# Supplementary material for: Flotillin‐1 is a prognostic biomarker for glioblastoma and promotes cancer development through enhancing invasion and altering tumour microenvironment
Source: J Cell Mol Med. 2023 Jan 17;27(3):392–402. doi: 10.1111/jcmm.17660 (PMC9889621; doi:10.1111/jcmm.17660)
Supplement: Supplementary file 5 — TablesS2‐S6 [file JCMM-27-392-s004.xlsx]

## Sheet: Table S2
FLOT1-correlated genes in TCGA and CGGA cohorts
TCGA				CGGA
symbol	correlation	pvalue		symbol	correlation	pvalue
CREBBP	-0.656494	5.51679e-19		AAMP	0.607039	9.51576e-15
TMEM179B	0.634383	1.79726e-17		ABCC10	0.665604	2.32978e-18
C15orf24	0.616714	2.39146e-16		ABCD1	0.601107	2.01156e-14
KDM3B	-0.604488	1.30629e-15		ABCD4	0.679862	2.29805e-19
KIAA1267	-0.66829	7.61258e-20		ABCF3	0.60937	7.06043e-15
TMEM147	0.631519	2.76504e-17		ABHD11	0.66276	3.64253e-18
TMEM141	0.608923	7.1152e-16		ABHD12	0.689852	4.18808e-20
PBX1	-0.639976	7.64732e-18		ABHD14B	0.658326	7.24193e-18
SETD1B	-0.636463	1.31062e-17		ABHD16A	0.754849	9.28475e-26
LGALS3	0.641242	6.28748e-18		ABHD16B	0.697904	1.00952e-20
SRRM2	-0.602521	1.70505e-15		ABHD17A	0.61475	3.51225e-15
CHD7	-0.60196	1.83888e-15		ABT1	0.653811	1.44086e-17
CHD6	-0.63884	9.10943e-18		AC002055.4	0.705011	2.76318e-21
ETHE1	0.651506	1.24147e-18		AC002398.9	0.600953	2.05064e-14
FOXN3	-0.634626	1.73237e-17		AC002467.7	0.673417	6.65275e-19
C11orf31	0.600884	2.12511e-15		AC004257.3	0.661642	4.33594e-18
C11orf30	-0.610398	5.80168e-16		AC005789.11	0.686566	7.38794e-20
PHPT1	0.682368	6.34204e-21		AC006011.4	0.609513	6.93153e-15
PBRM1	-0.675179	2.29516e-20		AC008865.1	0.686434	7.55719e-20
TTC28	-0.607195	9.02557e-16		AC009469.1	0.646573	4.23738e-17
SPEN	-0.624439	7.87039e-17		AC010441.1	0.657737	7.92706e-18
MED13L	-0.6659	1.14544e-19		AC011933.1	0.674097	5.95456e-19
KIDINS220	-0.627909	4.72958e-17		AC040173.1	0.715196	4.03006e-22
ZMYND8	-0.600219	2.3233e-15		AC079922.3	0.672254	8.03643e-19
ZRANB1	-0.614965	3.06262e-16		AC092171.4	0.627286	6.54812e-16
DDX46	-0.6073	8.89702e-16		AC092295.7	0.608179	8.22626e-15
EIF1	0.607671	8.45445e-16		AC093616.4	0.703447	3.68693e-21
FAM168B	-0.678341	1.30939e-20		AC093673.5	0.703784	3.46539e-21
NSD1	-0.601402	1.98249e-15		AC120194.1	0.634389	2.44312e-16
IFI27L2	0.601698	1.90489e-15		AC133528.2	0.641686	8.63723e-17
CLIC1	0.698508	3.07574e-22		AC147651.4	0.634961	2.25418e-16
ACACA	-0.671215	4.59372e-20		ACAA1	0.646661	4.18291e-17
SERPINB6	0.752775	2.20469e-27		ACAD9	0.659799	5.7712e-18
TAF10	0.646306	2.84597e-18		ACADVL	0.680783	1.96964e-19
ZBTB39	-0.606962	9.31956e-16		ACBD6	0.650878	2.2387e-17
NBPF1	-0.611714	4.83152e-16		ACOT13	0.64951	2.74504e-17
SERF2	0.651516	1.23939e-18		ACOT2	0.635792	2.00479e-16
C10orf18	-0.626694	5.65661e-17		ACOT9	0.688306	5.47507e-20
MBD5	-0.630607	3.16875e-17		ACP2	0.66018	5.44072e-18
SERTAD1	0.75251	2.35281e-27		ACP6	0.640172	1.07419e-16
CD63	0.613929	3.54353e-16		ACSS2	0.611545	5.33227e-15
S100A6	0.723239	1.97385e-24		ACTB	0.790495	1.12359e-29
C1orf212	0.654892	7.16991e-19		ACTG1	0.61141	5.42679e-15
NCRNA00152	0.675808	2.05388e-20		ACTR10	0.712141	7.24318e-22
PSMD13	0.617955	2.00467e-16		ACTR5	0.603602	1.47114e-14
RABAC1	0.666964	9.55434e-20		ACTR8	0.673782	6.26888e-19
PPP1CA	0.619745	1.55195e-16		ACY1	0.700671	6.12382e-21
MRPL2	0.647696	2.28366e-18		ADCK2	0.66591	2.21975e-18
ZNF605	-0.616415	2.49509e-16		ADD1	0.635117	2.20519e-16
CDK2AP2	0.603126	1.57109e-15		ADPRHL2	0.660442	5.22474e-18
CD151	0.63231	2.45593e-17		ADPRM	0.627445	6.40714e-16
POLR2L	0.689419	1.73237e-21		ADRM1	0.769876	2.52719e-27
ASH1L	-0.601674	1.91113e-15		ADSSL1	0.672662	7.52183e-19
C6orf1	0.725273	1.27173e-24		AES	0.634508	2.40263e-16
ARPC4	0.628167	4.55267e-17		AF127577.10	0.644755	5.53115e-17
ZNF638	-0.666706	9.98446e-20		AGPAT1	0.680466	2.07713e-19
NDUFC1	0.604935	1.22928e-15		AGPAT6	0.715579	3.74228e-22
KIAA1109	-0.618824	1.77069e-16		AGTRAP	0.674767	5.33648e-19
CCDC93	-0.604646	1.27844e-15		AHSA1	0.6397	1.14944e-16
GPATCH8	-0.639925	7.70869e-18		AIFM1	0.639781	1.13614e-16
PSMB8	0.659092	3.59372e-19		AIFM2	0.646861	4.06177e-17
UBE2F	0.604749	1.26066e-15		AIG1	0.660747	4.98338e-18
ILK	0.707585	5.12597e-23		AIP	0.659953	5.63524e-18
BIRC6	-0.635242	1.57795e-17		AK2	0.684984	9.68186e-20
ANKRD17	-0.606297	1.02073e-15		AKAP13	0.600904	2.06343e-14
MEA1	0.683308	5.34588e-21		AKR1A1	0.693467	2.22406e-20
POGZ	-0.635376	1.54637e-17		AKR1B1	0.63202	3.40391e-16
SOS1	-0.662566	2.01252e-19		AKT1S1	0.692217	2.77113e-20
OVCA2	0.605437	1.14798e-15		AL139385.1	0.626221	7.57412e-16
NIPBL	-0.688389	2.0985e-21		AL513327.1	0.602942	1.59853e-14
NR2C2	-0.651183	1.30767e-18		ALAS1	0.637416	1.59262e-16
USP34	-0.627891	4.74187e-17		ALDH3B1	0.667969	1.60054e-18
FAM98C	0.623978	8.41807e-17		ALDOA	0.704178	3.22299e-21
C6orf108	0.6357	1.47199e-17		ALG1	0.624954	9.0011e-16
ANKRD50	-0.609904	6.21282e-16		ALG3	0.626716	7.07976e-16
MYST3	-0.685309	3.70759e-21		ALG5	0.723113	8.50593e-23
VAMP5	0.688769	1.9553e-21		ALG8	0.653579	1.49204e-17
ZCCHC14	-0.627074	5.34909e-17		ALKBH1	0.624448	9.64175e-16
SART3	-0.637653	1.0929e-17		ALKBH3	0.636528	1.80638e-16
PLEKHM3	-0.608453	7.59198e-16		ANAPC16	0.612772	4.5474e-15
HEBP2	0.624513	7.78638e-17		ANAPC5	0.651442	2.05752e-17
PUM2	-0.6411	6.42741e-18		ANG	0.604784	1.2671e-14
CNOT1	-0.610724	5.54519e-16		ANKIB1	-0.626279	7.51464e-16
RBM12B	-0.654624	7.49077e-19		ANKRD13D	0.628264	5.72577e-16
MGEA5	-0.641595	5.95217e-18		ANKRD37	0.625755	8.07125e-16
ASL	0.610385	5.8122e-16		ANKRD54	0.60215	1.76549e-14
ATP6V0B	0.610199	5.9644e-16		ANO10	0.690508	3.73633e-20
PSME1	0.642625	5.07129e-18		ANXA11	0.674625	5.46212e-19
TAGLN2	0.602303	1.7559e-15		ANXA2	0.65935	6.18502e-18
NOP10	0.633089	2.18471e-17		AP1B1	0.646435	4.32433e-17
C19orf70	0.646479	2.76906e-18		AP1M1	0.731028	1.70005e-23
SH3BGRL3	0.613039	4.01506e-16		AP2M1	0.639301	1.21708e-16
ZNF445	-0.610609	5.63404e-16		AP4M1	0.630135	4.42303e-16
WHSC1L1	-0.606013	1.06119e-15		APH1A	0.608947	7.45518e-15
DRAP1	0.661906	2.24843e-19		APOA1BP	0.664231	2.89222e-18
PFN1	0.624067	8.30961e-17		APOL2	0.605988	1.08773e-14
GATAD2B	-0.62245	1.05082e-16		APOPT1	0.731104	1.67346e-23
C19orf10	0.626973	5.42915e-17		APRT	0.603405	1.508e-14
ZNF652	-0.622317	1.0714e-16		ARAP1	0.674518	5.55877e-19
CIB1	0.657899	4.37728e-19		ARCN1	0.653803	1.44261e-17
TTC3	-0.650053	1.56794e-18		ARF1	0.70842	1.46414e-21
UQCRQ	0.600543	2.22463e-15		ARF5	0.742904	1.36001e-24
RMND5A	-0.682479	6.21514e-21		ARFIP1	0.66551	2.36464e-18
MRPL17	0.6073	8.89732e-16		ARFIP2	0.745415	7.83298e-25
CEP110	-0.632125	2.52515e-17		ARHGAP17	0.68772	6.05747e-20
MYST4	-0.72761	7.63656e-25		ARHGDIA	0.656968	8.91729e-18
QPCTL	0.634292	1.82226e-17		ARHGDIB	0.62496	8.99381e-16
EDEM2	0.641987	5.60075e-18		ARHGEF1	0.608175	8.2307e-15
TCF4	-0.603198	1.55592e-15		ARID5A	0.663592	3.19764e-18
ZNF37A	-0.646404	2.80237e-18		ARL8A	0.679544	2.42326e-19
YTHDC1	-0.612347	4.42304e-16		ARMC7	0.656744	9.22825e-18
UPF2	-0.634809	1.68503e-17		ARPC1A	0.721763	1.11316e-22
BCOR	-0.626217	6.06753e-17		ARPC2	0.671035	9.78816e-19
HCFC1	-0.613604	3.70929e-16		ARPC3	0.790755	1.0454e-29
ZNF609	-0.636587	1.28607e-17		ARPC4	0.782171	1.07384e-28
ALMS1	-0.607924	8.16617e-16		ARPC5L	0.699136	8.08686e-21
MBTD1	-0.63781	1.06692e-17		ARRB2	0.688376	5.40976e-20
SMC3	-0.633607	2.02072e-17		ARSA	0.646178	4.49094e-17
TMSB10	0.627955	4.69724e-17		ASCC2	0.71272	6.48544e-22
RNASEN	-0.645528	3.2177e-18		ASUN	0.608309	8.09048e-15
TRIM33	-0.655832	6.14926e-19		ATF4	0.683977	1.14926e-19
TET3	-0.671142	4.65222e-20		ATG2A	0.618338	2.18836e-15
RNF181	0.627501	5.02326e-17		ATG4B	0.656441	9.66394e-18
PRELID1	0.601367	1.99171e-15		ATP1B3	0.72331	8.17765e-23
HNRNPH3	-0.600037	2.38058e-15		ATP5E	0.64049	1.02614e-16
CAPNS1	0.65777	4.47179e-19		ATP5G1	0.6425	7.67847e-17
RFC1	-0.614773	3.14691e-16		ATP5G2	0.681457	1.75897e-19
MAGI1	-0.614123	3.44808e-16		ATP5G3	0.629003	5.17129e-16
SON	-0.61869	1.80488e-16		ATP5H	0.690993	3.43354e-20
TCF20	-0.62148	1.20911e-16		ATP5J	0.679972	2.25618e-19
FAM123B	-0.666807	9.81402e-20		ATP5J2	0.66459	2.73343e-18
RRAS	0.608462	7.58258e-16		ATP5L	0.643142	6.99535e-17
NOLC1	-0.604611	1.28453e-15		ATP6AP1	0.669348	1.28395e-18
CHID1	0.615838	2.70733e-16		ATP6V0B	0.64758	3.65309e-17
MED1	-0.673733	2.95999e-20		ATP6V0C	0.631597	3.61022e-16
RPRD2	-0.6461	2.94028e-18		ATP6V0E1	0.690437	3.78286e-20
MLL5	-0.600449	2.25293e-15		ATP6V1F	0.718841	1.9821e-22
SAP130	-0.605482	1.14088e-15		ATP6V1H	0.608331	8.06776e-15
NEU1	0.634839	1.67746e-17		ATPAF2	0.67708	3.64801e-19
DHX57	-0.612475	4.34445e-16		ATPIF1	0.676429	4.06153e-19
TMEM205	0.613989	3.51382e-16		ATRAID	0.712254	7.08779e-22
CSNK2B	0.645367	3.30018e-18		AUP1	0.737512	4.35427e-24
OAZ1	0.619415	1.62707e-16		AVEN	0.719314	1.8064e-22
ANKRD26	-0.634742	1.70229e-17		B3GALT6	0.629683	4.7082e-16
SMC6	-0.607241	8.96876e-16		B3GAT3	0.74119	1.97511e-24
ZNF623	-0.614195	3.41334e-16		B4GALT3	0.645108	5.25281e-17
C6orf153	0.628866	4.105e-17		B4GALT7	0.711797	7.73289e-22
TNFSF12	0.632478	2.39473e-17		B9D2	0.612758	4.55587e-15
RHOC	0.669778	5.89169e-20		BAG6	0.730929	1.73513e-23
TMEM223	0.642084	5.51657e-18		BAIAP2	0.629732	4.67656e-16
BATF3	0.654036	8.24341e-19		BAK1	0.732689	1.20383e-23
MLL	-0.6642	1.52819e-19		BANF1	0.685991	8.15268e-20
SETD2	-0.639615	8.08575e-18		BARD1	-0.628885	5.25597e-16
PKM2	0.63792	1.04907e-17		BATF3	0.603822	1.43078e-14
FARS2	0.620364	1.42004e-16		BAX	0.697112	1.16352e-20
FIS1	0.614073	3.47248e-16		BBS9	-0.623518	1.0935e-15
ZMIZ1	-0.608696	7.34198e-16		BBX	-0.697223	1.14072e-20
ZBTB40	-0.663749	1.64911e-19		BCAP31	0.757816	4.65363e-26
RNASEK	0.63961	8.09164e-18		BCKDK	0.820003	1.51929e-33
TOP2B	-0.668489	7.35694e-20		BCL2L1	0.653807	1.44155e-17
RILP	0.609963	6.16238e-16		BCL2L12	0.602608	1.66697e-14
TNRC6B	-0.639584	8.12419e-18		BCL3	0.621068	1.52055e-15
LRP6	-0.641008	6.51947e-18		BCL7B	0.720341	1.47542e-22
FLOT1	1	0		BCS1L	0.646769	4.11681e-17
ARID5A	0.626754	5.607e-17		BET1L	0.694179	1.96105e-20
TMEM134	0.637789	1.07034e-17		BIN3	0.73666	5.21996e-24
UBN2	-0.628768	4.16518e-17		BLOC1S1	0.610031	6.48446e-15
BOD1L	-0.649483	1.71767e-18		BLOC1S4	0.617473	2.45423e-15
DIP2A	-0.615077	3.01477e-16		BLVRA	0.693336	2.27581e-20
JRK	-0.619768	1.54682e-16		BMP1	0.60933	7.09693e-15
BPTF	-0.690285	1.47331e-21		BNIP1	0.762316	1.60152e-26
C14orf153	0.602196	1.7813e-15		BOD1	0.627467	6.3874e-16
HEATR5B	-0.693977	7.33934e-22		BOLA3	0.699118	8.1133e-21
GPX1	0.620688	1.35532e-16		BRD9	0.654183	1.36195e-17
IAH1	0.653262	9.34692e-19		BRE	0.706011	2.29593e-21
ARID1A	-0.668641	7.16702e-20		BRF1	0.627174	6.64941e-16
RBBP6	-0.603293	1.53616e-15		BRF2	0.605395	1.17288e-14
USP7	-0.619853	1.52804e-16		BRI3	0.702694	4.23387e-21
MYL6	0.72303	2.06465e-24		BRK1	0.695944	1.43355e-20
C14orf179	0.643884	4.16595e-18		BSG	0.777752	3.41927e-28
PHF8	-0.601824	1.87299e-15		BTBD6	0.682481	1.48037e-19
SELS	0.609431	6.6331e-16		BTF3	0.612341	4.80955e-15
				BUD13	0.681649	1.70316e-19
				C10orf68	-0.61027	6.28805e-15
				C10orf76	0.646966	3.99963e-17
				C11orf31	0.708203	1.52502e-21
				C11orf48	0.629716	4.68654e-16
				C11orf68	0.666185	2.12519e-18
				C11orf73	0.650081	2.52126e-17
				C12orf10	0.619375	1.90653e-15
				C12orf45	0.642387	7.80508e-17
				C12orf73	0.612511	4.70449e-15
				C14orf1	0.636089	1.92223e-16
				C14orf142	0.651867	1.93063e-17
				C14orf166	0.721658	1.13653e-22
				C14orf79	0.667161	1.82013e-18
				C15orf61	0.600407	2.19515e-14
				C16orf62	0.622643	1.23053e-15
				C17orf62	0.624731	9.27812e-16
				C18orf8	0.717401	2.62691e-22
				C19orf10	0.700728	6.06038e-21
				C19orf43	0.702658	4.26137e-21
				C19orf53	0.702524	4.3674e-21
				C19orf66	0.603883	1.41982e-14
				C1QBP	0.600553	2.15553e-14
				C1orf123	0.685404	9.01367e-20
				C1orf162	0.62706	6.75338e-16
				C1orf35	0.641844	8.4431e-17
				C1orf54	0.643168	6.96893e-17
				C1orf85	0.705281	2.6286e-21
				C20orf24	0.666035	2.17606e-18
				C21orf33	0.616399	2.82824e-15
				C22orf29	0.609015	7.39047e-15
				C5orf56	0.622985	1.17505e-15
				C6orf1	0.839695	1.52011e-36
				C6orf203	0.690999	3.42993e-20
				C6orf226	0.618506	2.14022e-15
				C7orf26	0.614124	3.81207e-15
				C7orf43	0.650263	2.45379e-17
				C7orf50	0.612653	4.61848e-15
				C7orf73	0.613977	3.88627e-15
				C8orf58	0.694446	1.87059e-20
				C8orf59	0.601343	1.95313e-14
				C9orf69	0.664003	2.99773e-18
				C9orf89	0.69669	1.25473e-20
				CALR	0.607127	9.40997e-15
				CAPN1	0.65372	1.46079e-17
				CAPN10	0.608408	7.98847e-15
				CAPZB	0.626173	7.62418e-16
				CARHSP1	0.642736	7.42021e-17
				CARM1	0.605587	1.14455e-14
				CARS	0.729885	2.15263e-23
				CARS2	0.63295	2.98949e-16
				CBWD1	0.623851	1.04539e-15
				CBWD6	0.653544	1.50001e-17
				CBY1	0.629104	5.10009e-16
				CC2D1B	0.630034	4.48499e-16
				CCDC102A	0.644658	5.61025e-17
				CCDC104	0.647371	3.76748e-17
				CCDC107	0.603521	1.48613e-14
				CCDC12	0.665792	2.26132e-18
				CCDC124	0.659068	6.45978e-18
				CCDC130	0.614568	3.59718e-15
				CCDC137	0.61727	2.52085e-15
				CCDC22	0.61726	2.52434e-15
				CCDC28A	0.6115	5.36386e-15
				CCDC86	0.616873	2.65672e-15
				CCDC9	0.628073	5.87754e-16
				CCND3	0.633991	2.58361e-16
				CCNG1	0.63824	1.4162e-16
				CCT6P3	0.618081	2.26438e-15
				CCT7	0.668589	1.44962e-18
				CCT8	0.69712	1.16191e-20
				CD151	0.761421	1.98342e-26
				CD276	0.712891	6.27655e-22
				CD2BP2	0.6685	1.47041e-18
				CD59	0.648087	3.38964e-17
				CD63	0.755149	8.66365e-26
				CD81	0.663817	3.08688e-18
				CDC16	0.648394	3.23911e-17
				CDC26	0.673991	6.05843e-19
				CDC37	0.718519	2.11143e-22
				CDIPT	0.729251	2.45266e-23
				CDK16	0.611055	5.68184e-15
				CDK2AP2	0.737656	4.22303e-24
				CDPF1	0.661025	4.77304e-18
				CDYL	-0.673935	6.11422e-19
				CDYL2	-0.620388	1.6655e-15
				CEBPB	0.658856	6.67491e-18
				CEBPZ	0.624656	9.3728e-16
				CENPP	0.633954	2.59718e-16
				CERS5	0.677016	3.68652e-19
				CFL1	0.71198	7.46795e-22
				CGRRF1	0.682486	1.47912e-19
				CHCHD1	0.664821	2.63589e-18
				CHCHD4	0.624263	9.8863e-16
				CHCHD7	0.63957	1.1711e-16
				CHD6	-0.660219	5.40804e-18
				CHD8	0.655482	1.1184e-17
				CHID1	0.722042	1.05315e-22
				CHMP1A	0.665603	2.32988e-18
				CHMP2A	0.702991	4.00907e-21
				CHMP4A	0.72163	1.14305e-22
				CHMP4B	0.723977	7.15359e-23
				CHMP6	0.651312	2.09782e-17
				CHPF2	0.710839	9.27652e-22
				CHTOP	0.644547	5.70136e-17
				CIB1	0.723364	8.08988e-23
				CIDECP	0.640125	1.08149e-16
				CINP	0.630038	4.4828e-16
				CITF22-1A6.3	0.623885	1.04055e-15
				CIZ1	0.644869	5.43952e-17
				CKLF	0.689406	4.52583e-20
				CLEC4A	0.645499	4.96058e-17
				CLIC1	0.702018	4.79107e-21
				CLK1	0.600164	2.26269e-14
				CLK3	0.712328	6.98905e-22
				CLN6	0.684044	1.13611e-19
				CLPTM1	0.635237	2.16811e-16
				CLTB	0.639517	1.17995e-16
				CMC1	0.639966	1.10645e-16
				CMTM3	0.674534	5.54356e-19
				CMTM7	0.63467	2.3485e-16
				CNDP2	0.620222	1.70283e-15
				CNIH4	0.639453	1.19087e-16
				CNPPD1	0.628608	5.4608e-16
				CNPY2	0.660318	5.32597e-18
				CNPY3	0.700338	6.50562e-21
				CNTROB	0.614825	3.47787e-15
				COA3	0.623729	1.06272e-15
				COA4	0.61347	4.15214e-15
				COA6	0.683514	1.24309e-19
				COASY	0.660646	5.06196e-18
				COG7	0.627004	6.80601e-16
				COMMD1	0.748778	3.7024e-25
				COMMD5	0.747531	4.89504e-25
				COMMD7	0.764309	9.9086e-27
				COMT	0.618144	2.24558e-15
				COPE	0.705217	2.66008e-21
				COPG1	0.697765	1.03503e-20
				COPRS	0.679059	2.62734e-19
				COPS5	0.620487	1.6436e-15
				COPS6	0.671418	9.20015e-19
				COQ4	0.64156	8.79589e-17
				COQ6	0.643946	6.22417e-17
				CORO1B	0.684405	1.06864e-19
				COTL1	0.723561	7.77651e-23
				COX14	0.653255	1.56695e-17
				COX16	0.726542	4.26368e-23
				COX6B1	0.689729	4.27883e-20
				COX6C	0.651635	1.99878e-17
				COX7B	0.677283	3.52787e-19
				COX7C	0.673495	6.56903e-19
				COX8A	0.641514	8.85456e-17
				CPSF4	0.621281	1.47776e-15
				CRELD1	0.642152	8.07476e-17
				CRELD2	0.783352	7.84266e-29
				CRNKL1	0.647633	3.62484e-17
				CRTC2	0.670334	1.09583e-18
				CSNK1D	0.630371	4.28033e-16
				CSNK1G2	0.717093	2.78965e-22
				CSNK1G3	-0.600173	2.26004e-14
				CSNK2B	0.746378	6.3285e-25
				CSTB	0.757383	5.15021e-26
				CTA-384D8.36	0.606774	9.84272e-15
				CTB-25B13.12	0.699121	8.10773e-21
				CTB-89H12.4	0.647126	3.90597e-17
				CTC-503J8.6	0.711912	7.56533e-22
				CTC-510F12.6	0.605444	1.16547e-14
				CTD-2006C1.2	0.607601	8.85702e-15
				CTD-2192J16.22	0.650037	2.53773e-17
				CTD-2228K2.5	0.613639	4.06154e-15
				CTD-2231E14.8	0.704528	3.02131e-21
				CTD-2287O16.5	0.610466	6.13127e-15
				CTD-3131K8.2	0.605765	1.11903e-14
				CTD-3138B18.5	0.681407	1.77379e-19
				CTD-3232M19.2	0.666142	2.1396e-18
				CTDNEP1	0.702546	4.34989e-21
				CTDP1	0.72322	8.32634e-23
				CTDSP1	0.707118	1.86814e-21
				CTNNA1	0.605168	1.20706e-14
				CTNNAL1	0.618711	2.08268e-15
				CTNNBL1	0.622039	1.33477e-15
				CTSA	0.772713	1.24093e-27
				CTTN	0.601321	1.95852e-14
				CUL3	0.722422	9.76258e-23
				CUTA	0.67335	6.72568e-19
				CXXC1	0.613385	4.19838e-15
				CXorf40A	0.609875	6.61655e-15
				CXorf40B	0.679749	2.34186e-19
				CYB561D2	0.663443	3.27319e-18
				CYB5R3	0.618869	2.03943e-15
				CYC1	0.620439	1.65426e-15
				CYP2R1	0.705535	2.50805e-21
				CYSTM1	0.662811	3.61367e-18
				CYTH2	0.683811	1.18199e-19
				DAD1	0.636499	1.81392e-16
				DAGLB	0.600864	2.07362e-14
				DAK	0.633419	2.79947e-16
				DAP3	0.706249	2.19626e-21
				DAPK3	0.603933	1.41095e-14
				DAZAP1	0.642713	7.44484e-17
				DBNDD1	0.602169	1.7614e-14
				DBNL	0.677954	3.1569e-19
				DCAF15	0.645596	4.89058e-17
				DCPS	0.680982	1.90525e-19
				DDAH2	0.692714	2.53953e-20
				DDOST	0.607738	8.70399e-15
				DDT	0.62719	6.6344e-16
				DDX10	0.603325	1.52322e-14
				DDX28	0.63566	2.04232e-16
				DDX31	0.649334	2.81765e-17
				DDX39A	0.650565	2.34576e-17
				DDX39B	0.66692	1.89138e-18
				DDX41	0.752837	1.47504e-25
				DDX54	0.621989	1.34381e-15
				DECR1	0.682437	1.49141e-19
				DEDD2	0.662396	3.85521e-18
				DEF6	0.602687	1.65056e-14
				DENND6B	0.600995	2.04012e-14
				DERL2	0.729447	2.35576e-23
				DEXI	0.658148	7.44188e-18
				DGCR14	0.624267	9.88133e-16
				DGKA	0.636104	1.91829e-16
				DGUOK	0.684806	9.98111e-20
				DHPS	0.623513	1.09421e-15
				DHRS1	0.74814	4.27195e-25
				DHRS12	0.674769	5.33494e-19
				DHRS4	0.633838	2.63964e-16
				DHRS7	0.636817	1.73397e-16
				DHRS7B	0.660221	5.40664e-18
				DHX30	0.618661	2.09647e-15
				DHX37	0.609522	6.92368e-15
				DHX38	0.642059	8.18433e-17
				DHX8	0.704807	2.86944e-21
				DIABLO	0.678917	2.69026e-19
				DIS3L2	0.612782	4.54146e-15
				DNAJB12	0.653341	1.54663e-17
				DNAJC30	0.709539	1.18611e-21
				DNAJC4	0.667168	1.81818e-18
				DNASE2	0.671251	9.45235e-19
				DNPEP	0.721489	1.17552e-22
				DNPH1	0.645649	4.85298e-17
				DNTTIP1	0.716022	3.43495e-22
				DNTTIP2	0.708869	1.3458e-21
				DPCD	0.687598	6.18599e-20
				DPM2	0.636945	1.70263e-16
				DPM3	0.626593	7.19973e-16
				DPP3	0.609837	6.64837e-15
				DPP9	0.616636	2.74103e-15
				DPY30	0.6459	4.67765e-17
				DRAM1	0.635832	1.99329e-16
				DRAP1	0.73138	1.58049e-23
				DRG2	0.655192	1.16883e-17
				DROSHA	0.644146	6.04495e-17
				DTX2	0.660042	5.55799e-18
				DTYMK	0.606043	1.08017e-14
				DUS1L	0.650757	2.27954e-17
				DUSP23	0.629704	4.69466e-16
				DUSP3	0.701414	5.34887e-21
				DXO	0.650917	2.22548e-17
				DYNC1H1	0.673374	6.69948e-19
				DYNLL1	0.706535	2.08259e-21
				DYNLRB1	0.705246	2.64584e-21
				DYNLT1	0.633777	2.66247e-16
				DYRK4	0.679962	2.25982e-19
				EARS2	0.609285	7.13769e-15
				EBNA1BP2	0.65462	1.27479e-17
				EBP	0.625223	8.67834e-16
				ECH1	0.659579	5.97034e-18
				ECHS1	0.635526	2.08155e-16
				ECI2	0.700034	6.87381e-21
				EDEM2	0.757705	4.77674e-26
				EEF1E1	0.626031	7.77406e-16
				EEFSEC	0.630725	4.07527e-16
				EFCAB4A	0.607423	9.06098e-15
				EFEMP2	0.609277	7.14526e-15
				EIF1	0.774138	8.64837e-28
				EIF2AK4	0.667443	1.74029e-18
				EIF2B2	0.651047	2.18275e-17
				EIF2D	0.661881	4.17794e-18
				EIF2S2	0.60085	2.07732e-14
				EIF3CL	0.604087	1.38384e-14
				EIF3D	0.611615	5.28437e-15
				EIF3F	0.65477	1.24605e-17
				EIF3I	0.7151	4.10503e-22
				EIF4A3	0.660145	5.47061e-18
				EIF4E2	0.675736	4.55217e-19
				EIF4G1	0.718124	2.28121e-22
				EIF5A	0.780677	1.59325e-28
				EIF6	0.689041	4.82184e-20
				ELAC2	0.665319	2.43704e-18
				ELOF1	0.727123	3.78899e-23
				ELP2	0.602915	1.60385e-14
				ELP5	0.628286	5.70823e-16
				ELP6	0.689125	4.75164e-20
				EMC6	0.68528	9.20537e-20
				EMC7	0.695362	1.58998e-20
				EMC8	0.64159	8.75795e-17
				EMC9	0.633374	2.81722e-16
				EMD	0.623313	1.12424e-15
				EMG1	0.625645	8.19317e-16
				EMP3	0.660967	4.81564e-18
				ENG	0.62514	8.77651e-16
				ENO1	0.636746	1.75138e-16
				ENSA	0.685905	8.27368e-20
				ENTPD6	0.620423	1.65772e-15
				ENY2	0.661348	4.53933e-18
				EPRS	0.6255	8.35746e-16
				EPS15L1	0.629269	4.98534e-16
				ERAL1	0.630363	4.28522e-16
				ERCC1	0.626484	7.30745e-16
				ERCC5	0.661973	4.11811e-18
				ERGIC3	0.657167	8.64926e-18
				ERMARD	0.635336	2.13794e-16
				ERP29	0.717259	2.70047e-22
				ERVK3-1	0.690269	3.89544e-20
				ETHE1	0.708108	1.55247e-21
				EWSR1	0.600033	2.2998e-14
				EXOC3	0.702069	4.74627e-21
				EXOSC7	0.701256	5.50549e-21
				FADS3	0.753402	1.2958e-25
				FAF1	0.608255	8.14606e-15
				FAHD1	0.612224	4.8832e-15
				FAM114A2	-0.601581	1.89602e-14
				FAM120B	0.616555	2.77034e-15
				FAM127A	0.652462	1.76551e-17
				FAM136A	0.65066	2.31273e-17
				FAM160A2	0.703006	3.99843e-21
				FAM161B	0.634719	2.33223e-16
				FAM162A	0.650101	2.51388e-17
				FAM20C	0.650414	2.39921e-17
				FAM21D	0.668234	1.5344e-18
				FAM32A	0.656425	9.68793e-18
				FAM3A	0.694696	1.78948e-20
				FAM50A	0.629296	4.96649e-16
				FAM58A	0.620149	1.7196e-15
				FAM86DP	0.637861	1.49478e-16
				FAM96B	0.714482	4.62512e-22
				FAM98C	0.626871	6.93088e-16
				FARS2	0.638871	1.29419e-16
				FARSB	0.642676	7.48514e-17
				FAU	0.605703	1.12791e-14
				FBRS	0.732379	1.28426e-23
				FBXL6	0.627089	6.72712e-16
				FBXO25	0.60666	9.9868e-15
				FBXW5	0.626154	7.6438e-16
				FBXW7	-0.648186	3.34041e-17
				FCGRT	0.663276	3.36003e-18
				FDX1L	0.60171	1.86569e-14
				FERMT3	0.617411	2.47442e-15
				FGD4	-0.63572	2.02525e-16
				FGGY	-0.615995	2.98269e-15
				FHL3	0.720605	1.40027e-22
				FHOD1	0.678246	3.00761e-19
				FIBP	0.676709	3.87823e-19
				FKBP1A	0.671727	8.75301e-19
				FKBP2	0.615498	3.1842e-15
				FKBP3	0.656411	9.70957e-18
				FKBPL	0.747416	5.02273e-25
				FLII	0.749584	3.08863e-25
				FLOT1	1	0
				FLOT2	0.719669	1.68426e-22
				FLYWCH2	0.637274	1.62507e-16
				FMNL1	0.609561	6.88897e-15
				FNDC4	0.669517	1.24957e-18
				FOSL1	0.637965	1.47289e-16
				FPGS	0.701494	5.27145e-21
				FRG1	0.685212	9.31274e-20
				FSTL3	0.606517	1.01698e-14
				FTSJ1	0.704405	3.09109e-21
				FUNDC2	0.603837	1.42806e-14
				FURIN	0.642048	8.19775e-17
				FUS	0.602825	1.62224e-14
				G6PC3	0.721556	1.15978e-22
				G6PD	0.663438	3.27562e-18
				GAA	0.701379	5.38321e-21
				GABARAP	0.636275	1.87239e-16
				GAK	0.667665	1.68008e-18
				GALE	0.706924	1.93693e-21
				GARS	0.681761	1.67123e-19
				GAS6	0.614318	3.71679e-15
				GCFC2	0.645816	4.73547e-17
				GEMIN6	0.601993	1.80058e-14
				GEMIN7	0.754743	9.51524e-26
				GGCT	0.679124	2.59917e-19
				GGN	0.610564	6.05405e-15
				GHDC	0.606018	1.0837e-14
				GIPC1	0.687255	6.56264e-20
				GLA	0.652878	1.65848e-17
				GLRX	0.632546	3.16314e-16
				GLRX2	0.626053	7.75034e-16
				GLRX3	0.66904	1.34882e-18
				GLTPD1	0.626022	7.78264e-16
				GMDS	0.61485	3.46641e-15
				GMEB2	0.647667	3.60684e-17
				GMPPA	0.627283	6.55069e-16
				GNA15	0.622603	1.23731e-15
				GNAI2	0.761159	2.11178e-26
				GNB2	0.701812	4.97512e-21
				GNG10	0.673475	6.58962e-19
				GNG5	0.618919	2.02573e-15
				GNL1	0.77299	1.157e-27
				GNPTG	0.716402	3.19082e-22
				GOLGA5	0.680656	2.01224e-19
				GPC1	0.62239	1.2733e-15
				GPI	0.66895	1.36835e-18
				GPN2	0.644103	6.08329e-17
				GPR108	0.756968	5.67567e-26
				GPR137	0.728821	2.67892e-23
				GPS2	0.611508	5.35847e-15
				GPSM3	0.660903	4.86426e-18
				GPX1	0.67527	4.9146e-19
				GPX4	0.678576	2.84689e-19
				GRAMD1A	0.649138	2.90073e-17
				GRK6	0.607263	9.24735e-15
				GS1-114I9.1	0.695847	1.4586e-20
				GSS	0.735435	6.76537e-24
				GSTK1	0.687099	6.74106e-20
				GSTO1	0.680386	2.10526e-19
				GSTP1	0.616808	2.67966e-15
				GSTZ1	0.601367	1.94738e-14
				GTF2E2	0.698926	8.39808e-21
				GTF2F1	0.649096	2.91887e-17
				GTF2H4	0.678458	2.90351e-19
				GTF2IRD1	0.609022	7.38338e-15
				GTF3C1	0.619053	1.99018e-15
				GTF3C6	0.685674	8.60614e-20
				GUCD1	0.702959	4.03295e-21
				GUK1	0.615832	3.04728e-15
				GUSB	0.60118	1.99337e-14
				GUSBP9	-0.637545	1.56368e-16
				GYS1	0.65784	7.80295e-18
				HADHA	0.602405	1.71003e-14
				HARS	0.707751	1.65971e-21
				HAX1	0.661968	4.1219e-18
				HDAC3	0.722581	9.45946e-23
				HDAC7	0.762237	1.63219e-26
				HDAC8	0.664225	2.89497e-18
				HDDC3	0.649222	2.86484e-17
				HDHD3	0.622581	1.24088e-15
				HDLBP	0.715904	3.51402e-22
				HEBP2	0.681342	1.79329e-19
				HECTD3	0.603136	1.56006e-14
				HEXA	0.725686	5.07076e-23
				HEXB	0.704051	3.29946e-21
				HIGD2A	0.685254	9.24695e-20
				HINT1	0.633064	2.94213e-16
				HIPK3	-0.659383	6.1534e-18
				HIST1H4B	-0.611167	5.59975e-15
				HIST1H4E	-0.630311	4.31624e-16
				HLA-E	0.600545	2.15787e-14
				HMCES	0.604449	1.32199e-14
				HMGCL	0.683569	1.23148e-19
				HMHA1	0.620224	1.70247e-15
				HPS3	0.632213	3.31325e-16
				HS1BP3	0.62762	6.25465e-16
				HS6ST1	0.615411	3.22052e-15
				HSD17B10	0.670023	1.1521e-18
				HSF1	0.67879	2.74754e-19
				HSP90B1	0.70076	6.02553e-21
				HSPA4	0.646965	4.00015e-17
				HSPA5	0.608689	7.70587e-15
				HTRA1	0.626713	7.08187e-16
				HTRA2	0.643848	6.31326e-17
				HYAL2	0.608997	7.40689e-15
				IAH1	0.772579	1.28363e-27
				IBTK	0.605136	1.21187e-14
				ICT1	0.623347	1.11903e-15
				IDH3B	0.670275	1.10621e-18
				IDH3G	0.694218	1.94759e-20
				IFI27L1	0.626536	7.25592e-16
				IFITM2	0.643694	6.45595e-17
				IFITM3	0.695523	1.54502e-20
				IFNGR2	0.763206	1.2932e-26
				IFRD2	0.660769	4.9661e-18
				IFT20	0.663515	3.23664e-18
				IFT43	0.767806	4.21925e-27
				IFT52	0.605717	1.12585e-14
				IKBIP	0.630773	4.04858e-16
				IKBKB	0.609267	7.15472e-15
				IKBKE	0.639832	1.12785e-16
				IL10RB	0.644286	5.92309e-17
				IL17RC	0.641069	9.44149e-17
				ILK	0.808516	5.85306e-32
				IMMT	0.648915	2.99833e-17
				IMP3	0.651358	2.08346e-17
				IMPDH1	0.682243	1.54093e-19
				INO80B	0.618375	2.17775e-15
				INO80C	0.614437	3.65914e-15
				INO80E	0.648323	3.27355e-17
				INTS10	0.625193	8.71352e-16
				INTS4	0.605206	1.20117e-14
				IPPK	0.606562	1.01116e-14
				IRF2BP1	0.609022	7.38291e-15
				ISCA2	0.743288	1.25047e-24
				ITGAE	0.619811	1.79895e-15
				ITGB1BP1	0.765272	7.84356e-27
				ITPA	0.699463	7.62204e-21
				ITPKC	0.665616	2.32518e-18
				JAGN1	0.710158	1.05537e-21
				JMJD6	0.641258	9.1874e-17
				JMJD8	0.698093	9.75718e-21
				JTB	0.711161	8.72677e-22
				KARS	0.629545	4.79887e-16
				KAT5	0.696712	1.24984e-20
				KDELR1	0.795368	2.85696e-30
				KDELR2	0.671977	8.40595e-19
				KEAP1	0.628101	5.85515e-16
				KIAA0020	0.648253	3.30737e-17
				KIAA1429	0.69837	9.28442e-21
				KIAA1551	0.619093	1.97941e-15
				KIFC3	0.610769	5.89534e-15
				KLC4	0.60299	1.58893e-14
				KLF16	0.717223	2.7196e-22
				KLHDC8B	0.649767	2.64188e-17
				KRBA1	0.603985	1.40175e-14
				KRT10	0.613673	4.04354e-15
				KRT8P12	0.622289	1.29071e-15
				KRTCAP2	0.69484	1.74443e-20
				KXD1	0.761043	2.17075e-26
				LAGE3	0.608543	7.85091e-15
				LAMB1	0.657897	7.73448e-18
				LAMTOR2	0.659697	5.86297e-18
				LAMTOR5	0.722438	9.73166e-23
				LEMD2	0.738551	3.48788e-24
				LENG1	0.682196	1.55314e-19
				LGALS1	0.693758	2.11278e-20
				LGALS3	0.637452	1.58431e-16
				LGALS3BP	0.648828	3.03745e-17
				LINC00116	0.639724	1.14553e-16
				LINC00152	0.684198	1.10693e-19
				LINC00493	0.722766	9.11632e-23
				LINC00630	-0.664851	2.62371e-18
				LINC00984	0.671975	8.40828e-19
				LL0XNC01-237H1.2	-0.701509	5.25771e-21
				LMAN2	0.646289	4.41812e-17
				LMF2	0.674064	5.98614e-19
				LMNA	0.611144	5.61698e-15
				LONP1	0.617094	2.58032e-15
				LRRC29	0.626876	6.92599e-16
				LRRC37A15P	-0.634655	2.35336e-16
				LSM10	0.691232	3.29261e-20
				LSM2	0.60412	1.37801e-14
				LSM3	0.601438	1.93027e-14
				LSM4	0.645932	4.65591e-17
				LSM5	0.617588	2.41718e-15
				LTA4H	0.642564	7.60772e-17
				LTBP3	0.631087	3.87594e-16
				LY96	0.643224	6.91279e-17
				LYRM4	0.685631	8.67038e-20
				M6PR	0.642833	7.31614e-17
				MAF1	0.649147	2.89692e-17
				MAGED2	0.645491	4.96698e-17
				MALSU1	0.621123	1.50944e-15
				MANBAL	0.689136	4.74252e-20
				MANF	0.669335	1.2865e-18
				MAP1LC3A	0.632322	3.26364e-16
				MAP2K3	0.728357	2.94544e-23
				MAP2K7	0.61899	2.00694e-15
				MAP3K12	0.635953	1.95973e-16
				MAP7D1	0.645004	5.33336e-17
				MAPKAP1	0.707938	1.60275e-21
				MAPKAPK2	0.72188	1.08752e-22
				44257	0.658347	7.21824e-18
				MARK3	0.653993	1.40162e-17
				MCRS1	0.707074	1.88365e-21
				MCTS1	0.610434	6.15654e-15
				MCUR1	0.623798	1.05282e-15
				MDH2	0.6075	8.97177e-15
				MDP1	0.70521	2.66368e-21
				MEA1	0.784211	6.23187e-29
				MECR	0.68361	1.22302e-19
				MED10	0.651411	2.06694e-17
				MED11	0.691371	3.21374e-20
				MED14-AS1	0.64013	1.08059e-16
				MED15	0.759755	2.94752e-26
				MED27	0.657968	7.65091e-18
				MED7	0.710713	9.50225e-22
				MED8	0.727079	3.82286e-23
				MED9	0.628857	5.27688e-16
				MEF2BNB	0.654358	1.32633e-17
				MEPCE	0.655062	1.19219e-17
				METTL13	0.61721	2.54104e-15
				METTL17	0.656475	9.61447e-18
				METTL22	0.602698	1.64833e-14
				MFSD10	0.690351	3.83983e-20
				MFSD12	0.701956	4.8456e-21
				MFSD5	0.74035	2.36853e-24
				MFSD7	0.606954	9.61952e-15
				MGA	-0.690747	3.58384e-20
				MGAT1	0.659275	6.25712e-18
				MGAT4B	0.810641	3.03545e-32
				MGST2	0.646311	4.40376e-17
				MIEN1	0.695292	1.6099e-20
				MIER2	0.720998	1.29555e-22
				MIPEP	0.670606	1.04882e-18
				MIR4435-1HG	0.656433	9.67692e-18
				MKKS	0.651894	1.9228e-17
				MLH3	0.68872	5.09677e-20
				MLKL	0.628253	5.73413e-16
				MLX	0.609012	7.3932e-15
				MMAA	0.657127	8.70271e-18
				MMP24-AS1	0.64644	4.32134e-17
				MMS19	0.607298	9.20673e-15
				MOB2	0.709349	1.22958e-21
				MOSPD3	0.643107	7.03118e-17
				MPC2	0.658343	7.22201e-18
				MPG	0.647537	3.67681e-17
				MPRIP	0.706044	2.28185e-21
				MRC2	0.640329	1.05028e-16
				MRGBP	0.72005	1.56253e-22
				MRP63	0.728946	2.61096e-23
				MRPL11	0.622468	1.25995e-15
				MRPL13	0.618545	2.12908e-15
				MRPL14	0.675328	4.86785e-19
				MRPL16	0.702206	4.62919e-21
				MRPL17	0.826029	2.01353e-34
				MRPL18	0.622947	1.18111e-15
				MRPL2	0.673655	6.39908e-19
				MRPL22	0.737366	4.49228e-24
				MRPL32	0.692046	2.85556e-20
				MRPL34	0.705	2.76929e-21
				MRPL36	0.709835	1.12182e-21
				MRPL37	0.657037	8.82414e-18
				MRPL4	0.609945	6.55674e-15
				MRPL40	0.634711	2.33476e-16
				MRPL43	0.61729	2.51413e-15
				MRPL46	0.612624	4.63578e-15
				MRPL9	0.638351	1.39408e-16
				MRPS11	0.644847	5.45714e-17
				MRPS12	0.660993	4.79651e-18
				MRPS15	0.66349	3.24905e-18
				MRPS16	0.602095	1.77775e-14
				MRPS18A	0.621606	1.41485e-15
				MRPS18B	0.613087	4.36478e-15
				MRPS18C	0.611985	5.03661e-15
				MRPS2	0.607371	9.12078e-15
				MRPS21	0.67228	8.00298e-19
				MRPS24	0.748253	4.1653e-25
				MRPS26	0.629665	4.72014e-16
				MRPS31	0.62388	1.0413e-15
				MRPS33	0.611998	5.02859e-15
				MRPS6	0.651409	2.06779e-17
				MRPS9	0.686632	7.30463e-20
				MSRB1	0.727072	3.82802e-23
				MTCH2	0.659259	6.27241e-18
				MTG1	0.628535	5.51597e-16
				MTG2	0.660151	5.46483e-18
				MTHFD1L	0.631372	3.72537e-16
				MTHFS	0.659869	5.70875e-18
				MTIF3	0.69275	2.52347e-20
				MTMR14	0.76991	2.50567e-27
				MUS81	0.680057	2.22426e-19
				MVB12A	0.610912	5.78804e-15
				MVP	0.675649	4.61812e-19
				MYL12A	0.680167	2.18388e-19
				MYL12B	0.78895	1.7216e-29
				MYL6	0.684348	1.07902e-19
				MYO9B	0.644926	5.39506e-17
				N6AMT2	0.675912	4.4225e-19
				NACC1	0.640588	1.01189e-16
				NADSYN1	0.683197	1.31169e-19
				NAGK	0.732418	1.27382e-23
				NAGLU	0.651664	1.99007e-17
				NAIF1	0.766045	6.49707e-27
				NANS	0.698969	8.33393e-21
				NAP1L4	0.633031	2.95582e-16
				NAPA	0.72983	2.17714e-23
				NAT10	0.737507	4.35949e-24
				NAT6	0.656904	9.00507e-18
				NCBP2-AS2	0.628439	5.58953e-16
				NCF4	0.631489	3.66485e-16
				NDUFA1	0.717398	2.62876e-22
				NDUFA10	0.602528	1.68386e-14
				NDUFA2	0.66479	2.64892e-18
				NDUFA3	0.606165	1.06366e-14
				NDUFA6	0.694048	2.00702e-20
				NDUFA8	0.60523	1.19757e-14
				NDUFAB1	0.612484	4.72107e-15
				NDUFAF2	0.608653	7.74127e-15
				NDUFAF3	0.678749	2.76646e-19
				NDUFAF4	0.706882	1.95229e-21
				NDUFAF5	0.654133	1.37233e-17
				NDUFB1	0.623965	1.02929e-15
				NDUFB2	0.61827	2.20823e-15
				NDUFB3	0.673798	6.25228e-19
				NDUFB6	0.60001	2.30651e-14
				NDUFC1	0.690407	3.80271e-20
				NDUFS3	0.602744	1.6388e-14
				NDUFS4	0.616922	2.63971e-15
				NDUFS5	0.714464	4.64135e-22
				NDUFV2	0.696083	1.39837e-20
				NDUFV3	0.70189	4.90409e-21
				NECAP2	0.654055	1.38861e-17
				NEDD8	0.69698	1.19132e-20
				NELFE	0.664838	2.62903e-18
				NEU1	0.720007	1.57587e-22
				NFKB2	0.638249	1.41433e-16
				NFKBIA	0.613845	3.95378e-15
				NFKBIB	0.720678	1.38039e-22
				NFU1	0.661642	4.33625e-18
				NGDN	0.610042	6.47576e-15
				NHP2L1	0.630673	4.10492e-16
				NICN1-AS1	0.609637	6.82217e-15
				NIT1	0.686726	7.18743e-20
				NIT2	0.716687	3.0189e-22
				NME1-NME2	0.643745	6.40877e-17
				NME4	0.613649	4.05622e-15
				NMRK1	0.605145	1.2105e-14
				NOB1	0.619437	1.89091e-15
				NOL7	0.633037	2.95329e-16
				NOMO3	0.736845	5.01932e-24
				NOP10	0.72707	3.82998e-23
				NOP16	0.644754	5.53186e-17
				NOTCH2NL	0.636	1.94661e-16
				NPC2	0.695988	1.42234e-20
				NPEPL1	0.602895	1.60804e-14
				NPLOC4	0.626592	7.20024e-16
				NQO2	0.767988	4.03392e-27
				NR1H2	0.648162	3.35209e-17
				NR2C1	0.630538	4.18274e-16
				NR2C2AP	0.627091	6.72562e-16
				NR2F6	0.69071	3.60693e-20
				NRBP1	0.785418	4.50546e-29
				NRD1	0.654853	1.23045e-17
				NRDE2	0.672284	7.99763e-19
				NRM	0.682454	1.48715e-19
				NRSN2	0.605255	1.19384e-14
				NSFL1C	0.613231	4.28373e-15
				NSMCE2	0.631651	3.5834e-16
				NTAN1	0.813048	1.42853e-32
				NTMT1	0.630972	3.93809e-16
				NTPCR	0.622424	1.26745e-15
				NUBP1	0.689553	4.41139e-20
				NUCB1	0.771017	1.9005e-27
				NUDC	0.613106	4.35361e-15
				NUDT16L1	0.617201	2.54406e-15
				NUDT19	0.640368	1.04438e-16
				NUDT22	0.654406	1.31687e-17
				NUDT5	0.64137	9.04098e-17
				NUP205	0.635655	2.04387e-16
				NUTF2	0.6742	5.8546e-19
				NXF1	0.644884	5.42758e-17
				NXT1	0.698116	9.7179e-21
				OARD1	0.611071	5.66987e-15
				OAZ1	0.738009	3.91664e-24
				OBFC1	0.650264	2.45335e-17
				OBSL1	0.617924	2.31202e-15
				OGFOD2	0.634752	2.32145e-16
				OGFOD3	0.673234	6.85396e-19
				OGFR	0.705129	2.70394e-21
				ORAI1	0.604794	1.26556e-14
				ORAI3	0.70953	1.18824e-21
				ORMDL2	0.702552	4.34527e-21
				OSER1	0.68541	9.00308e-20
				OST4	0.728561	2.8254e-23
				OTUB1	0.642917	7.22745e-17
				OTUD5	0.681695	1.69015e-19
				OVCA2	0.713985	5.08908e-22
				OXA1L	0.668686	1.42739e-18
				OXLD1	0.621774	1.38323e-15
				P2RX4	0.707039	1.89604e-21
				P4HA2	0.61831	2.19662e-15
				P4HB	0.715173	4.04774e-22
				P4HTM	0.672741	7.42634e-19
				PABPC4	0.655434	1.12664e-17
				PAF1	0.672187	8.12406e-19
				PAM16	0.616257	2.88154e-15
				PARK7	0.609311	7.11422e-15
				PARP6	0.604753	1.27211e-14
				PARVB	0.600025	2.30206e-14
				PBDC1	0.773849	9.30566e-28
				PCBD1	0.614114	3.8171e-15
				PCED1B-AS1	0.602765	1.6344e-14
				PCGF1	0.778967	2.49325e-28
				PCIF1	0.662552	3.76297e-18
				PCK2	0.62142	1.4505e-15
				PDCD5	0.726987	3.89487e-23
				PDCD6	0.675332	4.86442e-19
				PDCL3	0.652329	1.80124e-17
				PDHA1	0.618785	2.06214e-15
				PDIA3	0.676643	3.92087e-19
				PDLIM7	0.735869	6.17259e-24
				PDRG1	0.665376	2.41508e-18
				PEF1	0.695133	1.65604e-20
				PEPD	0.725186	5.60995e-23
				PET100	0.602788	1.62971e-14
				PEX11B	0.719671	1.68388e-22
				PEX14	0.624904	9.06241e-16
				PFDN1	0.636401	1.83934e-16
				PFKL	0.688267	5.51196e-20
				PFN1	0.786261	3.58701e-29
				PGAP3	0.714192	4.89049e-22
				PGLS	0.622605	1.2369e-15
				PHB	0.601148	2.00142e-14
				PHC2	0.720982	1.29971e-22
				PHC3	-0.724925	5.91205e-23
				PHF1	0.691934	2.91196e-20
				PHF11	0.666534	2.01078e-18
				PHKG2	0.734886	7.59675e-24
				PHLDA3	0.646627	4.20372e-17
				PI4K2B	0.674061	5.98941e-19
				PI4KB	0.610736	5.92091e-15
				PIGB	0.65494	1.21448e-17
				PIGC	0.620831	1.56975e-15
				PIGG	0.679197	2.56765e-19
				PIGH	0.63695	1.70161e-16
				PIGT	0.725084	5.72566e-23
				PIK3R6	0.604876	1.25244e-14
				PIM3	0.637792	1.50949e-16
				PIN4	0.69461	1.81692e-20
				PINLYP	0.659982	5.60993e-18
				PKIG	0.666387	2.05821e-18
				PKM	0.78344	7.66039e-29
				PLCB3	0.70391	3.38645e-21
				PLD3	0.646104	4.53968e-17
				PLEKHA4	0.635801	2.00223e-16
				PLEKHM2	0.640607	1.00903e-16
				PLEKHM3	-0.64956	2.7246e-17
				PLEKHO1	0.613419	4.18006e-15
				PLEKHO2	0.627186	6.63819e-16
				PLK3	0.614569	3.59663e-15
				PLOD1	0.622548	1.24646e-15
				PLOD3	0.678137	3.06216e-19
				PLXNB2	0.703383	3.73055e-21
				PMF1	0.636929	1.70652e-16
				PML	0.693239	2.31535e-20
				PMM1	0.662214	3.96661e-18
				PMPCA	0.628843	5.28707e-16
				PNKD	0.644812	5.4856e-17
				PNPLA2	0.620055	1.7412e-15
				POLD4	0.721383	1.20038e-22
				POLDIP2	0.711607	8.01741e-22
				POLL	0.625328	8.55533e-16
				POLR1D	0.759945	2.81757e-26
				POLR2E	0.705821	2.37825e-21
				POLR2G	0.694425	1.87746e-20
				POLR2H	0.616949	2.63002e-15
				POLR2J	0.648766	3.06537e-17
				POLR2L	0.638871	1.29427e-16
				POLR3K	0.624398	9.7073e-16
				POMP	0.755139	8.68271e-26
				POMT2	0.63612	1.91383e-16
				POP4	0.729168	2.49485e-23
				POP5	0.639778	1.13668e-16
				POP7	0.658627	6.91399e-18
				POR	0.701444	5.31981e-21
				PORCN	0.661762	4.25597e-18
				PPAPDC1B	0.649962	2.56648e-17
				PPARD	0.641854	8.43072e-17
				PPDPF	0.673441	6.62616e-19
				PPIA	0.737463	4.40058e-24
				PPIB	0.733956	9.23556e-24
				PPIE	0.647225	3.8499e-17
				PPM1G	0.690301	3.87353e-20
				PPM1M	0.696006	1.41786e-20
				PPME1	0.665164	2.49717e-18
				PPP1CA	0.789773	1.37203e-29
				PPP1R12C	0.648883	3.01269e-17
				PPP1R15A	0.618206	2.2272e-15
				PPP1R16A	0.616992	2.61515e-15
				PPP1R18	0.833591	1.42378e-35
				PPP1R35	0.659939	5.64745e-18
				PPP1R37	0.710959	9.06909e-22
				PPP2R1A	0.604317	1.34418e-14
				PPP2R4	0.712778	6.41314e-22
				PPP4C	0.716562	3.09308e-22
				PPP6R1	0.666411	2.05049e-18
				PRAF2	0.680612	2.02685e-19
				PRCC	0.669241	1.30601e-18
				PRDX4	0.609318	7.10816e-15
				PRDX5	0.615858	3.03698e-15
				PRDX6	0.695759	1.4816e-20
				PREB	0.771456	1.70275e-27
				PRELID1	0.702606	4.30265e-21
				PRKAB1	0.671747	8.72454e-19
				PRKAG1	0.621857	1.36782e-15
				PRKD2	0.660998	4.79287e-18
				PRKRIP1	0.668705	1.42312e-18
				PRMT1	0.694192	1.95663e-20
				PRMT2	0.725148	5.65299e-23
				PROCR	0.601647	1.88044e-14
				PRPF6	0.619902	1.77728e-15
				PRR13	0.797289	1.64803e-30
				PRR14	0.652453	1.7679e-17
				PRR24	0.649858	2.60632e-17
				PRRC2A	0.620636	1.61114e-15
				PSENEN	0.664601	2.7289e-18
				PSMA3	0.765104	8.17011e-27
				PSMA4	0.654969	1.20901e-17
				PSMA5	0.68064	2.01752e-19
				PSMA6	0.678583	2.84375e-19
				PSMA7	0.693591	2.17588e-20
				PSMB1	0.725493	5.27219e-23
				PSMB4	0.757179	5.40172e-26
				PSMB5	0.647335	3.78783e-17
				PSMB6	0.674906	5.21669e-19
				PSMB7	0.611696	5.22917e-15
				PSMB8	0.703493	3.65605e-21
				PSMB9	0.640963	9.5873e-17
				PSMC1	0.726751	4.08636e-23
				PSMC3	0.695711	1.49436e-20
				PSMC4	0.718513	2.11387e-22
				PSMC5	0.745701	7.35327e-25
				PSMC6	0.617589	2.4167e-15
				PSMD13	0.778377	2.90757e-28
				PSMD4	0.616853	2.66367e-15
				PSMD6	0.683402	1.2669e-19
				PSMD8	0.654067	1.38608e-17
				PSMD9	0.657914	7.71429e-18
				PSME1	0.803013	3.08708e-31
				PSME2	0.688432	5.35768e-20
				PSMG2	0.670389	1.08617e-18
				PSMG3	0.667458	1.73634e-18
				PSMG4	0.707802	1.64409e-21
				PTDSS2	0.616233	2.89062e-15
				PTPMT1	0.686593	7.35323e-20
				PTPN18	0.655476	1.11946e-17
				PTPN2	0.666341	2.07316e-18
				PTPN6	0.641292	9.14252e-17
				PTRF	0.605852	1.10668e-14
				PTRH1	0.633925	2.60749e-16
				PTRH2	0.70701	1.90622e-21
				PTRHD1	0.631292	3.76687e-16
				PTS	0.707697	1.67654e-21
				PUS1	0.68414	1.11788e-19
				PVRL2	0.676097	4.28988e-19
				PXN	0.669277	1.29846e-18
				PYGL	0.67583	4.48271e-19
				PYURF	0.606406	1.03144e-14
				QARS	0.659374	6.1627e-18
				QPCTL	0.719888	1.61315e-22
				QSOX1	0.71511	4.09786e-22
				R3HDM4	0.75113	2.17662e-25
				RAB11B	0.63536	2.13094e-16
				RAB13	0.80877	5.41334e-32
				RAB1B	0.679336	2.50888e-19
				RAB24	0.637156	1.6524e-16
				RAB32	0.639724	1.14546e-16
				RAB34	0.638909	1.28717e-16
				RAB3IL1	0.668345	1.50739e-18
				RAB4B	0.679285	2.5304e-19
				RABEPK	0.685482	8.89325e-20
				RABGGTA	0.658768	6.76579e-18
				RABIF	0.600409	2.19467e-14
				RABL5	0.607181	9.34477e-15
				RAD23A	0.690716	3.60362e-20
				RAE1	0.619747	1.8143e-15
				RALY	0.714543	4.57127e-22
				RANBP3	0.603968	1.40469e-14
				RANGRF	0.667632	1.68893e-18
				RASSF1	0.710653	9.6096e-22
				RBBP7	0.632226	3.30733e-16
				RBCK1	0.617453	2.4606e-15
				RBFA	0.625232	8.66743e-16
				RBM14	0.6061	1.07245e-14
				RBM19	0.601356	1.95009e-14
				RBM22	0.610447	6.14574e-15
				RBM34	0.642354	7.84222e-17
				RBM42	0.652963	1.63738e-17
				RBM8A	0.648866	3.0205e-17
				RBX1	0.711142	8.75882e-22
				REEP4	0.670237	1.11299e-18
				RELA	0.650998	2.19869e-17
				RELB	0.677809	3.23328e-19
				RELL1	-0.657084	8.76054e-18
				RER1	0.683513	1.24338e-19
				REXO2	0.662651	3.70502e-18
				RFNG	0.620815	1.57306e-15
				RFT1	0.611302	5.5031e-15
				RGS19	0.63345	2.78737e-16
				RHBDD1	-0.686499	7.47261e-20
				RHBDD2	0.662042	4.07412e-18
				RHOC	0.721945	1.07365e-22
				RHOG	0.702927	4.05679e-21
				RHOT2	0.608145	8.26207e-15
				RIC8A	0.636136	1.90959e-16
				RILP	0.655588	1.10054e-17
				RILPL1	0.699403	7.70567e-21
				RILPL2	0.640583	1.01256e-16
				RIN1	0.63454	2.39191e-16
				RIN3	0.684415	1.06674e-19
				RING1	0.731717	1.47393e-23
				RIOK2	0.678908	2.69435e-19
				RIPK1	0.727802	3.29905e-23
				RMND5B	0.626647	7.14604e-16
				RN7SK	-0.634166	2.52077e-16
				RN7SL1	-0.718094	2.29442e-22
				RN7SL2	-0.730499	1.89643e-23
				RN7SL4P	-0.701613	5.15863e-21
				RNASEK	0.740207	2.443e-24
				RNF10	0.757438	5.08455e-26
				RNF113A	0.686451	7.53504e-20
				RNF114	0.692552	2.61289e-20
				RNF126	0.681119	1.86191e-19
				RNF130	0.604882	1.25147e-14
				RNF149	0.618776	2.06478e-15
				RNF166	0.635063	2.22206e-16
				RNF167	0.739476	2.85999e-24
				RNF181	0.719695	1.67586e-22
				RNF214	0.63114	3.84753e-16
				RNF215	0.637088	1.66852e-16
				RNF25	0.782458	9.9506e-29
				RNF40	0.632082	3.37433e-16
				RNF7	0.76754	4.5047e-27
				RNH1	0.653514	1.50683e-17
				RNMTL1	0.699641	7.38116e-21
				RNPEP	0.665339	2.42925e-18
				RNPEPL1	0.679559	2.41723e-19
				RP1-130H16.16	0.620315	1.68195e-15
				RP1-93H18.7	0.638526	1.35959e-16
				RP11-139H15.1	0.677859	3.20671e-19
				RP11-1415C14.3	-0.653309	1.55413e-17
				RP11-1415C14.4	-0.64535	5.06995e-17
				RP11-150O12.6	0.606395	1.03291e-14
				RP11-173M1.8	0.613491	4.14091e-15
				RP11-178L8.4	0.60028	2.23029e-14
				RP11-203J24.9	0.620367	1.67031e-15
				RP11-248J18.2	0.657286	8.4943e-18
				RP11-24B19.3	0.609704	6.76368e-15
				RP11-252A24.7	0.602491	1.69166e-14
				RP11-254F7.3	0.605936	1.09493e-14
				RP11-260M2.1	0.613933	3.90858e-15
				RP11-274E7.2	0.613784	3.98553e-15
				RP11-282O18.6	0.623452	1.10327e-15
				RP11-298I3.5	0.628182	5.79032e-16
				RP11-2C24.6	0.662061	4.06202e-18
				RP11-311C24.1	0.625276	8.61603e-16
				RP11-373D23.3	0.64812	3.37323e-17
				RP11-387M24.5	0.671381	9.25579e-19
				RP11-395B7.7	0.615671	3.11227e-15
				RP11-422J8.1	0.609684	6.78069e-15
				RP11-434H6.6	0.644962	5.3665e-17
				RP11-469M7.1	0.642374	7.8192e-17
				RP11-573D15.9	-0.641178	9.29389e-17
				RP11-589M4.1	0.662568	3.75315e-18
				RP11-611L7.1	0.624324	9.80469e-16
				RP11-61L19.3	0.649639	2.69294e-17
				RP11-622K12.1	0.743815	1.1141e-24
				RP11-626G11.3	0.709112	1.28553e-21
				RP11-645C24.2	-0.691711	3.02802e-20
				RP11-732M18.3	-0.640275	1.05842e-16
				RP11-805J14.5	0.636519	1.80885e-16
				RP11-810M2.2	0.609112	7.29866e-15
				RP11-98J23.2	-0.632177	3.3303e-16
				RP13-516M14.1	0.629212	5.02444e-16
				RP4-545K15.3	0.611596	5.29764e-15
				RP5-1085F17.3	0.604896	1.24926e-14
				RP5-1112D6.4	0.606711	9.92208e-15
				RP5-1180E21.5	0.640887	9.69193e-17
				RP9	0.638148	1.43503e-16
				RP9P	0.667709	1.66826e-18
				RPA3	0.639912	1.115e-16
				RPF2	0.661075	4.73562e-18
				RPIA	0.611123	5.63174e-15
				RPL11	0.61785	2.33467e-15
				RPL26L1	0.683576	1.23017e-19
				RPL36AL	0.711369	8.38856e-22
				RPN1	0.614017	3.8657e-15
				RPP21	0.72887	2.65162e-23
				RPPH1	-0.70031	6.53828e-21
				RPS14	0.603401	1.50874e-14
				RPS18	0.603697	1.45361e-14
				RPS27L	0.631185	3.82339e-16
				RPS6KB2	0.710302	1.0271e-21
				RPUSD1	0.611516	5.35239e-15
				RPUSD2	0.601923	1.81643e-14
				RPUSD3	0.670728	1.02846e-18
				RRAS	0.740759	2.16831e-24
				RRP12	0.602125	1.77108e-14
				RRP36	0.714513	4.59708e-22
				RRP8	0.662178	3.98908e-18
				RRP9	0.621865	1.3664e-15
				RTFDC1	0.609642	6.81786e-15
				RTN4IP1	0.679346	2.50467e-19
				RUFY1	0.668236	1.53378e-18
				RUVBL2	0.633682	2.69799e-16
				RWDD1	0.601811	1.84222e-14
				S100A10	0.627204	6.62176e-16
				S100A11	0.714451	4.65279e-22
				S100A13	0.615452	3.20344e-15
				S100A16	0.725803	4.95191e-23
				S100A6	0.619098	1.97815e-15
				SAAL1	0.600926	2.05761e-14
				SAFB	0.609048	7.35837e-15
				SAMD4B	0.674757	5.34547e-19
				SAMM50	0.602382	1.71491e-14
				SAP18	0.619373	1.90717e-15
				SARNP	0.686213	7.84839e-20
				SARS	0.623889	1.03994e-15
				SAT1	0.669664	1.2204e-18
				SAYSD1	0.606578	1.0091e-14
				SCAF1	0.658812	6.72e-18
				SCARNA10	-0.620661	1.60583e-15
				SCARNA12	-0.601012	2.03573e-14
				SCARNA2	-0.630267	4.3425e-16
				SCARNA7	-0.653599	1.48768e-17
				SCFD1	0.621094	1.51533e-15
				SCLT1	-0.628738	5.36403e-16
				SCMH1	0.610719	5.93394e-15
				SCNM1	0.653563	1.4957e-17
				SCO2	0.738644	3.41907e-24
				SCYL1	0.658574	6.97015e-18
				SDF2	0.729365	2.39562e-23
				SDF2L1	0.659566	5.98214e-18
				SDF4	0.677391	3.46534e-19
				SDHAF1	0.665192	2.48634e-18
				SDHAF2	0.621956	1.34987e-15
				SDHB	0.615436	3.21019e-15
				SEC11A	0.692471	2.65024e-20
				SEC13	0.692124	2.8168e-20
				SEC16A	0.694689	1.79179e-20
				SEC61A1	0.702605	4.30295e-21
				SEC61B	0.725997	4.76192e-23
				SEPHS2	0.620987	1.5373e-15
				SERF2	0.712068	7.34365e-22
				SERP1	0.620434	1.65526e-15
				SERPINB1	0.622168	1.3119e-15
				SERPINB6	0.765326	7.74171e-27
				SERPING1	0.633612	2.72463e-16
				SERTAD1	0.702701	4.2283e-21
				SERTAD3	0.723732	7.51501e-23
				SETMAR	0.602878	1.61144e-14
				SF3B14	0.62256	1.24442e-15
				SF3B2	0.640133	1.08023e-16
				SF3B4	0.613958	3.89564e-15
				SF3B5	0.685566	8.76675e-20
				SFMBT2	-0.651571	2.01822e-17
				SGSH	0.767078	5.04533e-27
				SGTA	0.610627	6.00485e-15
				SH3BGRL3	0.765877	6.76969e-27
				SH3GL1	0.661739	4.27121e-18
				SHARPIN	0.715604	3.72448e-22
				SHFM1	0.690521	3.72801e-20
				SHISA5	0.708658	1.40006e-21
				SHKBP1	0.650673	2.30825e-17
				SIRT3	0.612881	4.48323e-15
				SIRT6	0.660255	5.37815e-18
				SIRT7	0.63642	1.83431e-16
				SIVA1	0.74567	7.40297e-25
				SKIV2L	0.665372	2.41665e-18
				SLC22A18	0.615344	3.24919e-15
				SLC25A11	0.641602	8.74282e-17
				SLC25A19	0.616754	2.69865e-15
				SLC25A3	0.677043	3.67036e-19
				SLC25A38	0.710436	1.00134e-21
				SLC25A39	0.747526	4.90024e-25
				SLC27A3	0.612262	4.85903e-15
				SLC27A4	0.602789	1.62944e-14
				SLC35B1	0.666714	1.95432e-18
				SLC35B2	0.602887	1.60952e-14
				SLC35C1	0.695381	1.58448e-20
				SLC35C2	0.706877	1.9541e-21
				SLC35D2	0.76257	1.50692e-26
				SLC38A10	0.615508	3.18e-15
				SLC38A6	0.610388	6.19277e-15
				SLC39A13	0.706818	1.97549e-21
				SLC39A3	0.662526	3.77824e-18
				SLC39A7	0.763497	1.20558e-26
				SLC3A2	0.663645	3.17135e-18
				SLC43A2	0.624452	9.63618e-16
				SLC43A3	0.604844	1.2576e-14
				SLC44A2	0.693572	2.18302e-20
				SLC4A3	0.65737	8.3855e-18
				SLC50A1	0.726122	4.64294e-23
				SLC52A2	0.74965	3.04308e-25
				SLC8A1	-0.668913	1.37649e-18
				SLC8B1	0.640036	1.09542e-16
				SLC9A1	0.748227	4.18999e-25
				SLIRP	0.73147	1.55138e-23
				SLX1A	0.720583	1.4064e-22
				SMARCA4	0.60314	1.55916e-14
				SMARCAL1	0.725403	5.36931e-23
				SMG6	0.769999	2.45073e-27
				SMG9	0.616119	2.93418e-15
				SMIM11	0.60735	9.1455e-15
				SMIM19	0.63448	2.41209e-16
				SMIM20	0.680012	2.24115e-19
				SMIM7	0.726137	4.62883e-23
				SMOX	0.602962	1.59448e-14
				SMPD2	0.666518	2.01581e-18
				SMUG1	0.680758	1.978e-19
				SNAP47	0.604713	1.27859e-14
				SND1	0.718517	2.11219e-22
				SNF8	0.652653	1.71555e-17
				SNHG11	0.623431	1.10649e-15
				SNHG12	0.60111	2.01081e-14
				SNRNP35	0.651887	1.92464e-17
				SNRPA1	0.70635	2.15575e-21
				SNRPB	0.615691	3.1042e-15
				SNRPB2	0.638591	1.34714e-16
				SNRPC	0.669284	1.297e-18
				SNRPF	0.650683	2.30467e-17
				SNUPN	0.688915	4.92757e-20
				SNX11	0.666893	1.89954e-18
				SNX14	0.725688	5.06857e-23
				SNX17	0.7319	1.4187e-23
				SNX33	0.640311	1.05297e-16
				SOD1	0.647739	3.56864e-17
				SPAG7	0.752245	1.68877e-25
				SPCS1	0.620948	1.54522e-15
				SPG7	0.61265	4.61976e-15
				SPI1	0.601711	1.86537e-14
				SPIN2B	0.618403	2.16967e-15
				SPNS1	0.605087	1.21943e-14
				SQRDL	0.616367	2.84018e-15
				SQSTM1	0.65189	1.924e-17
				SRA1	0.714452	4.65218e-22
				SRP14	0.676211	4.21024e-19
				SRP19	0.68056	2.04485e-19
				SRP68	0.662104	4.0352e-18
				SRRM2	0.601869	1.82887e-14
				SRSF7	0.65558	1.10185e-17
				SS18L2	0.620663	1.60546e-15
				SSBP1	0.672892	7.24622e-19
				SSBP4	0.650971	2.20771e-17
				SSNA1	0.602473	1.69536e-14
				SSR2	0.642851	7.29697e-17
				SSR3	0.730155	2.03628e-23
				SSR4	0.623823	1.04928e-15
				SSSCA1	0.644253	5.95146e-17
				SSU72	0.634096	2.54566e-16
				ST20	0.624375	9.73696e-16
				ST6GALNAC4	0.616705	2.71639e-15
				STARD3	0.731564	1.52132e-23
				STK10	0.672909	7.22586e-19
				STK11IP	0.608357	8.04047e-15
				STK16	0.723837	7.35824e-23
				STK19	0.693247	2.31211e-20
				STK25	0.71474	4.40033e-22
				STOML1	0.603156	1.55595e-14
				STRAP	0.601056	2.02441e-14
				STX10	0.707168	1.8509e-21
				STX18	0.654211	1.35625e-17
				STX4	0.695169	1.64545e-20
				STX5	0.647801	3.53619e-17
				SUCLG1	0.628641	5.43606e-16
				SUGP1	0.631107	3.86517e-16
				SUGT1	0.698151	9.65744e-21
				SUPT6H	0.601472	1.92194e-14
				SWI5	0.615403	3.22405e-15
				SWSAP1	0.717229	2.71652e-22
				SYF2	0.61689	2.65075e-15
				SYVN1	0.617312	2.50697e-15
				TACO1	0.643406	6.73242e-17
				TADA3	0.754151	1.09091e-25
				TAF10	0.72321	8.34243e-23
				TAF11	0.673267	6.81742e-19
				TAF9	0.601272	1.97064e-14
				TAGLN2	0.631516	3.65144e-16
				TALDO1	0.648866	3.02021e-17
				TAMM41	0.632303	3.27197e-16
				TAPBP	0.635574	2.06734e-16
				TAPBPL	0.603939	1.40984e-14
				TAPSAR1	0.628089	5.86441e-16
				TARBP2	0.66777	1.65205e-18
				TARS	0.619347	1.91379e-15
				TATDN2	0.64691	4.03257e-17
				TAX1BP3	0.698789	8.60863e-21
				TBC1D1	0.638696	1.32695e-16
				TBC1D10B	0.721856	1.09274e-22
				TBC1D31	-0.606602	1.00603e-14
				TBCA	0.68416	1.114e-19
				TBCB	0.706285	2.1817e-21
				TBP	0.631482	3.66881e-16
				TBXA2R	0.608659	7.7355e-15
				TCEA2	0.621341	1.4659e-15
				TCEAL4	0.675502	4.73099e-19
				TCEAL8	0.604257	1.35437e-14
				TCEB1	0.719983	1.58334e-22
				TCTN3	0.602268	1.73956e-14
				TELO2	0.642011	8.24092e-17
				TEX264	0.729179	2.48905e-23
				TFB1M	0.666704	1.95721e-18
				TGFB1	0.710636	9.64114e-22
				TGFB1I1	0.710515	9.86496e-22
				THAP4	0.748604	3.85016e-25
				THBS3	0.644869	5.43957e-17
				THOC1	0.608845	7.55299e-15
				THOC6	0.735723	6.367e-24
				THOC7	0.678397	2.93304e-19
				THUMPD3	0.642254	7.95602e-17
				TICAM1	0.670552	1.05811e-18
				TIGD6	0.671483	9.10448e-19
				TIMM10	0.657992	7.62297e-18
				TIMM17B	0.657289	8.48995e-18
				TIMM22	0.750274	2.64282e-25
				TIMM23	0.646476	4.29832e-17
				TIMM44	0.607989	8.42808e-15
				TIMM8B	0.650717	2.29304e-17
				TIMM9	0.667658	1.68178e-18
				TINF2	0.740413	2.33657e-24
				TMA7	0.695934	1.43615e-20
				TMED1	0.719073	1.89404e-22
				TMED3	0.67292	7.21299e-19
				TMED9	0.770016	2.44036e-27
				TMEM101	0.690153	3.97473e-20
				TMEM102	0.610949	5.76051e-15
				TMEM104	0.611834	5.13633e-15
				TMEM109	0.736111	5.86413e-24
				TMEM11	0.736808	5.05858e-24
				TMEM115	0.770732	2.04106e-27
				TMEM120A	0.648339	3.26551e-17
				TMEM126A	0.603795	1.43566e-14
				TMEM134	0.763977	1.07378e-26
				TMEM138	0.660215	5.41114e-18
				TMEM141	0.664235	2.89059e-18
				TMEM147	0.752734	1.51015e-25
				TMEM14C	0.649441	2.77337e-17
				TMEM150A	0.696269	1.35292e-20
				TMEM179B	0.712353	6.95572e-22
				TMEM18	0.684108	1.12396e-19
				TMEM185A	0.600826	2.0834e-14
				TMEM186	0.652814	1.6746e-17
				TMEM189	0.707097	1.87533e-21
				TMEM203	0.654316	1.33485e-17
				TMEM205	0.690996	3.43147e-20
				TMEM208	0.725066	5.74669e-23
				TMEM214	0.733627	9.89654e-24
				TMEM222	0.699705	7.29599e-21
				TMEM223	0.680141	2.19335e-19
				TMEM234	0.687319	6.49105e-20
				TMEM243	0.609431	7.00505e-15
				TMEM251	0.675349	4.85065e-19
				TMEM255B	0.664999	2.56306e-18
				TMEM256	0.635464	2.0998e-16
				TMEM256-PLSCR3	0.778183	3.0576e-28
				TMEM258	0.703597	3.58707e-21
				TMEM259	0.672797	7.35912e-19
				TMEM39B	0.625784	8.0396e-16
				TMEM42	0.672975	7.1482e-19
				TMEM50B	0.633679	2.69912e-16
				TMEM53	0.729848	2.16917e-23
				TMEM55B	0.629857	4.59629e-16
				TMEM59	0.693615	2.16645e-20
				TMEM60	0.706575	2.06708e-21
				TMEM62	0.676472	4.03327e-19
				TMEM86B	0.613708	4.02537e-15
				TMEM8A	0.656267	9.92468e-18
				TMEM9	0.642034	8.21417e-17
				TMSB10	0.646814	4.08979e-17
				TMSB4X	0.711593	8.03985e-22
				TMUB1	0.616486	2.79565e-15
				TMUB2	0.722748	9.14935e-23
				TMX2	0.617629	2.40402e-15
				TNFRSF12A	0.640687	9.97524e-17
				TNFRSF14	0.657709	7.96065e-18
				TNFRSF1A	0.749003	3.52031e-25
				TNFSF12	0.664085	2.95969e-18
				TNIP1	0.69113	3.35203e-20
				TNIP2	0.617683	2.38693e-15
				TNKS1BP1	0.653603	1.48679e-17
				TNRC6B	-0.645198	5.18447e-17
				TOE1	0.611191	5.58265e-15
				TOM1	0.626919	6.88536e-16
				TOMM40	0.727624	3.42152e-23
				TOMM6	0.744636	9.30227e-25
				TOMM7	0.609342	7.08555e-15
				TOPORS-AS1	0.632603	3.13785e-16
				TOR1A	0.60271	1.6458e-14
				TOR2A	0.665183	2.48983e-18
				TPD52L2	0.790093	1.25578e-29
				TPI1	0.699113	8.11969e-21
				TPK1	0.614388	3.68268e-15
				TPM1	0.641978	8.2805e-17
				TPRA1	0.745231	8.15808e-25
				TPT1	0.698279	9.43717e-21
				TRADD	0.679077	2.61949e-19
				TRAF3IP2	0.6355	2.08913e-16
				TRAPPC1	0.774009	8.93708e-28
				TRAPPC2P1	0.721154	1.25626e-22
				TRAPPC3	0.681591	1.71977e-19
				TRAPPC4	0.648682	3.10365e-17
				TRAPPC5	0.6043	1.34703e-14
				TRIAP1	0.661476	4.44969e-18
				TRIM21	0.640375	1.0433e-16
				TRIM27	0.686593	7.35277e-20
				TRIM28	0.608903	7.49722e-15
				TRIM52-AS1	0.603029	1.58112e-14
				TRIP10	0.698418	9.20331e-21
				TRIP4	0.726817	4.03248e-23
				TRIP6	0.638088	1.44727e-16
				TRMT112	0.79036	1.16654e-29
				TRMT2A	0.65413	1.37304e-17
				TRNAU1AP	0.60997	6.53587e-15
				TRPC4AP	0.632755	3.07182e-16
				TRPT1	0.71011	1.065e-21
				TSEN34	0.613593	4.08602e-15
				TSG101	0.655814	1.0633e-17
				TSPAN17	0.739551	2.81395e-24
				TSPAN4	0.774923	7.07941e-28
				TTC1	0.704118	3.25902e-21
				TTC38	0.715476	3.81778e-22
				TTC4	0.655378	1.13627e-17
				TUFM	0.652371	1.79e-17
				TUSC2	0.620017	1.75025e-15
				TUT1	0.611759	5.18664e-15
				TWF2	0.750652	2.42605e-25
				TXN	0.728481	2.87189e-23
				TXNDC11	0.700806	5.97541e-21
				TXNDC12	0.627341	6.49858e-16
				TXNDC15	0.68696	6.90406e-20
				TXNDC17	0.748574	3.87569e-25
				TXNL1	0.622704	1.22047e-15
				U2AF1	0.693495	2.21295e-20
				U2AF1L4	0.679523	2.43183e-19
				UACA	0.644932	5.39023e-17
				UAP1	0.640615	1.00795e-16
				UBA1	0.644015	6.16114e-17
				UBAC1	0.61447	3.6437e-15
				UBAC2	0.70386	3.41742e-21
				UBALD1	0.619989	1.75668e-15
				UBB	0.603878	1.42073e-14
				UBC	0.673682	6.37119e-19
				UBE2B	0.716236	3.2953e-22
				UBE2F	0.756133	6.89397e-26
				UBE2J2	0.62057	1.62545e-15
				UBE2L3	0.665141	2.50641e-18
				UBE2L6	0.614649	3.55935e-15
				UBE2M	0.711007	8.98556e-22
				UBE2V1	0.622015	1.33913e-15
				UBE2Z	0.618082	2.2639e-15
				UBL5	0.733675	9.79671e-24
				UBR4	0.615726	3.09e-15
				UBTD1	0.713652	5.4247e-22
				UBXN6	0.683383	1.27108e-19
				UCHL3	0.671896	8.51603e-19
				UCKL1	0.604496	1.31421e-14
				UFC1	0.642766	7.38809e-17
				UFD1L	0.604989	1.23468e-14
				UFSP2	0.603623	1.46711e-14
				UNC45A	0.751561	1.97368e-25
				UNC50	0.621663	1.40403e-15
				UNC93B1	0.636181	1.89734e-16
				UPF1	0.734949	7.49645e-24
				UQCC2	0.675492	4.73839e-19
				UQCR10	0.622787	1.207e-15
				UQCRC1	0.637289	1.62151e-16
				UQCRQ	0.64849	3.19319e-17
				URGCP	0.653747	1.45484e-17
				UROD	0.760575	2.4261e-26
				USE1	0.701572	5.19701e-21
				USF1	0.638072	1.45048e-16
				USF2	0.671683	8.81437e-19
				USP4	0.602216	1.75099e-14
				UTP14A	0.631636	3.59071e-16
				UTP6	0.659172	6.35701e-18
				UXT	0.693516	2.20473e-20
				VAC14	0.608259	8.14242e-15
				VAMP5	0.646326	4.39419e-17
				VASN	0.639897	1.11738e-16
				VDAC1	0.606873	9.7199e-15
				VEGFB	0.618896	2.0321e-15
				VIM	0.658653	6.88673e-18
				VIMP	0.698858	8.50313e-21
				VKORC1	0.749086	3.45506e-25
				VPS11	0.689118	4.75726e-20
				VPS25	0.613914	3.91836e-15
				VPS37C	0.705444	2.55031e-21
				VPS4A	0.640423	1.03607e-16
				VPS9D1	0.649365	2.80474e-17
				VTI1B	0.748924	3.583e-25
				VWA1	0.604895	1.24944e-14
				WAS	0.614028	3.8605e-15
				WBSCR16	0.613343	4.22123e-15
				WBSCR22	0.734523	8.19927e-24
				WDR25	0.628373	5.63988e-16
				WDR45	0.62558	8.26629e-16
				WDR53	0.649637	2.69364e-17
				WDR61	0.701712	5.06634e-21
				WDR70	0.662705	3.67406e-18
				WDR81	0.64472	5.55922e-17
				WDR83OS	0.68693	6.93946e-20
				WIBG	0.674651	5.43907e-19
				WIPI2	0.637499	1.57379e-16
				WRNIP1	0.617682	2.38721e-15
				XRCC1	0.621919	1.35657e-15
				XRCC6	0.633849	2.63551e-16
				YARS2	0.65097	2.20819e-17
				YDJC	0.609837	6.64862e-15
				YIF1A	0.60174	1.85864e-14
				YIF1B	0.601293	1.96542e-14
				YIPF1	0.729954	2.12235e-23
				YIPF2	0.635494	2.09086e-16
				ZBTB20	-0.707217	1.8338e-21
				ZBTB45	0.63916	1.24193e-16
				ZBTB8OS	0.705442	2.5514e-21
				ZC3H3	0.649529	2.73728e-17
				ZDHHC1	0.61382	3.9669e-15
				ZDHHC12	0.607344	9.15279e-15
				ZDHHC24	0.684008	1.14323e-19
				ZDHHC4	0.727295	3.65821e-23
				ZDHHC5	0.661815	4.22098e-18
				ZFAND2A	0.665147	2.50415e-18
				ZFPL1	0.65177	1.95874e-17
				ZFYVE19	0.72025	1.50221e-22
				ZGPAT	0.680256	2.15134e-19
				ZKSCAN1	-0.68108	1.87406e-19
				ZMYM6NB	0.611215	5.56561e-15
				ZNF148	-0.683489	1.24825e-19
				ZNF236	-0.607791	8.64429e-15
				ZNF259	0.656479	9.60878e-18
				ZNF292	-0.632225	3.30802e-16
				ZNF341	0.623087	1.15902e-15
				ZNF408	0.620426	1.65707e-15
				ZNF446	0.631692	3.56292e-16
				ZNF511	0.708033	1.57433e-21
				ZNF524	0.609953	6.55041e-15
				ZNF576	0.720926	1.3143e-22
				ZNF585A	0.708471	1.45013e-21
				ZNF609	-0.651139	2.15279e-17
				ZNF622	0.671445	9.16036e-19
				ZNF628	0.603909	1.41519e-14
				ZNF672	0.621186	1.49674e-15
				ZNF703	0.604608	1.2956e-14
				ZNF706	0.688856	4.97833e-20
				ZNF768	0.605852	1.10672e-14
				ZNF787	0.688628	5.17906e-20
				ZNF836	0.677248	3.54802e-19
				ZNF839	0.604467	1.31904e-14
				ZNF865	0.613368	4.2076e-15
				ZNHIT1	0.634825	2.29767e-16
				ZNRD1	0.684529	1.04628e-19
				ZRSR2	0.63243	3.21463e-16
				ZYX	0.744749	9.07331e-25

## Sheet: Table S3
KEGG analysis in TCGA
ID	Description	GeneRatio	BgRatio	pvalue	geneID	Count	one_type	two_type
hsa00310	Lysine degradation	4/62	61/7914	0.0012764	SETD1B/NSD1/ASH1L/SETD2	4	Metabolism	Amino acid metabolism
hsa03050	Proteasome	3/62	45/7914	0.00514177	PSMD13/PSMB8/PSME1	3	Genetic Information Processing	Folding, sorting and degradation
hsa04137	Mitophagy - animal	3/62	65/7914	0.0141717	RRAS/CSNK2B/FIS1	3	Cellular Processes	Transport and catabolism
hsa05016	Huntington disease	5/62	193/7914	0.0172445	CREBBP/POLR2L/NDUFC1/UQCRQ/GPX1	5	Human Diseases	Neurodegenerative disease
hsa04910	Insulin signaling pathway	4/62	137/7914	0.0221171	ACACA/PPP1CA/SOS1/FLOT1	4	Organismal Systems	Endocrine system
hsa05132	Salmonella infection	3/62	80/7914	0.0245476	ARPC4/PFN1/RILP	3	Human Diseases	Infectious disease: bacterial
hsa04810	Regulation of actin cytoskeleton	5/62	213/7914	0.0252099	PPP1CA/ARPC4/SOS1/PFN1/RRAS	5	Cellular Processes	Cell motility
hsa04714	Thermogenesis	5/62	231/7914	0.0341398	KDM3B/NDUFC1/SOS1/UQCRQ/ARID1A	5	Organismal Systems	Environmental adaptation
hsa05225	Hepatocellular carcinoma	4/62	168/7914	0.0422166	PBRM1/SOS1/LRP6/ARID1A	4	Human Diseases	Cancer: specific types

## Sheet: Table S4
GO analysis in TCGA
ID	Description	GeneRatio	BgRatio	pvalue	geneID	Count	ONT
GO:0005654	nucleoplasm	60/146	3427/18675	1.23095e-10	CREBBP/TMEM179B/KDM3B/PBX1/SETD1B/SRRM2/CHD7/CHD6/ETHE1/PBRM1/SPEN/ZRANB1/DDX46/NSD1/TAF10/MBD5/PSMD13/PPP1CA/POLR2L/ASH1L/ZNF638/PSMB8/ILK/POGZ/NIPBL/NR2C2/SART3/PSME1/NOP10/SH3BGRL3/GATAD2B/CIB1/RMND5A/YTHDC1/HCFC1/ZNF609/SMC3/TRIM33/PRELID1/HNRNPH3/RFC1/MAGI1/SON/TCF20/NOLC1/MED1/RPRD2/SAP130/CSNK2B/SMC6/SETD2/ZMIZ1/TOP2B/ARID5A/UBN2/BPTF/ARID1A/RBBP6/USP7/PHF8	60	CC
GO:0044428	nuclear part	71/146	4801/18675	2.01217e-09	CREBBP/TMEM179B/KDM3B/PBX1/SETD1B/LGALS3/SRRM2/CHD7/CHD6/ETHE1/PBRM1/SPEN/ZRANB1/DDX46/NSD1/CLIC1/ACACA/TAF10/MBD5/S100A6/PSMD13/PPP1CA/POLR2L/ASH1L/ZNF638/PSMB8/ILK/ANKRD17/POGZ/NIPBL/NR2C2/SART3/PUM2/PSME1/NOP10/SH3BGRL3/GATAD2B/CIB1/TTC3/RMND5A/TCF4/YTHDC1/UPF2/BCOR/HCFC1/ZNF609/SMC3/TRIM33/PRELID1/HNRNPH3/RFC1/MAGI1/SON/TCF20/NOLC1/MED1/RPRD2/SAP130/CSNK2B/SMC6/SETD2/ZMIZ1/TOP2B/FLOT1/ARID5A/…	71	CC
GO:0003676	nucleic acid binding	62/140	3955/16967	3.26124e-08	CREBBP/PBX1/SETD1B/LGALS3/SRRM2/CHD7/CHD6/FOXN3/PBRM1/SPEN/DDX46/EIF1/NSD1/TAF10/ZBTB39/MRPL2/ZNF605/POLR2L/ASH1L/ZNF638/GPATCH8/ANKRD17/SOS1/NR2C2/ZCCHC14/SART3/PUM2/CNOT1/RBM12B/NOP10/ZNF445/DRAP1/PFN1/GATAD2B/ZNF652/TCF4/ZNF37A/YTHDC1/UPF2/BCOR/HCFC1/ZNF609/TRIM33/TET3/HNRNPH3/RFC1/SON/TCF20/NOLC1/MED1/DHX57/ZNF623/BATF3/FARS2/ZBTB40/TOP2B/TNRC6B/ARID5A/JRK/BPTF/ARID1A/RBBP6	62	MF
GO:0031981	nuclear lumen	63/146	4454/18675	2.02902e-07	CREBBP/TMEM179B/KDM3B/PBX1/SETD1B/SRRM2/CHD7/CHD6/ETHE1/PBRM1/SPEN/ZRANB1/DDX46/NSD1/ACACA/TAF10/MBD5/PSMD13/PPP1CA/POLR2L/ASH1L/ZNF638/PSMB8/ILK/POGZ/NIPBL/NR2C2/SART3/PSME1/NOP10/SH3BGRL3/GATAD2B/CIB1/TTC3/RMND5A/TCF4/YTHDC1/HCFC1/ZNF609/SMC3/TRIM33/PRELID1/HNRNPH3/RFC1/MAGI1/SON/TCF20/NOLC1/MED1/RPRD2/SAP130/CSNK2B/SMC6/SETD2/ZMIZ1/TOP2B/ARID5A/UBN2/BPTF/ARID1A/RBBP6/USP7/PHF8	63	CC
GO:0044451	nucleoplasm part	25/146	1033/18675	4.22011e-07	CREBBP/TMEM179B/SETD1B/SRRM2/DDX46/TAF10/POLR2L/ZNF638/SART3/NOP10/SH3BGRL3/GATAD2B/YTHDC1/HCFC1/SON/TCF20/NOLC1/MED1/RPRD2/SAP130/SMC6/ZMIZ1/BPTF/RBBP6/USP7	25	CC
GO:0005694	chromosome	24/146	982/18675	6.2398e-07	CREBBP/SETD1B/PBRM1/MBD5/PPP1CA/ASH1L/ARPC4/ANKRD17/POGZ/SOS1/GATAD2B/TCF4/SMC3/TET3/RFC1/MED1/CSNK2B/SMC6/SETD2/TOP2B/BPTF/ARID1A/RBBP6/USP7	24	CC
GO:2000112	regulation of cellular macromolecule biosynthetic process	58/141	3725/17910	3.07228e-08	CREBBP/PBX1/CHD7/CHD6/FOXN3/SPEN/ZMYND8/EIF1/NSD1/ZBTB39/SERTAD1/PSMD13/PPP1CA/ZNF605/POLR2L/ASH1L/PSMB8/ILK/ANKRD17/POGZ/NIPBL/NR2C2/PUM2/CNOT1/PSME1/ZNF445/DRAP1/PFN1/ZNF652/CIB1/TCF4/ZNF37A/BCOR/HCFC1/ZNF609/MBTD1/SMC3/TRIM33/TET3/RFC1/TCF20/NOLC1/MED1/SAP130/ZNF623/BATF3/SETD2/ZMIZ1/ZBTB40/TNRC6B/LRP6/FLOT1/ARID5A/BPTF/ARID1A/RBBP6/USP7/PHF8	58	BP
GO:0016070	RNA metabolic process	68/141	4867/17910	7.28605e-08	CREBBP/PBX1/LGALS3/SRRM2/CHD7/CHD6/FOXN3/SPEN/ZMYND8/DDX46/NSD1/TAF10/ZBTB39/SERTAD1/PSMD13/ZNF605/POLR2L/ASH1L/ZNF638/PSMB8/ILK/POGZ/NIPBL/NR2C2/SART3/PUM2/CNOT1/PSME1/NOP10/ZNF445/DRAP1/PFN1/ZNF652/CIB1/TCF4/ZNF37A/YTHDC1/UPF2/BCOR/HCFC1/ZNF609/MBTD1/TRIM33/TET3/HNRNPH3/RFC1/SON/TCF20/NOLC1/MED1/RPRD2/SAP130/ZNF623/BATF3/SETD2/FARS2/ZMIZ1/ZBTB40/RNASEK/TNRC6B/LRP6/FLOT1/ARID5A/BPTF/ARID1A/RBBP6…	68	BP
GO:0006366	transcription by RNA polymerase II	45/141	2581/17910	9.59653e-08	CREBBP/PBX1/CHD7/CHD6/FOXN3/SPEN/NSD1/TAF10/ZBTB39/SERTAD1/PSMD13/ZNF605/POLR2L/ASH1L/PSMB8/ILK/POGZ/NIPBL/NR2C2/CNOT1/PSME1/ZNF445/DRAP1/PFN1/ZNF652/TCF4/ZNF37A/BCOR/HCFC1/ZNF609/TRIM33/TET3/RFC1/MED1/RPRD2/SAP130/ZNF623/BATF3/SETD2/ZMIZ1/ZBTB40/LRP6/ARID5A/BPTF/ARID1A	45	BP
GO:0019219	regulation of nucleobase-containing compound metabolic process	58/141	3853/17910	1.0665e-07	CREBBP/PBX1/CHD7/CHD6/FOXN3/SPEN/ZMYND8/NSD1/ZBTB39/SERTAD1/PSMD13/ZNF605/POLR2L/ASH1L/PSMB8/ILK/ANKRD17/POGZ/NIPBL/NR2C2/PUM2/CNOT1/PSME1/ZNF445/DRAP1/PFN1/ZNF652/CIB1/TCF4/ZNF37A/YTHDC1/BCOR/HCFC1/ZNF609/MBTD1/SMC3/TRIM33/TET3/RFC1/SON/TCF20/NOLC1/MED1/SAP130/ZNF623/BATF3/SETD2/ZMIZ1/ZBTB40/TNRC6B/LRP6/FLOT1/ARID5A/BPTF/ARID1A/RBBP6/USP7/PHF8	58	BP
GO:0051252	regulation of RNA metabolic process	55/141	3552/17910	1.0898e-07	CREBBP/PBX1/CHD7/CHD6/FOXN3/SPEN/ZMYND8/NSD1/ZBTB39/SERTAD1/PSMD13/ZNF605/POLR2L/ASH1L/PSMB8/ILK/POGZ/NIPBL/NR2C2/PUM2/CNOT1/PSME1/ZNF445/DRAP1/PFN1/ZNF652/CIB1/TCF4/ZNF37A/YTHDC1/BCOR/HCFC1/ZNF609/MBTD1/TRIM33/TET3/RFC1/SON/TCF20/NOLC1/MED1/SAP130/ZNF623/BATF3/SETD2/ZMIZ1/ZBTB40/TNRC6B/LRP6/FLOT1/ARID5A/BPTF/ARID1A/USP7/PHF8	55	BP
GO:0010556	regulation of macromolecule biosynthetic process	58/141	3877/17910	1.33604e-07	CREBBP/PBX1/CHD7/CHD6/FOXN3/SPEN/ZMYND8/EIF1/NSD1/ZBTB39/SERTAD1/PSMD13/PPP1CA/ZNF605/POLR2L/ASH1L/PSMB8/ILK/ANKRD17/POGZ/NIPBL/NR2C2/PUM2/CNOT1/PSME1/ZNF445/DRAP1/PFN1/ZNF652/CIB1/TCF4/ZNF37A/BCOR/HCFC1/ZNF609/MBTD1/SMC3/TRIM33/TET3/RFC1/TCF20/NOLC1/MED1/SAP130/ZNF623/BATF3/SETD2/ZMIZ1/ZBTB40/TNRC6B/LRP6/FLOT1/ARID5A/BPTF/ARID1A/RBBP6/USP7/PHF8	58	BP
GO:0006351	transcription, DNA-templated	53/141	3444/17910	2.65329e-07	CREBBP/PBX1/CHD7/CHD6/FOXN3/SPEN/ZMYND8/NSD1/TAF10/ZBTB39/SERTAD1/PSMD13/ZNF605/POLR2L/ASH1L/PSMB8/ILK/POGZ/NIPBL/NR2C2/CNOT1/PSME1/ZNF445/DRAP1/PFN1/ZNF652/CIB1/TCF4/ZNF37A/BCOR/HCFC1/ZNF609/MBTD1/TRIM33/TET3/RFC1/TCF20/NOLC1/MED1/RPRD2/SAP130/ZNF623/BATF3/SETD2/ZMIZ1/ZBTB40/LRP6/FLOT1/ARID5A/BPTF/ARID1A/USP7/PHF8	53	BP
GO:0006355	regulation of transcription, DNA-templated	51/141	3266/17910	3.22544e-07	CREBBP/PBX1/CHD7/CHD6/FOXN3/SPEN/ZMYND8/NSD1/ZBTB39/SERTAD1/PSMD13/ZNF605/POLR2L/ASH1L/PSMB8/ILK/POGZ/NIPBL/NR2C2/CNOT1/PSME1/ZNF445/DRAP1/PFN1/ZNF652/CIB1/TCF4/ZNF37A/BCOR/HCFC1/ZNF609/MBTD1/TRIM33/TET3/RFC1/TCF20/NOLC1/MED1/SAP130/ZNF623/BATF3/SETD2/ZMIZ1/ZBTB40/LRP6/FLOT1/ARID5A/BPTF/ARID1A/USP7/PHF8	51	BP
GO:0044271	cellular nitrogen compound biosynthetic process	65/141	4735/17910	3.76004e-07	CREBBP/PBX1/CHD7/CHD6/FOXN3/SPEN/ZMYND8/EIF1/NSD1/ACACA/TAF10/ZBTB39/SERTAD1/PSMD13/PPP1CA/MRPL2/ZNF605/POLR2L/ASH1L/PSMB8/ILK/POGZ/NIPBL/NR2C2/PUM2/CNOT1/ASL/PSME1/NOP10/ZNF445/DRAP1/PFN1/ZNF652/CIB1/MRPL17/TCF4/ZNF37A/BCOR/HCFC1/ZNF609/MBTD1/TRIM33/TET3/RFC1/TCF20/NOLC1/MED1/RPRD2/SAP130/OAZ1/ZNF623/BATF3/SETD2/FARS2/ZMIZ1/ZBTB40/TNRC6B/LRP6/FLOT1/ARID5A/BPTF/GPX1/ARID1A/USP7/PHF8	65	BP
GO:0051276	chromosome organization	26/141	1097/17910	3.90151e-07	CREBBP/SETD1B/CHD7/CHD6/PBRM1/NSD1/TAF10/ASH1L/POGZ/NIPBL/SART3/NOP10/GATAD2B/BCOR/HCFC1/MBTD1/SMC3/TET3/RFC1/SMC6/SETD2/TOP2B/BPTF/ARID1A/USP7/PHF8	26	BP
GO:0034645	cellular macromolecule biosynthetic process	64/141	4634/17910	3.99881e-07	CREBBP/PBX1/CHD7/CHD6/FOXN3/SPEN/ZMYND8/EIF1/NSD1/TAF10/ZBTB39/SERTAD1/PSMD13/PPP1CA/MRPL2/ZNF605/POLR2L/ASH1L/PSMB8/ILK/ANKRD17/POGZ/NIPBL/NR2C2/PUM2/CNOT1/PSME1/NOP10/ZNF445/DRAP1/PFN1/ZNF652/CIB1/MRPL17/TCF4/ZNF37A/BCOR/HCFC1/ZNF609/MBTD1/SMC3/TRIM33/TET3/RFC1/TCF20/NOLC1/MED1/RPRD2/SAP130/ZNF623/BATF3/SETD2/FARS2/ZMIZ1/ZBTB40/TNRC6B/LRP6/FLOT1/ARID5A/BPTF/ARID1A/RBBP6/USP7/PHF8	64	BP
GO:0097659	nucleic acid-templated transcription	53/141	3500/17910	4.51294e-07	CREBBP/PBX1/CHD7/CHD6/FOXN3/SPEN/ZMYND8/NSD1/TAF10/ZBTB39/SERTAD1/PSMD13/ZNF605/POLR2L/ASH1L/PSMB8/ILK/POGZ/NIPBL/NR2C2/CNOT1/PSME1/ZNF445/DRAP1/PFN1/ZNF652/CIB1/TCF4/ZNF37A/BCOR/HCFC1/ZNF609/MBTD1/TRIM33/TET3/RFC1/TCF20/NOLC1/MED1/RPRD2/SAP130/ZNF623/BATF3/SETD2/ZMIZ1/ZBTB40/LRP6/FLOT1/ARID5A/BPTF/ARID1A/USP7/PHF8	53	BP
GO:0032774	RNA biosynthetic process	53/141	3516/17910	5.23806e-07	CREBBP/PBX1/CHD7/CHD6/FOXN3/SPEN/ZMYND8/NSD1/TAF10/ZBTB39/SERTAD1/PSMD13/ZNF605/POLR2L/ASH1L/PSMB8/ILK/POGZ/NIPBL/NR2C2/CNOT1/PSME1/ZNF445/DRAP1/PFN1/ZNF652/CIB1/TCF4/ZNF37A/BCOR/HCFC1/ZNF609/MBTD1/TRIM33/TET3/RFC1/TCF20/NOLC1/MED1/RPRD2/SAP130/ZNF623/BATF3/SETD2/ZMIZ1/ZBTB40/LRP6/FLOT1/ARID5A/BPTF/ARID1A/USP7/PHF8	53	BP
GO:0009889	regulation of biosynthetic process	59/141	4135/17910	5.32437e-07	CREBBP/PBX1/CHD7/CHD6/FOXN3/SPEN/ZMYND8/EIF1/NSD1/ACACA/ZBTB39/SERTAD1/PSMD13/PPP1CA/ZNF605/POLR2L/ASH1L/PSMB8/ILK/ANKRD17/POGZ/NIPBL/NR2C2/PUM2/CNOT1/PSME1/ZNF445/DRAP1/PFN1/ZNF652/CIB1/TCF4/ZNF37A/BCOR/HCFC1/ZNF609/MBTD1/SMC3/TRIM33/TET3/RFC1/TCF20/NOLC1/MED1/SAP130/ZNF623/BATF3/SETD2/ZMIZ1/ZBTB40/TNRC6B/LRP6/FLOT1/ARID5A/BPTF/ARID1A/RBBP6/USP7/PHF8	59	BP
GO:1903506	regulation of nucleic acid-templated transcription	51/141	3338/17910	6.44266e-07	CREBBP/PBX1/CHD7/CHD6/FOXN3/SPEN/ZMYND8/NSD1/ZBTB39/SERTAD1/PSMD13/ZNF605/POLR2L/ASH1L/PSMB8/ILK/POGZ/NIPBL/NR2C2/CNOT1/PSME1/ZNF445/DRAP1/PFN1/ZNF652/CIB1/TCF4/ZNF37A/BCOR/HCFC1/ZNF609/MBTD1/TRIM33/TET3/RFC1/TCF20/NOLC1/MED1/SAP130/ZNF623/BATF3/SETD2/ZMIZ1/ZBTB40/LRP6/FLOT1/ARID5A/BPTF/ARID1A/USP7/PHF8	51	BP
GO:0031326	regulation of cellular biosynthetic process	58/141	4060/17910	6.88102e-07	CREBBP/PBX1/CHD7/CHD6/FOXN3/SPEN/ZMYND8/EIF1/NSD1/ZBTB39/SERTAD1/PSMD13/PPP1CA/ZNF605/POLR2L/ASH1L/PSMB8/ILK/ANKRD17/POGZ/NIPBL/NR2C2/PUM2/CNOT1/PSME1/ZNF445/DRAP1/PFN1/ZNF652/CIB1/TCF4/ZNF37A/BCOR/HCFC1/ZNF609/MBTD1/SMC3/TRIM33/TET3/RFC1/TCF20/NOLC1/MED1/SAP130/ZNF623/BATF3/SETD2/ZMIZ1/ZBTB40/TNRC6B/LRP6/FLOT1/ARID5A/BPTF/ARID1A/RBBP6/USP7/PHF8	58	BP
GO:2001141	regulation of RNA biosynthetic process	51/141	3348/17910	7.0778e-07	CREBBP/PBX1/CHD7/CHD6/FOXN3/SPEN/ZMYND8/NSD1/ZBTB39/SERTAD1/PSMD13/ZNF605/POLR2L/ASH1L/PSMB8/ILK/POGZ/NIPBL/NR2C2/CNOT1/PSME1/ZNF445/DRAP1/PFN1/ZNF652/CIB1/TCF4/ZNF37A/BCOR/HCFC1/ZNF609/MBTD1/TRIM33/TET3/RFC1/TCF20/NOLC1/MED1/SAP130/ZNF623/BATF3/SETD2/ZMIZ1/ZBTB40/LRP6/FLOT1/ARID5A/BPTF/ARID1A/USP7/PHF8	51	BP
GO:0006325	chromatin organization	20/141	722/17910	9.69709e-07	CREBBP/SETD1B/CHD7/CHD6/PBRM1/NSD1/TAF10/ASH1L/NIPBL/SART3/GATAD2B/BCOR/HCFC1/MBTD1/TET3/SETD2/BPTF/ARID1A/USP7/PHF8	20	BP
GO:0006357	regulation of transcription by RNA polymerase II	41/141	2420/17910	9.69729e-07	CREBBP/PBX1/CHD7/CHD6/FOXN3/SPEN/NSD1/ZBTB39/SERTAD1/PSMD13/ZNF605/ASH1L/PSMB8/ILK/POGZ/NIPBL/NR2C2/CNOT1/PSME1/ZNF445/DRAP1/PFN1/ZNF652/TCF4/ZNF37A/BCOR/HCFC1/ZNF609/TRIM33/TET3/RFC1/MED1/SAP130/ZNF623/BATF3/ZMIZ1/ZBTB40/LRP6/ARID5A/BPTF/ARID1A	41	BP
GO:0003677	DNA binding	40/140	2196/16967	7.01773e-07	CREBBP/PBX1/CHD7/CHD6/FOXN3/PBRM1/SPEN/NSD1/TAF10/ZBTB39/ZNF605/POLR2L/ASH1L/ZNF638/SOS1/NR2C2/ZNF445/DRAP1/GATAD2B/ZNF652/TCF4/ZNF37A/UPF2/BCOR/HCFC1/TRIM33/TET3/RFC1/SON/TCF20/NOLC1/MED1/ZNF623/BATF3/ZBTB40/TOP2B/ARID5A/JRK/BPTF/ARID1A	40	MF
GO:0009059	macromolecule biosynthetic process	64/141	4806/17910	1.58201e-06	CREBBP/PBX1/CHD7/CHD6/FOXN3/SPEN/ZMYND8/EIF1/NSD1/TAF10/ZBTB39/SERTAD1/PSMD13/PPP1CA/MRPL2/ZNF605/POLR2L/ASH1L/PSMB8/ILK/ANKRD17/POGZ/NIPBL/NR2C2/PUM2/CNOT1/PSME1/NOP10/ZNF445/DRAP1/PFN1/ZNF652/CIB1/MRPL17/TCF4/ZNF37A/BCOR/HCFC1/ZNF609/MBTD1/SMC3/TRIM33/TET3/RFC1/TCF20/NOLC1/MED1/RPRD2/SAP130/ZNF623/BATF3/SETD2/FARS2/ZMIZ1/ZBTB40/TNRC6B/LRP6/FLOT1/ARID5A/BPTF/ARID1A/RBBP6/USP7/PHF8	64	BP
GO:0010452	histone H3-K36 methylation	4/141	12/17910	1.73498e-06	NSD1/ASH1L/BCOR/SETD2	4	BP
GO:0034654	nucleobase-containing compound biosynthetic process	56/141	4029/17910	3.05806e-06	CREBBP/PBX1/CHD7/CHD6/FOXN3/SPEN/ZMYND8/NSD1/ACACA/TAF10/ZBTB39/SERTAD1/PSMD13/ZNF605/POLR2L/ASH1L/PSMB8/ILK/POGZ/NIPBL/NR2C2/CNOT1/PSME1/NOP10/ZNF445/DRAP1/PFN1/ZNF652/CIB1/TCF4/ZNF37A/BCOR/HCFC1/ZNF609/MBTD1/TRIM33/TET3/RFC1/TCF20/NOLC1/MED1/RPRD2/SAP130/ZNF623/BATF3/SETD2/ZMIZ1/ZBTB40/LRP6/FLOT1/ARID5A/BPTF/GPX1/ARID1A/USP7/PHF8	56	BP
GO:0003682	chromatin binding	15/140	437/16967	3.31286e-06	CREBBP/CHD7/PBRM1/NSD1/MBD5/ASH1L/ANKRD17/GATAD2B/HCFC1/SMC3/MED1/CSNK2B/TOP2B/ARID1A/PHF8	15	MF
GO:0008134	transcription factor binding	17/140	564/16967	4.09328e-06	CREBBP/CHD6/SPEN/ZMYND8/NSD1/TAF10/CNOT1/TCF4/BCOR/HCFC1/NOLC1/MED1/CSNK2B/ARID5A/BPTF/ARID1A/USP7	17	MF
GO:0036033	mediator complex binding	3/140	5/16967	5.4326e-06	NIPBL/SMC3/MED1	3	MF
GO:0016604	nuclear body	19/146	764/18675	8.17732e-06	CREBBP/TMEM179B/SETD1B/SRRM2/DDX46/ZNF638/SART3/NOP10/SH3BGRL3/GATAD2B/YTHDC1/SON/TCF20/NOLC1/SAP130/SMC6/ZMIZ1/RBBP6/USP7	19	CC
GO:0018130	heterocycle biosynthetic process	56/141	4089/17910	4.93198e-06	CREBBP/PBX1/CHD7/CHD6/FOXN3/SPEN/ZMYND8/NSD1/ACACA/TAF10/ZBTB39/SERTAD1/PSMD13/ZNF605/POLR2L/ASH1L/PSMB8/ILK/POGZ/NIPBL/NR2C2/CNOT1/PSME1/NOP10/ZNF445/DRAP1/PFN1/ZNF652/CIB1/TCF4/ZNF37A/BCOR/HCFC1/ZNF609/MBTD1/TRIM33/TET3/RFC1/TCF20/NOLC1/MED1/RPRD2/SAP130/ZNF623/BATF3/SETD2/ZMIZ1/ZBTB40/LRP6/FLOT1/ARID5A/BPTF/GPX1/ARID1A/USP7/PHF8	56	BP
GO:0006996	organelle organization	49/141	3372/17910	5.30729e-06	CREBBP/SETD1B/CHD7/CHD6/PHPT1/PBRM1/ZMYND8/ZRANB1/NSD1/TAF10/PSMD13/CDK2AP2/ASH1L/ARPC4/NDUFC1/ILK/POGZ/NIPBL/SART3/HEBP2/PUM2/CNOT1/ATP6V0B/NOP10/PFN1/GATAD2B/CIB1/BCOR/HCFC1/ALMS1/MBTD1/SMC3/TMSB10/TET3/PRELID1/RFC1/SON/NOLC1/SMC6/RHOC/SETD2/FIS1/TOP2B/RILP/BPTF/GPX1/ARID1A/USP7/PHF8	49	BP
GO:0019438	aromatic compound biosynthetic process	56/141	4099/17910	5.33386e-06	CREBBP/PBX1/CHD7/CHD6/FOXN3/SPEN/ZMYND8/NSD1/ACACA/TAF10/ZBTB39/SERTAD1/PSMD13/ZNF605/POLR2L/ASH1L/PSMB8/ILK/POGZ/NIPBL/NR2C2/CNOT1/PSME1/NOP10/ZNF445/DRAP1/PFN1/ZNF652/CIB1/TCF4/ZNF37A/BCOR/HCFC1/ZNF609/MBTD1/TRIM33/TET3/RFC1/TCF20/NOLC1/MED1/RPRD2/SAP130/ZNF623/BATF3/SETD2/ZMIZ1/ZBTB40/LRP6/FLOT1/ARID5A/BPTF/GPX1/ARID1A/USP7/PHF8	56	BP
GO:0016607	nuclear speck	13/146	386/18675	1.09099e-05	TMEM179B/SETD1B/SRRM2/DDX46/ZNF638/SART3/GATAD2B/YTHDC1/SON/SAP130/SMC6/ZMIZ1/RBBP6	13	CC
GO:0046975	histone methyltransferase activity (H3-K36 specific)	3/140	6/16967	1.07994e-05	NSD1/ASH1L/SETD2	3	MF
GO:0010468	regulation of gene expression	62/141	4819/17910	8.93917e-06	CREBBP/PBX1/CHD7/CHD6/FOXN3/SPEN/ZMYND8/EIF1/NSD1/TAF10/ZBTB39/SERTAD1/PSMD13/PPP1CA/ZNF605/POLR2L/ASH1L/PSMB8/ILK/POGZ/NIPBL/NR2C2/SART3/PUM2/CNOT1/PSME1/ZNF445/DRAP1/PFN1/ZNF652/CIB1/TCF4/ZNF37A/YTHDC1/UPF2/BCOR/HCFC1/ZNF609/MBTD1/TRIM33/TET3/RFC1/SON/TCF20/NOLC1/MED1/SAP130/ZNF623/BATF3/SETD2/ZMIZ1/ZBTB40/TNRC6B/LRP6/FLOT1/ARID5A/DIP2A/BPTF/GPX1/ARID1A/USP7/PHF8	62	BP
GO:0030331	estrogen receptor binding	5/140	41/16967	2.1011e-05	NSD1/TAF10/CNOT1/MED1/ARID5A	5	MF
GO:0000278	mitotic cell cycle	21/141	934/17910	1.32602e-05	PBX1/FOXN3/PBRM1/TTC28/TAF10/PSMD13/CDK2AP2/PSMB8/ANKRD17/POGZ/NIPBL/CNOT1/PSME1/CIB1/ALMS1/SMC3/SON/NOLC1/RHOC/SETD2/PHF8	21	BP
GO:0043009	chordate embryonic development	16/141	581/17910	1.38712e-05	PBX1/CHD7/KIDINS220/BIRC6/PFN1/BCOR/HCFC1/MBTD1/NOLC1/MED1/SETD2/ZMIZ1/LRP6/BPTF/ARID1A/RBBP6	16	BP
GO:1901362	organic cyclic compound biosynthetic process	56/141	4239/17910	1.53657e-05	CREBBP/PBX1/CHD7/CHD6/FOXN3/SPEN/ZMYND8/NSD1/ACACA/TAF10/ZBTB39/SERTAD1/PSMD13/ZNF605/POLR2L/ASH1L/PSMB8/ILK/POGZ/NIPBL/NR2C2/CNOT1/PSME1/NOP10/ZNF445/DRAP1/PFN1/ZNF652/CIB1/TCF4/ZNF37A/BCOR/HCFC1/ZNF609/MBTD1/TRIM33/TET3/RFC1/TCF20/NOLC1/MED1/RPRD2/SAP130/ZNF623/BATF3/SETD2/ZMIZ1/ZBTB40/LRP6/FLOT1/ARID5A/BPTF/GPX1/ARID1A/USP7/PHF8	56	BP
GO:0009888	tissue development	33/141	1964/17910	1.83119e-05	PBX1/LGALS3/CHD7/TAF10/PSMD13/PPP1CA/CD151/ASH1L/KIAA1109/PSMB8/ILK/BIRC6/SOS1/VAMP5/PSME1/TAGLN2/PFN1/BCOR/HNRNPH3/CAPNS1/NOLC1/MED1/CSNK2B/RHOC/SETD2/ZBTB40/LRP6/FLOT1/BPTF/GPX1/ARID1A/RBBP6/MYL6	33	BP
GO:0009792	embryo development ending in birth or egg hatching	16/141	600/17910	2.05796e-05	PBX1/CHD7/KIDINS220/BIRC6/PFN1/BCOR/HCFC1/MBTD1/NOLC1/MED1/SETD2/ZMIZ1/LRP6/BPTF/ARID1A/RBBP6	16	BP
GO:0007049	cell cycle	30/141	1716/17910	2.28844e-05	PBX1/FOXN3/PBRM1/TTC28/CLIC1/TAF10/SERTAD1/PSMD13/PPP1CA/CDK2AP2/PSMB8/ILK/BIRC6/ANKRD17/POGZ/NIPBL/CNOT1/PSME1/CIB1/HCFC1/ALMS1/SMC3/RFC1/SON/NOLC1/MED1/RHOC/SETD2/LRP6/PHF8	30	BP
GO:0042974	retinoic acid receptor binding	4/140	24/16967	4.15025e-05	NSD1/CNOT1/MED1/ARID5A	4	MF
GO:0016570	histone modification	13/141	420/17910	2.81448e-05	CREBBP/SETD1B/NSD1/TAF10/ASH1L/NIPBL/SART3/BCOR/HCFC1/TET3/SETD2/USP7/PHF8	13	BP
GO:0003714	transcription corepressor activity	9/140	205/16967	5.1497e-05	CREBBP/SPEN/ZMYND8/NSD1/DRAP1/BCOR/MED1/BATF3/ARID5A	9	MF
GO:0016569	covalent chromatin modification	13/141	433/17910	3.8565e-05	CREBBP/SETD1B/NSD1/TAF10/ASH1L/NIPBL/SART3/BCOR/HCFC1/TET3/SETD2/USP7/PHF8	13	BP
GO:0016579	protein deubiquitination	10/141	260/17910	4.07882e-05	ZRANB1/TAF10/MBD5/PSMD13/PSMB8/USP34/SART3/PSME1/HCFC1/USP7	10	BP
GO:0048188	Set1C/COMPASS complex	3/146	11/18675	7.37676e-05	SETD1B/HCFC1/BPTF	3	CC
GO:0070646	protein modification by small protein removal	10/141	273/17910	6.14523e-05	ZRANB1/TAF10/MBD5/PSMD13/PSMB8/USP34/SART3/PSME1/HCFC1/USP7	10	BP
GO:0009790	embryo development	20/141	968/17910	7.12822e-05	CREBBP/PBX1/CHD7/KIDINS220/BIRC6/SOS1/NIPBL/PFN1/BCOR/HCFC1/MBTD1/TET3/NOLC1/MED1/SETD2/ZMIZ1/LRP6/BPTF/ARID1A/RBBP6	20	BP
GO:0002009	morphogenesis of an epithelium	14/141	527/17910	7.24988e-05	PBX1/PSMD13/PPP1CA/CD151/PSMB8/ILK/SOS1/PSME1/PFN1/MED1/CSNK2B/RHOC/SETD2/ARID1A	14	BP
GO:1902494	catalytic complex	21/146	1103/18675	0.00013612	CREBBP/SETD1B/SRRM2/TAF10/PSMD13/PPP1CA/POLR2L/NDUFC1/PSMB8/PSME1/NOP10/RMND5A/BCOR/HCFC1/RFC1/NOLC1/MED1/RPRD2/SMC6/BPTF/ARID1A	21	CC
GO:0008022	protein C-terminus binding	8/140	186/16967	0.000156324	FOXN3/RABAC1/NIPBL/CIB1/TCF4/MAGI1/TOP2B/USP7	8	MF
GO:0060429	epithelium development	23/141	1251/17910	0.000115448	PBX1/LGALS3/CHD7/TAF10/PSMD13/PPP1CA/CD151/KIAA1109/PSMB8/ILK/SOS1/PSME1/TAGLN2/PFN1/HNRNPH3/CAPNS1/MED1/CSNK2B/RHOC/SETD2/GPX1/ARID1A/RBBP6	23	BP
GO:0003712	transcription coregulator activity	13/140	494/16967	0.000228967	CREBBP/SPEN/ZMYND8/NSD1/NR2C2/DRAP1/BCOR/HCFC1/TCF20/MED1/BATF3/ARID5A/ARID1A	13	MF
GO:0048729	tissue morphogenesis	15/141	635/17910	0.000146872	PBX1/CHD7/PSMD13/PPP1CA/CD151/PSMB8/ILK/SOS1/PSME1/PFN1/MED1/CSNK2B/RHOC/SETD2/ARID1A	15	BP
GO:0097676	histone H3-K36 dimethylation	2/141	3/17910	0.000183674	ASH1L/SETD2	2	BP
GO:0015030	Cajal body	5/146	75/18675	0.000303159	SRRM2/DDX46/SART3/NOP10/NOLC1	5	CC
GO:0044427	chromosomal part	17/146	855/18675	0.000378615	CREBBP/MBD5/PPP1CA/ARPC4/ANKRD17/POGZ/SOS1/GATAD2B/TCF4/SMC3/RFC1/MED1/CSNK2B/SMC6/TOP2B/BPTF/ARID1A	17	CC
GO:0000122	negative regulation of transcription by RNA polymerase II	16/141	735/17910	0.000222541	CREBBP/SPEN/NSD1/NIPBL/CNOT1/DRAP1/BCOR/HCFC1/TRIM33/RFC1/MED1/SAP130/BATF3/ARID5A/BPTF/ARID1A	16	BP
GO:0034968	histone lysine methylation	6/141	109/17910	0.000222876	SETD1B/NSD1/ASH1L/BCOR/TET3/SETD2	6	BP
GO:0016071	mRNA metabolic process	17/141	815/17910	0.00023212	LGALS3/SRRM2/DDX46/PSMD13/POLR2L/PSMB8/SART3/PUM2/CNOT1/PSME1/YTHDC1/UPF2/HNRNPH3/SON/MED1/TNRC6B/RBBP6	17	BP
GO:1903047	mitotic cell cycle process	17/141	816/17910	0.000235477	PBX1/FOXN3/TAF10/PSMD13/CDK2AP2/PSMB8/ANKRD17/POGZ/NIPBL/CNOT1/PSME1/ALMS1/SMC3/SON/RHOC/SETD2/PHF8	17	BP
GO:0018024	histone-lysine N-methyltransferase activity	4/140	43/16967	0.000426882	SETD1B/NSD1/ASH1L/SETD2	4	MF
GO:0000785	chromatin	12/146	500/18675	0.000570517	CREBBP/ANKRD17/POGZ/SOS1/GATAD2B/TCF4/SMC3/MED1/CSNK2B/TOP2B/BPTF/ARID1A	12	CC
GO:0070062	extracellular exosome	31/146	2162/18675	0.000572269	LGALS3/PHPT1/SPEN/FAM168B/CLIC1/SERPINB6/MBD5/CD63/S100A6/PPP1CA/ARPC4/PSMB8/NIPBL/VAMP5/HEBP2/ASL/PSME1/TAGLN2/SH3BGRL3/PFN1/CIB1/CAPNS1/RFC1/RRAS/CHID1/NEU1/CSNK2B/RHOC/FLOT1/BPTF/MYL6	31	CC
GO:0031429	box H/ACA snoRNP complex	2/146	5/18675	0.000597739	NOP10/NOLC1	2	CC
GO:1903561	extracellular vesicle	31/146	2185/18675	0.000684554	LGALS3/PHPT1/SPEN/FAM168B/CLIC1/SERPINB6/MBD5/CD63/S100A6/PPP1CA/ARPC4/PSMB8/NIPBL/VAMP5/HEBP2/ASL/PSME1/TAGLN2/SH3BGRL3/PFN1/CIB1/CAPNS1/RFC1/RRAS/CHID1/NEU1/CSNK2B/RHOC/FLOT1/BPTF/MYL6	31	CC
GO:0043230	extracellular organelle	31/146	2187/18675	0.000695182	LGALS3/PHPT1/SPEN/FAM168B/CLIC1/SERPINB6/MBD5/CD63/S100A6/PPP1CA/ARPC4/PSMB8/NIPBL/VAMP5/HEBP2/ASL/PSME1/TAGLN2/SH3BGRL3/PFN1/CIB1/CAPNS1/RFC1/RRAS/CHID1/NEU1/CSNK2B/RHOC/FLOT1/BPTF/MYL6	31	CC
GO:0034513	box H/ACA snoRNA binding	2/140	5/16967	0.000665087	NOP10/NOLC1	2	MF
GO:0007296	vitellogenesis	2/141	4/17910	0.000365449	SOS1/ZMIZ1	2	BP
GO:0001701	in utero embryonic development	10/141	342/17910	0.000382652	CHD7/KIDINS220/BIRC6/BCOR/HCFC1/MED1/SETD2/ZMIZ1/BPTF/RBBP6	10	BP
GO:0030177	positive regulation of Wnt signaling pathway	7/141	170/17910	0.000399286	ZRANB1/PSMD13/PSMB8/ILK/USP34/PSME1/JRK	7	BP
GO:0018022	peptidyl-lysine methylation	6/141	122/17910	0.000409284	SETD1B/NSD1/ASH1L/BCOR/TET3/SETD2	6	BP
GO:0035258	steroid hormone receptor binding	5/140	88/16967	0.000805606	NSD1/TAF10/CNOT1/MED1/ARID5A	5	MF
GO:0042054	histone methyltransferase activity	4/140	52/16967	0.000884268	SETD1B/NSD1/ASH1L/SETD2	4	MF
GO:0003723	RNA binding	28/140	1850/16967	0.00107154	SETD1B/LGALS3/SRRM2/SPEN/DDX46/EIF1/MRPL2/ZNF638/GPATCH8/ANKRD17/SART3/PUM2/CNOT1/RBM12B/NOP10/PFN1/YTHDC1/UPF2/HNRNPH3/SON/TCF20/NOLC1/DHX57/FARS2/TNRC6B/ARID5A/JRK/RBBP6	28	MF
GO:0016279	protein-lysine N-methyltransferase activity	4/140	57/16967	0.00124984	SETD1B/NSD1/ASH1L/SETD2	4	MF
GO:0043565	sequence-specific DNA binding	17/140	908/16967	0.00132106	CREBBP/PBX1/CHD7/FOXN3/NSD1/ZNF605/NR2C2/GATAD2B/TCF4/UPF2/BCOR/HCFC1/RFC1/MED1/BATF3/ARID5A/BPTF	17	MF
GO:0016278	lysine N-methyltransferase activity	4/140	58/16967	0.00133391	SETD1B/NSD1/ASH1L/SETD2	4	MF
GO:0035257	nuclear hormone receptor binding	6/140	147/16967	0.00138332	NSD1/TAF10/CNOT1/MED1/ARID5A/ARID1A	6	MF
GO:0046966	thyroid hormone receptor binding	3/140	27/16967	0.00139108	NSD1/MED1/ARID5A	3	MF
GO:0140110	transcription regulator activity	29/140	1977/16967	0.00140277	CREBBP/PBX1/FOXN3/SPEN/ZMYND8/NSD1/TAF10/ZBTB39/ZNF605/ASH1L/POGZ/NR2C2/ZNF445/DRAP1/GATAD2B/ZNF652/TCF4/ZNF37A/BCOR/HCFC1/TET3/TCF20/NOLC1/MED1/ZNF623/BATF3/ZBTB40/ARID5A/ARID1A	29	MF
GO:0019904	protein domain specific binding	14/140	680/16967	0.00149179	SRRM2/KIDINS220/ZMYND8/ILK/SOS1/NIPBL/CNOT1/MRPL17/RFC1/SON/NOLC1/MED1/CSNK2B/GPX1	14	MF
GO:0019787	ubiquitin-like protein transferase activity	9/140	329/16967	0.00164969	UBE2F/BIRC6/TTC3/RMND5A/BCOR/TRIM33/RNF181/MED1/RBBP6	9	MF
GO:0016571	histone methylation	6/141	130/17910	0.000573654	SETD1B/NSD1/ASH1L/BCOR/TET3/SETD2	6	BP
GO:0016055	Wnt signaling pathway	12/141	498/17910	0.000580701	ZRANB1/PSMD13/PPP1CA/PSMB8/ILK/USP34/PSME1/PFN1/CSNK2B/TNRC6B/LRP6/JRK	12	BP
GO:0070647	protein modification by small protein conjugation or removal	19/141	1050/17910	0.000584247	ZRANB1/TAF10/MBD5/PSMD13/PSMB8/UBE2F/BIRC6/USP34/SART3/PSME1/TTC3/RMND5A/BCOR/HCFC1/TRIM33/RNF181/MED1/RBBP6/USP7	19	BP
GO:0198738	cell-cell signaling by wnt	12/141	500/17910	0.000601556	ZRANB1/PSMD13/PPP1CA/PSMB8/ILK/USP34/PSME1/PFN1/CSNK2B/TNRC6B/LRP6/JRK	12	BP
GO:0033043	regulation of organelle organization	20/141	1147/17910	0.000662095	PHPT1/ZMYND8/NSD1/CDK2AP2/ARPC4/ILK/NIPBL/SART3/CNOT1/PFN1/CIB1/BCOR/ALMS1/SMC3/PRELID1/RHOC/FIS1/GPX1/USP7/PHF8	20	BP
GO:0048513	animal organ development	43/141	3403/17910	0.000671232	CREBBP/PBX1/LGALS3/CHD7/FOXN3/TAF10/PSMD13/PPP1CA/ASH1L/PSMB8/ILK/BIRC6/MEA1/SOS1/NIPBL/VAMP5/PSME1/PFN1/CIB1/UQCRQ/UPF2/BCOR/ZNF609/PRELID1/CAPNS1/RRAS/NOLC1/MED1/CSNK2B/BATF3/SETD2/ZMIZ1/ZBTB40/TOP2B/TNRC6B/LRP6/FLOT1/BPTF/GPX1/ARID1A/RBBP6/MYL6/PHF8	43	BP
GO:0051726	regulation of cell cycle	20/141	1149/17910	0.000676653	PBX1/FOXN3/TTC28/CLIC1/SERTAD1/PSMD13/CDK2AP2/PSMB8/ILK/BIRC6/ANKRD17/CNOT1/PSME1/HCFC1/ALMS1/SMC3/SON/MED1/SETD2/LRP6	20	BP
GO:0090263	positive regulation of canonical Wnt signaling pathway	6/141	135/17910	0.00069984	PSMD13/PSMB8/ILK/USP34/PSME1/JRK	6	BP
GO:0035064	methylated histone binding	4/140	66/16967	0.00215375	ZMYND8/MBTD1/BPTF/PHF8	4	MF
GO:0140034	methylation-dependent protein binding	4/140	66/16967	0.00215375	ZMYND8/MBTD1/BPTF/PHF8	4	MF
GO:0051568	histone H3-K4 methylation	4/141	52/17910	0.000743356	SETD1B/ASH1L/BCOR/TET3	4	BP
GO:0016578	histone deubiquitination	3/141	23/17910	0.000753674	TAF10/SART3/USP7	3	BP
GO:1905114	cell surface receptor signaling pathway involved in cell-cell signaling	13/141	596/17910	0.000867477	ZMYND8/ZRANB1/PSMD13/PPP1CA/PSMB8/ILK/USP34/PSME1/PFN1/CSNK2B/TNRC6B/LRP6/JRK	13	BP
GO:0000414	regulation of histone H3-K36 methylation	2/141	6/17910	0.000904206	NSD1/BCOR	2	BP
GO:0016074	snoRNA metabolic process	2/141	6/17910	0.000904206	NOP10/NOLC1	2	BP
GO:0061038	uterus morphogenesis	2/141	6/17910	0.000904206	ASH1L/NIPBL	2	BP
GO:0051427	hormone receptor binding	6/140	170/16967	0.00287803	NSD1/TAF10/CNOT1/MED1/ARID5A/ARID1A	6	MF
GO:0008094	DNA-dependent ATPase activity	4/140	72/16967	0.00295966	CHD6/RFC1/TOP2B/BPTF	4	MF
GO:0022402	cell cycle process	21/141	1280/17910	0.00105134	PBX1/FOXN3/TAF10/PSMD13/CDK2AP2/PSMB8/ILK/BIRC6/ANKRD17/POGZ/NIPBL/CNOT1/PSME1/ALMS1/SMC3/RFC1/SON/MED1/RHOC/SETD2/PHF8	21	BP
GO:0003690	double-stranded DNA binding	14/140	744/16967	0.00339452	CREBBP/PBX1/CHD7/NSD1/ZNF605/ZNF638/NR2C2/GATAD2B/TCF4/BCOR/HCFC1/RFC1/MED1/BATF3	14	MF
GO:0035264	multicellular organism growth	6/141	149/17910	0.00116919	CHD7/TAF10/MBD5/SOS1/NIPBL/RBBP6	6	BP
GO:0060828	regulation of canonical Wnt signaling pathway	8/141	264/17910	0.00117499	PSMD13/PPP1CA/PSMB8/ILK/USP34/PSME1/LRP6/JRK	8	BP
GO:1903706	regulation of hemopoiesis	11/141	468/17910	0.00120362	CREBBP/LGALS3/PSMD13/PSMB8/SOS1/PSME1/CIB1/PRELID1/MED1/ZMIZ1/TNRC6B	11	BP
GO:0001890	placenta development	6/141	151/17910	0.0012522	ASH1L/BIRC6/MED1/SETD2/BPTF/ARID1A	6	BP
GO:0004842	ubiquitin-protein transferase activity	8/140	305/16967	0.00383575	BIRC6/TTC3/RMND5A/BCOR/TRIM33/RNF181/MED1/RBBP6	8	MF
GO:0006521	regulation of cellular amino acid metabolic process	4/141	61/17910	0.00135674	PSMD13/PSMB8/PSME1/OAZ1	4	BP
GO:0032991	protein-containing complex	55/146	4980/18675	0.00227826	CREBBP/TMEM147/PBX1/SETD1B/LGALS3/SRRM2/SPEN/KIDINS220/CLIC1/SERPINB6/TAF10/PSMD13/PPP1CA/MRPL2/POLR2L/ARPC4/NDUFC1/PSMB8/ILK/SOS1/NIPBL/SART3/PUM2/CNOT1/ATP6V0B/PSME1/NOP10/GATAD2B/RMND5A/MRPL17/TCF4/UPF2/BCOR/HCFC1/ZNF609/SMC3/PRELID1/HNRNPH3/RFC1/NOLC1/MED1/RPRD2/CSNK2B/SMC6/FIS1/TOP2B/RILP/LRP6/FLOT1/JRK/BPTF/ARID1A/RBBP6/USP7/MYL6	55	CC
GO:0051172	negative regulation of nitrogen compound metabolic process	31/141	2271/17910	0.00140912	CREBBP/LGALS3/FOXN3/SPEN/ZMYND8/NSD1/SERPINB6/ASH1L/ILK/BIRC6/NIPBL/CNOT1/DRAP1/CIB1/BCOR/HCFC1/SMC3/TRIM33/RFC1/MED1/SAP130/BATF3/RILP/TNRC6B/LRP6/ARID5A/BPTF/GPX1/ARID1A/USP7/PHF8	31	BP
GO:0009967	positive regulation of signal transduction	24/141	1591/17910	0.00144117	CREBBP/KIDINS220/ZRANB1/MBD5/CD63/PSMD13/PPP1CA/PSMB8/ILK/ANKRD17/SOS1/USP34/PUM2/PSME1/CIB1/MED1/CSNK2B/TNFSF12/RHOC/FIS1/ZMIZ1/FLOT1/JRK/GPX1	24	BP
GO:1903507	negative regulation of nucleic acid-templated transcription	19/141	1137/17910	0.00149882	CREBBP/FOXN3/SPEN/ZMYND8/NSD1/NIPBL/CNOT1/DRAP1/BCOR/HCFC1/TRIM33/RFC1/MED1/SAP130/BATF3/ARID5A/BPTF/ARID1A/PHF8	19	BP
GO:1903311	regulation of mRNA metabolic process	8/141	275/17910	0.00152227	PSMD13/PSMB8/PUM2/CNOT1/PSME1/YTHDC1/SON/TNRC6B	8	BP
GO:0048869	cellular developmental process	48/141	4088/17910	0.00152287	CREBBP/PBX1/LGALS3/CHD7/SPEN/KIDINS220/ZMYND8/ZRANB1/CLIC1/TAF10/CD63/S100A6/PSMD13/KIAA1109/PSMB8/ILK/ANKRD17/MEA1/SOS1/NIPBL/NR2C2/VAMP5/PLEKHM3/PSME1/TAGLN2/CIB1/UQCRQ/TCF4/ZNF609/PRELID1/HNRNPH3/CAPNS1/RRAS/NOLC1/MED1/ANKRD26/SMC6/TNFSF12/BATF3/SETD2/FIS1/ZMIZ1/TOP2B/TNRC6B/LRP6/FLOT1/GPX1/ARID1A	48	BP
GO:1902679	negative regulation of RNA biosynthetic process	19/141	1139/17910	0.00152948	CREBBP/FOXN3/SPEN/ZMYND8/NSD1/NIPBL/CNOT1/DRAP1/BCOR/HCFC1/TRIM33/RFC1/MED1/SAP130/BATF3/ARID5A/BPTF/ARID1A/PHF8	19	BP
GO:0030111	regulation of Wnt signaling pathway	9/141	341/17910	0.00153383	ZRANB1/PSMD13/PPP1CA/PSMB8/ILK/USP34/PSME1/LRP6/JRK	9	BP
GO:0019827	stem cell population maintenance	6/141	158/17910	0.00157869	PBX1/POLR2L/NIPBL/CNOT1/SMC3/ARID1A	6	BP
GO:0050793	regulation of developmental process	34/141	2598/17910	0.00163396	CREBBP/PBX1/LGALS3/CHD7/SPEN/KIDINS220/ZMYND8/ZRANB1/CLIC1/MBD5/PSMD13/KIAA1109/PSMB8/ILK/ANKRD17/SOS1/NIPBL/CNOT1/PSME1/PFN1/CIB1/TCF4/BCOR/ZNF609/PRELID1/RRAS/MED1/ANKRD26/TNFSF12/FIS1/ZMIZ1/TNRC6B/FLOT1/GPX1	34	BP
GO:1900246	positive regulation of RIG-I signaling pathway	2/141	8/17910	0.00167048	ANKRD17/PUM2	2	BP
GO:0098727	maintenance of cell number	6/141	160/17910	0.0016829	PBX1/POLR2L/NIPBL/CNOT1/SMC3/ARID1A	6	BP
GO:0048731	system development	53/141	4670/17910	0.0016898	CREBBP/PBX1/LGALS3/CHD7/FOXN3/SPEN/KIDINS220/ZMYND8/TAF10/MBD5/S100A6/PSMD13/PPP1CA/ASH1L/PSMB8/ILK/BIRC6/ANKRD17/MEA1/SOS1/NIPBL/NR2C2/VAMP5/PSME1/PFN1/CIB1/UQCRQ/TCF4/UPF2/BCOR/ZNF609/MBTD1/PRELID1/CAPNS1/RRAS/NOLC1/MED1/CSNK2B/TNFSF12/BATF3/SETD2/ZMIZ1/ZBTB40/TOP2B/TNRC6B/LRP6/FLOT1/BPTF/GPX1/ARID1A/RBBP6/MYL6/PHF8	53	BP
GO:0043618	regulation of transcription from RNA polymerase II promoter in response to stress	5/141	109/17910	0.00170846	CREBBP/CHD6/PSMD13/PSMB8/PSME1	5	BP
GO:0008276	protein methyltransferase activity	4/140	80/16967	0.00432542	SETD1B/NSD1/ASH1L/SETD2	4	MF
GO:0072588	box H/ACA RNP complex	2/146	10/18675	0.00262159	NOP10/NOLC1	2	CC
GO:0010604	positive regulation of macromolecule metabolic process	38/141	3041/17910	0.001907	CREBBP/PBX1/CHD7/CHD6/KIDINS220/NSD1/SERTAD1/CD63/POLR2L/ASH1L/ILK/NIPBL/NR2C2/SART3/CNOT1/CIB1/EDEM2/TCF4/HCFC1/ZNF609/TET3/PRELID1/RFC1/NOLC1/MED1/CSNK2B/OAZ1/TNFSF12/FIS1/ZMIZ1/RILP/TNRC6B/LRP6/FLOT1/BPTF/ARID1A/USP7/PHF8	38	BP
GO:0051254	positive regulation of RNA metabolic process	23/141	1532/17910	0.00194537	CREBBP/PBX1/CHD7/CHD6/NSD1/SERTAD1/ASH1L/ILK/NR2C2/CNOT1/TCF4/HCFC1/ZNF609/TET3/RFC1/NOLC1/MED1/ZMIZ1/TNRC6B/LRP6/BPTF/ARID1A/PHF8	23	BP
GO:0042800	histone methyltransferase activity (H3-K4 specific)	2/140	13/16967	0.00496774	SETD1B/ASH1L	2	MF
GO:0006356	regulation of transcription by RNA polymerase I	3/141	32/17910	0.00200438	POLR2L/MED1/PHF8	3	BP
GO:0061384	heart trabecula morphogenesis	3/141	32/17910	0.00200438	CHD7/SOS1/MED1	3	BP
GO:0035239	tube morphogenesis	16/141	905/17910	0.00205038	PBX1/CHD7/PPP1CA/ILK/SOS1/NIPBL/PFN1/CIB1/RRAS/MED1/CSNK2B/TNFSF12/SETD2/ZMIZ1/GPX1/ARID1A	16	BP
GO:0010647	positive regulation of cell communication	25/141	1730/17910	0.00205746	CREBBP/PHPT1/KIDINS220/ZRANB1/MBD5/CD63/PSMD13/PPP1CA/PSMB8/ILK/ANKRD17/SOS1/USP34/PUM2/PSME1/CIB1/MED1/CSNK2B/TNFSF12/RHOC/FIS1/ZMIZ1/FLOT1/JRK/GPX1	25	BP
GO:0009653	anatomical structure morphogenesis	33/141	2535/17910	0.00212409	CREBBP/PBX1/CHD7/FOXN3/KIDINS220/ZRANB1/S100A6/PSMD13/PPP1CA/CD151/ASH1L/PSMB8/ILK/SOS1/NIPBL/PSME1/PFN1/CIB1/BCOR/RRAS/NOLC1/MED1/CSNK2B/TNFSF12/RHOC/SETD2/FIS1/ZMIZ1/TOP2B/LRP6/FLOT1/GPX1/ARID1A	33	BP
GO:0045892	negative regulation of transcription, DNA-templated	18/141	1083/17910	0.00212792	CREBBP/FOXN3/SPEN/NSD1/NIPBL/CNOT1/DRAP1/BCOR/HCFC1/TRIM33/RFC1/MED1/SAP130/BATF3/ARID5A/BPTF/ARID1A/PHF8	18	BP
GO:0023056	positive regulation of signaling	25/141	1736/17910	0.00215664	CREBBP/PHPT1/KIDINS220/ZRANB1/MBD5/CD63/PSMD13/PPP1CA/PSMB8/ILK/ANKRD17/SOS1/USP34/PUM2/PSME1/CIB1/MED1/CSNK2B/TNFSF12/RHOC/FIS1/ZMIZ1/FLOT1/JRK/GPX1	25	BP
GO:0043620	regulation of DNA-templated transcription in response to stress	5/141	115/17910	0.0021618	CREBBP/CHD6/PSMD13/PSMB8/PSME1	5	BP
GO:0006479	protein methylation	6/141	169/17910	0.00221793	SETD1B/NSD1/ASH1L/BCOR/TET3/SETD2	6	BP
GO:0008213	protein alkylation	6/141	169/17910	0.00221793	SETD1B/NSD1/ASH1L/BCOR/TET3/SETD2	6	BP
GO:0140030	modification-dependent protein binding	5/140	135/16967	0.005242	ZMYND8/ZRANB1/MBTD1/BPTF/PHF8	5	MF
GO:0051213	dioxygenase activity	4/140	85/16967	0.0053654	KDM3B/ETHE1/TET3/PHF8	4	MF
GO:0008170	N-methyltransferase activity	4/140	86/16967	0.00559173	SETD1B/NSD1/ASH1L/SETD2	4	MF
GO:0045893	positive regulation of transcription, DNA-templated	21/141	1368/17910	0.00238105	CREBBP/PBX1/CHD7/CHD6/NSD1/SERTAD1/ASH1L/ILK/NR2C2/TCF4/HCFC1/ZNF609/TET3/RFC1/NOLC1/MED1/ZMIZ1/LRP6/BPTF/ARID1A/PHF8	21	BP
GO:0051173	positive regulation of nitrogen compound metabolic process	36/141	2870/17910	0.00243647	CREBBP/PBX1/CHD7/CHD6/KIDINS220/NSD1/SERTAD1/ASH1L/ILK/NIPBL/NR2C2/SART3/CNOT1/CIB1/EDEM2/TCF4/HCFC1/ZNF609/TET3/PRELID1/RFC1/NOLC1/MED1/CSNK2B/OAZ1/TNFSF12/FIS1/ZMIZ1/RILP/TNRC6B/LRP6/FLOT1/BPTF/ARID1A/USP7/PHF8	36	BP
GO:0010605	negative regulation of macromolecule metabolic process	38/141	3087/17910	0.00250464	CREBBP/LGALS3/FOXN3/SPEN/ZMYND8/NSD1/SERPINB6/PSMD13/POLR2L/ASH1L/PSMB8/ILK/BIRC6/NIPBL/PUM2/CNOT1/PSME1/DRAP1/CIB1/UPF2/BCOR/HCFC1/SMC3/TRIM33/RFC1/MED1/SAP130/BATF3/RILP/TNRC6B/LRP6/ARID5A/DIP2A/BPTF/GPX1/ARID1A/USP7/PHF8	38	BP
GO:0008270	zinc ion binding	14/140	799/16967	0.00632027	CREBBP/ZMYND8/NSD1/S100A6/ZNF638/NR2C2/ZCCHC14/GATAD2B/QPCTL/MBTD1/TRIM33/ZMIZ1/RBBP6/PHF8	14	MF
GO:0007028	cytoplasm organization	2/141	10/17910	0.00265709	SOS1/ZMIZ1	2	BP
GO:0060213	positive regulation of nuclear-transcribed mRNA poly(A) tail shortening	2/141	10/17910	0.00265709	CNOT1/TNRC6B	2	BP
GO:0009893	positive regulation of metabolic process	40/141	3313/17910	0.00266786	CREBBP/PBX1/CHD7/CHD6/KIDINS220/NSD1/ACACA/SERTAD1/CD63/POLR2L/ASH1L/ILK/NIPBL/NR2C2/SART3/CNOT1/CIB1/EDEM2/TCF4/HCFC1/ZNF609/ALMS1/TET3/PRELID1/RFC1/NOLC1/MED1/CSNK2B/OAZ1/TNFSF12/FIS1/ZMIZ1/RILP/TNRC6B/LRP6/FLOT1/BPTF/ARID1A/USP7/PHF8	40	BP
GO:0046965	retinoid X receptor binding	2/140	15/16967	0.00661555	NSD1/ARID5A	2	MF
GO:0032481	positive regulation of type I interferon production	4/141	74/17910	0.00276506	CREBBP/POLR2L/SETD2/FLOT1	4	BP
GO:0030097	hemopoiesis	15/141	847/17910	0.0027858	CREBBP/PBX1/LGALS3/CHD7/PSMD13/PSMB8/SOS1/PSME1/CIB1/PRELID1/RRAS/MED1/BATF3/ZMIZ1/TNRC6B	15	BP
GO:0006367	transcription initiation from RNA polymerase II promoter	6/141	178/17910	0.00287234	CREBBP/TAF10/POLR2L/NR2C2/TCF4/MED1	6	BP
GO:0061013	regulation of mRNA catabolic process	6/141	178/17910	0.00287234	PSMD13/PSMB8/PUM2/CNOT1/PSME1/TNRC6B	6	BP
GO:0030326	embryonic limb morphogenesis	5/141	123/17910	0.00289526	CREBBP/PBX1/CHD7/NIPBL/MED1	5	BP
GO:0035113	embryonic appendage morphogenesis	5/141	123/17910	0.00289526	CREBBP/PBX1/CHD7/NIPBL/MED1	5	BP
GO:0018205	peptidyl-lysine modification	9/141	376/17910	0.00296473	CREBBP/SETD1B/NSD1/TAF10/ASH1L/BCOR/HCFC1/TET3/SETD2	9	BP
GO:0043902	positive regulation of multi-organism process	6/141	180/17910	0.00303554	POLR2L/ANKRD17/PUM2/CIB1/SMC3/TOP2B	6	BP
GO:0051253	negative regulation of RNA metabolic process	19/141	1214/17910	0.00313557	CREBBP/FOXN3/SPEN/ZMYND8/NSD1/NIPBL/CNOT1/DRAP1/BCOR/HCFC1/TRIM33/RFC1/MED1/SAP130/BATF3/ARID5A/BPTF/ARID1A/PHF8	19	BP
GO:0061418	regulation of transcription from RNA polymerase II promoter in response to hypoxia	4/141	77/17910	0.00319364	CREBBP/PSMD13/PSMB8/PSME1	4	BP
GO:0060070	canonical Wnt signaling pathway	8/141	311/17910	0.00325844	PSMD13/PPP1CA/PSMB8/ILK/USP34/PSME1/LRP6/JRK	8	BP
GO:0060562	epithelial tube morphogenesis	8/141	313/17910	0.00338743	PBX1/PPP1CA/ILK/PFN1/MED1/CSNK2B/SETD2/ARID1A	8	BP
GO:0010389	regulation of G2/M transition of mitotic cell cycle	6/141	185/17910	0.00347385	PBX1/FOXN3/PSMD13/PSMB8/PSME1/ALMS1	6	BP
GO:0033238	regulation of cellular amine metabolic process	4/141	80/17910	0.00366543	PSMD13/PSMB8/PSME1/OAZ1	4	BP
GO:0030154	cell differentiation	45/141	3923/17910	0.00368188	CREBBP/PBX1/LGALS3/CHD7/SPEN/KIDINS220/ZMYND8/CLIC1/TAF10/CD63/S100A6/PSMD13/KIAA1109/PSMB8/ILK/ANKRD17/MEA1/SOS1/NIPBL/NR2C2/VAMP5/PLEKHM3/PSME1/TAGLN2/CIB1/UQCRQ/TCF4/ZNF609/PRELID1/HNRNPH3/CAPNS1/RRAS/NOLC1/MED1/ANKRD26/TNFSF12/BATF3/SETD2/ZMIZ1/TOP2B/TNRC6B/LRP6/FLOT1/GPX1/ARID1A	45	BP
GO:0045595	regulation of cell differentiation	25/141	1808/17910	0.00370627	CREBBP/PBX1/LGALS3/CHD7/SPEN/KIDINS220/ZMYND8/CLIC1/PSMD13/KIAA1109/PSMB8/ILK/ANKRD17/SOS1/NIPBL/PSME1/CIB1/TCF4/ZNF609/PRELID1/MED1/ANKRD26/ZMIZ1/TNRC6B/FLOT1	25	BP
GO:0045935	positive regulation of nucleobase-containing compound metabolic process	24/141	1715/17910	0.00385701	CREBBP/PBX1/CHD7/CHD6/NSD1/SERTAD1/ASH1L/ILK/NR2C2/CNOT1/TCF4/HCFC1/ZNF609/TET3/RFC1/NOLC1/MED1/ZMIZ1/TNRC6B/LRP6/BPTF/ARID1A/USP7/PHF8	24	BP
GO:0014029	neural crest formation	2/141	12/17910	0.00385705	NOLC1/LRP6	2	BP
GO:0060211	regulation of nuclear-transcribed mRNA poly(A) tail shortening	2/141	12/17910	0.00385705	CNOT1/TNRC6B	2	BP
GO:0061008	hepaticobiliary system development	5/141	133/17910	0.00404646	TAF10/NIPBL/UPF2/MED1/CSNK2B	5	BP
GO:0010558	negative regulation of macromolecule biosynthetic process	21/141	1432/17910	0.00407699	CREBBP/FOXN3/SPEN/ZMYND8/NSD1/NIPBL/CNOT1/DRAP1/BCOR/HCFC1/SMC3/TRIM33/RFC1/MED1/SAP130/BATF3/TNRC6B/ARID5A/BPTF/ARID1A/PHF8	21	BP
GO:0045934	negative regulation of nucleobase-containing compound metabolic process	20/141	1342/17910	0.00424195	CREBBP/FOXN3/SPEN/ZMYND8/NSD1/NIPBL/CNOT1/DRAP1/BCOR/HCFC1/SMC3/TRIM33/RFC1/MED1/SAP130/BATF3/ARID5A/BPTF/ARID1A/PHF8	20	BP
GO:2000113	negative regulation of cellular macromolecule biosynthetic process	20/141	1343/17910	0.00427726	CREBBP/FOXN3/SPEN/NSD1/NIPBL/CNOT1/DRAP1/BCOR/HCFC1/SMC3/TRIM33/RFC1/MED1/SAP130/BATF3/TNRC6B/ARID5A/BPTF/ARID1A/PHF8	20	BP
GO:0048534	hematopoietic or lymphoid organ development	15/141	890/17910	0.00441652	CREBBP/PBX1/LGALS3/CHD7/PSMD13/PSMB8/SOS1/PSME1/CIB1/PRELID1/RRAS/MED1/BATF3/ZMIZ1/TNRC6B	15	BP
GO:0044267	cellular protein metabolic process	53/141	4871/17910	0.00444075	CREBBP/SETD1B/LGALS3/PHPT1/KIDINS220/ZRANB1/EIF1/NSD1/SERPINB6/TAF10/MBD5/SERTAD1/PSMD13/PPP1CA/MRPL2/ASH1L/PSMB8/UBE2F/ILK/BIRC6/SOS1/NIPBL/USP34/SART3/PUM2/CNOT1/PSME1/CIB1/TTC3/RMND5A/MRPL17/QPCTL/EDEM2/BCOR/HCFC1/TRIM33/TET3/RNF181/PRELID1/RRAS/NOLC1/MED1/CSNK2B/SETD2/FARS2/FIS1/TNRC6B/LRP6/FLOT1/GPX1/RBBP6/USP7/PHF8	53	BP
GO:0004402	histone acetyltransferase activity	3/140	52/16967	0.00904771	CREBBP/TAF10/HCFC1	3	MF
GO:0016922	nuclear receptor binding	2/140	18/16967	0.00948521	MED1/ARID1A	2	MF
GO:0070064	proline-rich region binding	2/140	18/16967	0.00948521	RABAC1/PFN1	2	MF
GO:0010972	negative regulation of G2/M transition of mitotic cell cycle	4/141	85/17910	0.00455319	FOXN3/PSMD13/PSMB8/PSME1	4	BP
GO:1901532	regulation of hematopoietic progenitor cell differentiation	4/141	85/17910	0.00455319	PSMD13/PSMB8/SOS1/PSME1	4	BP
GO:1990837	sequence-specific double-stranded DNA binding	12/140	674/16967	0.00997915	CREBBP/PBX1/CHD7/NSD1/ZNF605/NR2C2/GATAD2B/TCF4/BCOR/HCFC1/MED1/BATF3	12	MF
GO:0061733	peptide-lysine-N-acetyltransferase activity	3/140	54/16967	0.0100344	CREBBP/TAF10/HCFC1	3	MF
GO:1903508	positive regulation of nucleic acid-templated transcription	21/141	1453/17910	0.00481758	CREBBP/PBX1/CHD7/CHD6/NSD1/SERTAD1/ASH1L/ILK/NR2C2/TCF4/HCFC1/ZNF609/TET3/RFC1/NOLC1/MED1/ZMIZ1/LRP6/BPTF/ARID1A/PHF8	21	BP
GO:1902680	positive regulation of RNA biosynthetic process	21/141	1454/17910	0.00485548	CREBBP/PBX1/CHD7/CHD6/NSD1/SERTAD1/ASH1L/ILK/NR2C2/TCF4/HCFC1/ZNF609/TET3/RFC1/NOLC1/MED1/ZMIZ1/LRP6/BPTF/ARID1A/PHF8	21	BP
GO:0009887	animal organ morphogenesis	16/141	989/17910	0.00488577	PBX1/CHD7/FOXN3/PSMD13/ASH1L/PSMB8/ILK/SOS1/NIPBL/PSME1/PFN1/BCOR/MED1/SETD2/ZMIZ1/ARID1A	16	BP
GO:0001892	embryonic placenta development	4/141	87/17910	0.00494547	BIRC6/MED1/SETD2/BPTF	4	BP
GO:0004197	cysteine-type endopeptidase activity	3/140	56/16967	0.0110812	USP34/CAPNS1/USP7	3	MF
GO:0044772	mitotic cell cycle phase transition	11/141	565/17910	0.00512142	PBX1/FOXN3/TAF10/PSMD13/CDK2AP2/PSMB8/ANKRD17/CNOT1/PSME1/ALMS1/PHF8	11	BP
GO:0010917	negative regulation of mitochondrial membrane potential	2/141	14/17910	0.00526351	HEBP2/PRELID1	2	BP
GO:2001224	positive regulation of neuron migration	2/141	14/17910	0.00526351	NIPBL/ZNF609	2	BP
GO:1902749	regulation of cell cycle G2/M phase transition	6/141	202/17910	0.00532101	PBX1/FOXN3/PSMD13/PSMB8/PSME1/ALMS1	6	BP
GO:0030515	snoRNA binding	2/140	20/16967	0.011653	NOP10/NOLC1	2	MF
GO:0043232	intracellular non-membrane-bounded organelle	49/146	4464/18675	0.00513136	CREBBP/TMEM179B/SETD1B/CHD7/PBRM1/TTC28/DDX46/ACACA/MBD5/PPP1CA/MRPL2/CDK2AP2/ASH1L/ARPC4/ILK/BIRC6/ANKRD17/POGZ/SOS1/PUM2/CNOT1/NOP10/PFN1/GATAD2B/CIB1/TTC3/MRPL17/TCF4/UPF2/ALMS1/SMC3/TMSB10/TET3/RFC1/NOLC1/MED1/CSNK2B/ANKRD26/SMC6/SETD2/TOP2B/FLOT1/ARID5A/BPTF/ARID1A/RBBP6/USP7/MYL6/PHF8	49	CC
GO:0043228	non-membrane-bounded organelle	49/146	4473/18675	0.00534639	CREBBP/TMEM179B/SETD1B/CHD7/PBRM1/TTC28/DDX46/ACACA/MBD5/PPP1CA/MRPL2/CDK2AP2/ASH1L/ARPC4/ILK/BIRC6/ANKRD17/POGZ/SOS1/PUM2/CNOT1/NOP10/PFN1/GATAD2B/CIB1/TTC3/MRPL17/TCF4/UPF2/ALMS1/SMC3/TMSB10/TET3/RFC1/NOLC1/MED1/CSNK2B/ANKRD26/SMC6/SETD2/TOP2B/FLOT1/ARID5A/BPTF/ARID1A/RBBP6/USP7/MYL6/PHF8	49	CC
GO:0048568	embryonic organ development	9/141	413/17910	0.00545873	PBX1/CHD7/BIRC6/NIPBL/MED1/SETD2/BPTF/ARID1A/RBBP6	9	BP
GO:0060324	face development	3/141	46/17910	0.005662	CHD7/NIPBL/RRAS	3	BP
GO:0009894	regulation of catabolic process	15/141	916/17910	0.00573468	PSMD13/PPP1CA/PSMB8/PUM2/CNOT1/ATP6V0B/PSME1/EDEM2/CAPNS1/OAZ1/TNFSF12/RILP/TNRC6B/GPX1/USP7	15	BP
GO:0000987	proximal promoter sequence-specific DNA binding	9/140	452/16967	0.0127269	CREBBP/PBX1/CHD7/NSD1/NR2C2/GATAD2B/TCF4/MED1/BATF3	9	MF
GO:0034212	peptide N-acetyltransferase activity	3/140	59/16967	0.0127656	CREBBP/TAF10/HCFC1	3	MF
GO:0035567	non-canonical Wnt signaling pathway	5/141	145/17910	0.00582112	PSMD13/PSMB8/PSME1/PFN1/TNRC6B	5	BP
GO:2000026	regulation of multicellular organismal development	27/141	2077/17910	0.00587729	CREBBP/PBX1/LGALS3/CHD7/SPEN/KIDINS220/ZMYND8/PSMD13/KIAA1109/PSMB8/ILK/SOS1/NIPBL/PSME1/PFN1/CIB1/TCF4/BCOR/ZNF609/PRELID1/RRAS/MED1/TNFSF12/ZMIZ1/TNRC6B/FLOT1/GPX1	27	BP
GO:0035107	appendage morphogenesis	5/141	146/17910	0.00599022	CREBBP/PBX1/CHD7/NIPBL/MED1	5	BP
GO:0035108	limb morphogenesis	5/141	146/17910	0.00599022	CREBBP/PBX1/CHD7/NIPBL/MED1	5	BP
GO:0045815	positive regulation of gene expression, epigenetic	3/141	47/17910	0.00601362	POLR2L/ARID1A/PHF8	3	BP
GO:0061383	trabecula morphogenesis	3/141	47/17910	0.00601362	CHD7/SOS1/MED1	3	BP
GO:0045837	negative regulation of membrane potential	2/141	15/17910	0.00604208	HEBP2/PRELID1	2	BP
GO:0032039	integrator complex	2/146	15/18675	0.00596236	NIPBL/ZNF609	2	CC
GO:0051239	regulation of multicellular organismal process	37/141	3144/17910	0.00622267	CREBBP/PBX1/LGALS3/CHD7/SPEN/KIDINS220/ZMYND8/CLIC1/MBD5/PSMD13/POLR2L/KIAA1109/PSMB8/ILK/ANKRD17/SOS1/NIPBL/PUM2/CNOT1/PSME1/PFN1/CIB1/TCF4/BCOR/ZNF609/ALMS1/PRELID1/RRAS/CHID1/MED1/CSNK2B/TNFSF12/SETD2/ZMIZ1/TNRC6B/FLOT1/GPX1	37	BP
GO:0048608	reproductive structure development	9/141	426/17910	0.00664317	CHD7/ASH1L/BIRC6/MEA1/NIPBL/MED1/SETD2/BPTF/ARID1A	9	BP
GO:0031327	negative regulation of cellular biosynthetic process	21/141	1499/17910	0.00683723	CREBBP/FOXN3/SPEN/ZMYND8/NSD1/NIPBL/CNOT1/DRAP1/BCOR/HCFC1/SMC3/TRIM33/RFC1/MED1/SAP130/BATF3/TNRC6B/ARID5A/BPTF/ARID1A/PHF8	21	BP
GO:1901990	regulation of mitotic cell cycle phase transition	9/141	428/17910	0.00684169	PBX1/FOXN3/PSMD13/CDK2AP2/PSMB8/ANKRD17/CNOT1/PSME1/ALMS1	9	BP
GO:0097191	extrinsic apoptotic signaling pathway	6/141	213/17910	0.0068479	LGALS3/PPP1CA/BIRC6/CIB1/TNFSF12/GPX1	6	BP
GO:0003222	ventricular trabecula myocardium morphogenesis	2/141	16/17910	0.00686979	CHD7/MED1	2	BP
GO:0009048	dosage compensation by inactivation of X chromosome	2/141	16/17910	0.00686979	EIF1/YTHDC1	2	BP
GO:0018027	peptidyl-lysine dimethylation	2/141	16/17910	0.00686979	ASH1L/SETD2	2	BP
GO:1900153	positive regulation of nuclear-transcribed mRNA catabolic process, deadenylation-dependent decay	2/141	16/17910	0.00686979	CNOT1/TNRC6B	2	BP
GO:2001236	regulation of extrinsic apoptotic signaling pathway	5/141	151/17910	0.00688789	LGALS3/PPP1CA/BIRC6/TNFSF12/GPX1	5	BP
GO:0061458	reproductive system development	9/141	429/17910	0.00694265	CHD7/ASH1L/BIRC6/MEA1/NIPBL/MED1/SETD2/BPTF/ARID1A	9	BP
GO:0002520	immune system development	15/141	938/17910	0.00708473	CREBBP/PBX1/LGALS3/CHD7/PSMD13/PSMB8/SOS1/PSME1/CIB1/PRELID1/RRAS/MED1/BATF3/ZMIZ1/TNRC6B	15	BP
GO:0007062	sister chromatid cohesion	3/141	50/17910	0.00714569	POGZ/NIPBL/SMC3	3	BP
GO:1902750	negative regulation of cell cycle G2/M phase transition	4/141	97/17910	0.00724861	FOXN3/PSMD13/PSMB8/PSME1	4	BP
GO:0010564	regulation of cell cycle process	13/141	764/17910	0.00733932	PBX1/FOXN3/PSMD13/CDK2AP2/PSMB8/BIRC6/ANKRD17/CNOT1/PSME1/ALMS1/SMC3/MED1/SETD2	13	BP
GO:0042393	histone binding	5/140	174/16967	0.0147226	ZMYND8/SART3/MBTD1/BPTF/PHF8	5	MF
GO:0031324	negative regulation of cellular metabolic process	30/141	2432/17910	0.0076484	CREBBP/LGALS3/FOXN3/SPEN/ZMYND8/NSD1/SERPINB6/ASH1L/ILK/BIRC6/NIPBL/CNOT1/DRAP1/CIB1/BCOR/HCFC1/SMC3/TRIM33/RFC1/MED1/SAP130/BATF3/TNRC6B/LRP6/ARID5A/BPTF/GPX1/ARID1A/USP7/PHF8	30	BP
GO:0009057	macromolecule catabolic process	18/141	1226/17910	0.00772417	ZRANB1/PSMD13/PPP1CA/PSMB8/USP34/PUM2/CNOT1/PSME1/TTC3/EDEM2/UPF2/OAZ1/TNFSF12/RILP/TNRC6B/GPX1/RBBP6/USP7	18	BP
GO:0140096	catalytic activity, acting on a protein	24/140	1837/16967	0.0153105	SETD1B/PHPT1/ZRANB1/NSD1/PPP1CA/ASH1L/PSMB8/UBE2F/ILK/BIRC6/USP34/TTC3/RMND5A/QPCTL/BCOR/TRIM33/RNF181/CAPNS1/MED1/CSNK2B/SETD2/RBBP6/USP7/PHF8	24	MF
GO:0006338	chromatin remodeling	5/141	156/17910	0.0078758	CHD7/PBRM1/GATAD2B/BPTF/ARID1A	5	BP
GO:0033157	regulation of intracellular protein transport	6/141	220/17910	0.00797162	CIB1/EDEM2/NOLC1/OAZ1/SETD2/FIS1	6	BP
GO:0009890	negative regulation of biosynthetic process	21/141	1522/17910	0.00808308	CREBBP/FOXN3/SPEN/ZMYND8/NSD1/NIPBL/CNOT1/DRAP1/BCOR/HCFC1/SMC3/TRIM33/RFC1/MED1/SAP130/BATF3/TNRC6B/ARID5A/BPTF/ARID1A/PHF8	21	BP
GO:0008380	RNA splicing	9/141	440/17910	0.00813035	LGALS3/SRRM2/DDX46/POLR2L/ZNF638/SART3/YTHDC1/HNRNPH3/SON	9	BP
GO:0002764	immune response-regulating signaling pathway	11/141	603/17910	0.0081975	CREBBP/LGALS3/PHPT1/PSMD13/ARPC4/PSMB8/ANKRD17/SOS1/PUM2/PSME1/FLOT1	11	BP
GO:1990234	transferase complex	11/146	597/18675	0.00729995	CREBBP/SETD1B/TAF10/POLR2L/RMND5A/BCOR/HCFC1/MED1/RPRD2/SMC6/BPTF	11	CC
GO:0043933	protein-containing complex subunit organization	26/141	2032/17910	0.00843529	CREBBP/ACACA/TAF10/PPP1CA/MRPL2/ARPC4/NDUFC1/ILK/POGZ/SART3/PUM2/CNOT1/PFN1/CIB1/MRPL17/TCF4/YTHDC1/HCFC1/MAGI1/CSNK2B/RHOC/SETD2/FIS1/LRP6/FLOT1/ARID1A	26	BP
GO:0007221	positive regulation of transcription of Notch receptor target	2/141	18/17910	0.00866937	CREBBP/PBX1	2	BP
GO:0007549	dosage compensation	2/141	18/17910	0.00866937	EIF1/YTHDC1	2	BP
GO:0039535	regulation of RIG-I signaling pathway	2/141	18/17910	0.00866937	ANKRD17/PUM2	2	BP
GO:1900151	regulation of nuclear-transcribed mRNA catabolic process, deadenylation-dependent decay	2/141	18/17910	0.00866937	CNOT1/TNRC6B	2	BP
GO:0009892	negative regulation of metabolic process	38/141	3321/17910	0.00874748	CREBBP/LGALS3/FOXN3/SPEN/ZMYND8/NSD1/SERPINB6/PSMD13/POLR2L/ASH1L/PSMB8/ILK/BIRC6/NIPBL/PUM2/CNOT1/PSME1/DRAP1/CIB1/UPF2/BCOR/HCFC1/SMC3/TRIM33/RFC1/MED1/SAP130/BATF3/RILP/TNRC6B/LRP6/ARID5A/DIP2A/BPTF/GPX1/ARID1A/USP7/PHF8	38	BP
GO:0044770	cell cycle phase transition	11/141	609/17910	0.00879272	PBX1/FOXN3/TAF10/PSMD13/CDK2AP2/PSMB8/ANKRD17/CNOT1/PSME1/ALMS1/PHF8	11	BP
GO:0002011	morphogenesis of an epithelial sheet	3/141	54/17910	0.00883924	CD151/SOS1/RHOC	3	BP
GO:0002758	innate immune response-activating signal transduction	7/141	298/17910	0.00937556	CREBBP/PSMD13/PSMB8/ANKRD17/PUM2/PSME1/FLOT1	7	BP
GO:0031325	positive regulation of cellular metabolic process	35/141	3007/17910	0.00942583	CREBBP/PBX1/CHD7/CHD6/KIDINS220/NSD1/ACACA/SERTAD1/CD63/ASH1L/ILK/NIPBL/NR2C2/SART3/CNOT1/CIB1/EDEM2/TCF4/HCFC1/ZNF609/TET3/PRELID1/RFC1/NOLC1/MED1/CSNK2B/FIS1/ZMIZ1/TNRC6B/LRP6/FLOT1/BPTF/ARID1A/USP7/PHF8	35	BP
GO:0045089	positive regulation of innate immune response	8/141	373/17910	0.00946209	CREBBP/PSMD13/PSMB8/ANKRD17/PUM2/PSME1/MED1/FLOT1	8	BP
GO:0050860	negative regulation of T cell receptor signaling pathway	2/141	19/17910	0.00963965	LGALS3/PHPT1	2	BP
GO:0060039	pericardium development	2/141	19/17910	0.00963965	SOS1/SETD2	2	BP
GO:0090201	negative regulation of release of cytochrome c from mitochondria	2/141	19/17910	0.00963965	PRELID1/GPX1	2	BP
GO:0000976	transcription regulatory region sequence-specific DNA binding	11/140	644/16967	0.0177455	CREBBP/PBX1/CHD7/NSD1/ZNF605/NR2C2/GATAD2B/TCF4/BCOR/MED1/BATF3	11	MF
GO:1902275	regulation of chromatin organization	5/141	165/17910	0.00989518	NSD1/NIPBL/SART3/BCOR/PHF8	5	BP
GO:0006352	DNA-templated transcription, initiation	6/141	231/17910	0.00999745	CREBBP/TAF10/POLR2L/NR2C2/TCF4/MED1	6	BP
GO:0060071	Wnt signaling pathway, planar cell polarity pathway	4/141	107/17910	0.0101673	PSMD13/PSMB8/PSME1/PFN1	4	BP
GO:0007346	regulation of mitotic cell cycle	11/141	622/17910	0.0101974	PBX1/FOXN3/TTC28/PSMD13/CDK2AP2/PSMB8/ANKRD17/CNOT1/PSME1/ALMS1/SMC3	11	BP
GO:0001836	release of cytochrome c from mitochondria	3/141	57/17910	0.0102508	PRELID1/FIS1/GPX1	3	BP
GO:0030520	intracellular estrogen receptor signaling pathway	3/141	57/17910	0.0102508	CNOT1/MED1/ARID1A	3	BP
GO:0033209	tumor necrosis factor-mediated signaling pathway	5/141	167/17910	0.010388	PSMD13/PSMB8/ILK/PSME1/TNFSF12	5	BP
GO:0030163	protein catabolic process	13/141	799/17910	0.0104519	ZRANB1/PSMD13/PSMB8/USP34/PSME1/TTC3/EDEM2/OAZ1/TNFSF12/RILP/GPX1/RBBP6/USP7	13	BP
GO:0039529	RIG-I signaling pathway	2/141	20/17910	0.0106559	ANKRD17/PUM2	2	BP
GO:1901991	negative regulation of mitotic cell cycle phase transition	6/141	235/17910	0.0108176	FOXN3/PSMD13/CDK2AP2/PSMB8/CNOT1/PSME1	6	BP
GO:0090175	regulation of establishment of planar polarity	4/141	109/17910	0.01083	PSMD13/PSMB8/PSME1/PFN1	4	BP
GO:0048863	stem cell differentiation	6/141	237/17910	0.0112451	PSMD13/PSMB8/PSME1/NOLC1/SETD2/LRP6	6	BP
GO:1901987	regulation of cell cycle phase transition	9/141	464/17910	0.0112551	PBX1/FOXN3/PSMD13/CDK2AP2/PSMB8/ANKRD17/CNOT1/PSME1/ALMS1	9	BP
GO:0000086	G2/M transition of mitotic cell cycle	6/141	238/17910	0.0114633	PBX1/FOXN3/PSMD13/PSMB8/PSME1/ALMS1	6	BP
GO:0007166	cell surface receptor signaling pathway	33/141	2831/17910	0.0116301	CREBBP/PBX1/LGALS3/PHPT1/SPEN/KIDINS220/ZMYND8/ZRANB1/MBD5/CD63/PSMD13/PPP1CA/POLR2L/ARPC4/PSMB8/ILK/BIRC6/SOS1/USP34/ATP6V0B/PSME1/PFN1/CIB1/TRIM33/MAGI1/MED1/CSNK2B/TNFSF12/ZMIZ1/TNRC6B/LRP6/JRK/GPX1	33	BP
GO:0035162	embryonic hemopoiesis	2/141	21/17910	0.0117173	PBX1/MED1	2	BP
GO:0039531	regulation of viral-induced cytoplasmic pattern recognition receptor signaling pathway	2/141	21/17910	0.0117173	ANKRD17/PUM2	2	BP
GO:1904886	beta-catenin destruction complex disassembly	2/141	21/17910	0.0117173	PPP1CA/LRP6	2	BP
GO:0008080	N-acetyltransferase activity	3/140	72/16967	0.0216812	CREBBP/TAF10/HCFC1	3	MF
GO:0046982	protein heterodimerization activity	9/140	497/16967	0.0221441	PBX1/SOS1/NR2C2/DRAP1/TCF4/SMC3/NOLC1/TOP2B/FLOT1	9	MF
GO:0004843	thiol-dependent ubiquitin-specific protease activity	3/140	73/16967	0.0224771	ZRANB1/USP34/USP7	3	MF
GO:0044877	protein-containing complex binding	14/140	938/16967	0.0229638	LGALS3/PPP1CA/CD151/ARPC4/ILK/NIPBL/GATAD2B/SMC3/RRAS/NOLC1/MED1/CSNK2B/FIS1/ARID1A	14	MF
GO:0001093	TFIIB-class transcription factor binding	1/140	3/16967	0.0245517	TCF4	1	MF
GO:0004075	biotin carboxylase activity	1/140	3/16967	0.0245517	ACACA	1	MF
GO:0004826	phenylalanine-tRNA ligase activity	1/140	3/16967	0.0245517	FARS2	1	MF
GO:0008073	ornithine decarboxylase inhibitor activity	1/140	3/16967	0.0245517	OAZ1	1	MF
GO:0008427	calcium-dependent protein kinase inhibitor activity	1/140	3/16967	0.0245517	CIB1	1	MF
GO:0010858	calcium-dependent protein kinase regulator activity	1/140	3/16967	0.0245517	CIB1	1	MF
GO:0071558	histone demethylase activity (H3-K27 specific)	1/140	3/16967	0.0245517	PHF8	1	MF
GO:0101006	protein histidine phosphatase activity	1/140	3/16967	0.0245517	PHPT1	1	MF
GO:1904928	coreceptor activity involved in canonical Wnt signaling pathway	1/140	3/16967	0.0245517	LRP6	1	MF
GO:0035295	tube development	16/141	1093/17910	0.0121905	PBX1/CHD7/PPP1CA/ILK/SOS1/NIPBL/PFN1/CIB1/RRAS/MED1/CSNK2B/TNFSF12/SETD2/ZMIZ1/GPX1/ARID1A	16	BP
GO:0002223	stimulatory C-type lectin receptor signaling pathway	4/141	113/17910	0.0122377	CREBBP/PSMD13/PSMB8/PSME1	4	BP
GO:0051493	regulation of cytoskeleton organization	9/141	471/17910	0.0123172	PHPT1/CDK2AP2/ARPC4/ILK/PFN1/CIB1/ALMS1/SMC3/RHOC	9	BP
GO:0070988	demethylation	3/141	61/17910	0.0123252	TET3/USP7/PHF8	3	BP
GO:0008757	S-adenosylmethionine-dependent methyltransferase activity	4/140	136/16967	0.0262434	SETD1B/NSD1/ASH1L/SETD2	4	MF
GO:0046872	metal ion binding	44/140	4068/16967	0.0266376	CREBBP/KDM3B/ETHE1/ZMYND8/ZRANB1/NSD1/ACACA/ZBTB39/S100A6/PPP1CA/ZNF605/ASH1L/ZNF638/GPATCH8/POGZ/NR2C2/ZCCHC14/PLEKHM3/ZNF445/GATAD2B/ZNF652/CIB1/TTC3/RMND5A/QPCTL/EDEM2/ZNF37A/ZNF609/MBTD1/TRIM33/RNF181/CAPNS1/TCF20/DHX57/CSNK2B/ZNF623/SETD2/ZMIZ1/ZBTB40/TOP2B/BPTF/RBBP6/MYL6/PHF8	44	MF
GO:0046914	transition metal ion binding	15/140	1051/16967	0.0268355	CREBBP/ETHE1/ZMYND8/NSD1/S100A6/ZNF638/NR2C2/ZCCHC14/GATAD2B/QPCTL/MBTD1/TRIM33/ZMIZ1/RBBP6/PHF8	15	MF
GO:0000978	RNA polymerase II proximal promoter sequence-specific DNA binding	8/140	432/16967	0.026947	PBX1/CHD7/NSD1/NR2C2/GATAD2B/TCF4/MED1/BATF3	8	MF
GO:0006464	cellular protein modification process	42/141	3851/17910	0.0128003	CREBBP/SETD1B/LGALS3/PHPT1/KIDINS220/ZRANB1/NSD1/TAF10/MBD5/SERTAD1/PSMD13/PPP1CA/ASH1L/PSMB8/UBE2F/ILK/BIRC6/SOS1/NIPBL/USP34/SART3/PSME1/CIB1/TTC3/RMND5A/QPCTL/EDEM2/BCOR/HCFC1/TRIM33/TET3/RNF181/RRAS/MED1/CSNK2B/SETD2/LRP6/FLOT1/GPX1/RBBP6/USP7/PHF8	42	BP
GO:0036211	protein modification process	42/141	3851/17910	0.0128003	CREBBP/SETD1B/LGALS3/PHPT1/KIDINS220/ZRANB1/NSD1/TAF10/MBD5/SERTAD1/PSMD13/PPP1CA/ASH1L/PSMB8/UBE2F/ILK/BIRC6/SOS1/NIPBL/USP34/SART3/PSME1/CIB1/TTC3/RMND5A/QPCTL/EDEM2/BCOR/HCFC1/TRIM33/TET3/RNF181/RRAS/MED1/CSNK2B/SETD2/LRP6/FLOT1/GPX1/RBBP6/USP7/PHF8	42	BP
GO:0048736	appendage development	5/141	176/17910	0.0128145	CREBBP/PBX1/CHD7/NIPBL/MED1	5	BP
GO:0060173	limb development	5/141	176/17910	0.0128145	CREBBP/PBX1/CHD7/NIPBL/MED1	5	BP
GO:0060065	uterus development	2/141	22/17910	0.0128231	ASH1L/NIPBL	2	BP
GO:0080111	DNA demethylation	2/141	22/17910	0.0128231	TET3/USP7	2	BP
GO:0006360	transcription by RNA polymerase I	3/141	62/17910	0.0128786	POLR2L/MED1/PHF8	3	BP
GO:0003713	transcription coactivator activity	6/140	285/16967	0.0309505	CREBBP/NR2C2/HCFC1/TCF20/MED1/ARID1A	6	MF
GO:0003700	DNA-binding transcription factor activity	21/140	1663/16967	0.0320003	PBX1/FOXN3/ZBTB39/ZNF605/ASH1L/POGZ/NR2C2/ZNF445/DRAP1/GATAD2B/ZNF652/TCF4/ZNF37A/HCFC1/TET3/NOLC1/ZNF623/BATF3/ZBTB40/ARID5A/ARID1A	21	MF
GO:0001042	RNA polymerase I core binding	1/140	4/16967	0.0326018	NOLC1	1	MF
GO:0004308	exo-alpha-sialidase activity	1/140	4/16967	0.0326018	NEU1	1	MF
GO:0016997	alpha-sialidase activity	1/140	4/16967	0.0326018	NEU1	1	MF
GO:0019863	IgE binding	1/140	4/16967	0.0326018	LGALS3	1	MF
GO:0030375	thyroid hormone receptor coactivator activity	1/140	4/16967	0.0326018	MED1	1	MF
GO:0051959	dynein light intermediate chain binding	1/140	4/16967	0.0326018	RILP	1	MF
GO:0052794	exo-alpha-(2->3)-sialidase activity	1/140	4/16967	0.0326018	NEU1	1	MF
GO:0052795	exo-alpha-(2->6)-sialidase activity	1/140	4/16967	0.0326018	NEU1	1	MF
GO:0052796	exo-alpha-(2->8)-sialidase activity	1/140	4/16967	0.0326018	NEU1	1	MF
GO:0070579	methylcytosine dioxygenase activity	1/140	4/16967	0.0326018	TET3	1	MF
GO:1990050	phosphatidic acid transporter activity	1/140	4/16967	0.0326018	PRELID1	1	MF
GO:0002218	activation of innate immune response	7/141	319/17910	0.013261	CREBBP/PSMD13/PSMB8/ANKRD17/PUM2/PSME1/FLOT1	7	BP
GO:0002220	innate immune response activating cell surface receptor signaling pathway	4/141	116/17910	0.013367	CREBBP/PSMD13/PSMB8/PSME1	4	BP
GO:0061061	muscle structure development	11/141	647/17910	0.0133796	CHD7/ILK/ANKRD17/VAMP5/PLEKHM3/ZNF609/MED1/FLOT1/GPX1/ARID1A/MYL6	11	BP
GO:0048584	positive regulation of response to stimulus	28/141	2322/17910	0.0134647	CREBBP/LGALS3/PHPT1/KIDINS220/ZRANB1/MBD5/CD63/PSMD13/PPP1CA/ARPC4/PSMB8/ILK/ANKRD17/SOS1/USP34/PUM2/PSME1/CIB1/EDEM2/MED1/CSNK2B/TNFSF12/RHOC/FIS1/ZMIZ1/FLOT1/JRK/GPX1	28	BP
GO:0043169	cation binding	44/140	4133/16967	0.0341538	CREBBP/KDM3B/ETHE1/ZMYND8/ZRANB1/NSD1/ACACA/ZBTB39/S100A6/PPP1CA/ZNF605/ASH1L/ZNF638/GPATCH8/POGZ/NR2C2/ZCCHC14/PLEKHM3/ZNF445/GATAD2B/ZNF652/CIB1/TTC3/RMND5A/QPCTL/EDEM2/ZNF37A/ZNF609/MBTD1/TRIM33/RNF181/CAPNS1/TCF20/DHX57/CSNK2B/ZNF623/SETD2/ZMIZ1/ZBTB40/TOP2B/BPTF/RBBP6/MYL6/PHF8	44	MF
GO:0008234	cysteine-type peptidase activity	4/140	148/16967	0.034286	ZRANB1/USP34/CAPNS1/USP7	4	MF
GO:0042623	ATPase activity, coupled	5/140	218/16967	0.0346449	CHD6/RFC1/TOP2B/BPTF/MYL6	5	MF
GO:0003006	developmental process involved in reproduction	11/141	649/17910	0.0136635	PBX1/CHD7/ASH1L/BIRC6/MEA1/NIPBL/CIB1/MED1/SETD2/BPTF/ARID1A	11	BP
GO:0060322	head development	12/141	738/17910	0.0137663	CHD7/SOS1/NIPBL/UQCRQ/RRAS/MED1/SETD2/TOP2B/LRP6/BPTF/ARID1A/PHF8	12	BP
GO:0036459	thiol-dependent ubiquitinyl hydrolase activity	3/140	87/16967	0.0352705	ZRANB1/USP34/USP7	3	MF
GO:0007064	mitotic sister chromatid cohesion	2/141	23/17910	0.0139726	POGZ/NIPBL	2	BP
GO:0050852	T cell receptor signaling pathway	5/141	180/17910	0.0140066	LGALS3/PHPT1/PSMD13/PSMB8/PSME1	5	BP
GO:0003007	heart morphogenesis	6/141	249/17910	0.0140645	CHD7/ILK/SOS1/NIPBL/MED1/ZMIZ1	6	BP
GO:0101005	ubiquitinyl hydrolase activity	3/140	88/16967	0.0363013	ZRANB1/USP34/USP7	3	MF
GO:0003824	catalytic activity	50/140	4828/16967	0.0366362	CREBBP/KDM3B/SETD1B/CHD7/CHD6/ETHE1/PHPT1/ZRANB1/DDX46/NSD1/ACACA/TAF10/PPP1CA/ASH1L/NDUFC1/PSMB8/UBE2F/ILK/BIRC6/OVCA2/USP34/CNOT1/SH3BGRL3/TTC3/RMND5A/QPCTL/EDEM2/BCOR/HCFC1/SMC3/TRIM33/TET3/RNF181/CAPNS1/RFC1/RRAS/MED1/NEU1/CSNK2B/SETD2/FARS2/RNASEK/TOP2B/DIP2A/BPTF/GPX1/RBBP6/USP7/MYL6/PHF8	50	MF
GO:0002757	immune response-activating signal transduction	10/141	567/17910	0.0143085	CREBBP/LGALS3/PHPT1/PSMD13/ARPC4/PSMB8/ANKRD17/PUM2/PSME1/FLOT1	10	BP
GO:2000027	regulation of animal organ morphogenesis	6/141	250/17910	0.0143197	PSMD13/PSMB8/PSME1/PFN1/BCOR/MED1	6	BP
GO:0016407	acetyltransferase activity	3/140	89/16967	0.0373476	CREBBP/TAF10/HCFC1	3	MF
GO:0016410	N-acyltransferase activity	3/140	90/16967	0.0384092	CREBBP/TAF10/HCFC1	3	MF
GO:0000774	adenyl-nucleotide exchange factor activity	1/140	5/16967	0.040586	PFN1	1	MF
GO:0003916	DNA topoisomerase activity	1/140	5/16967	0.040586	TOP2B	1	MF
GO:0019534	toxin transmembrane transporter activity	1/140	5/16967	0.040586	LRP6	1	MF
GO:0042799	histone methyltransferase activity (H4-K20 specific)	1/140	5/16967	0.040586	NSD1	1	MF
GO:0043426	MRF binding	1/140	5/16967	0.040586	CREBBP	1	MF
GO:0040017	positive regulation of locomotion	10/141	570/17910	0.0147956	LGALS3/PHPT1/CD151/ILK/NIPBL/PFN1/CIB1/ZNF609/SMC3/RHOC	10	BP
GO:0051128	regulation of cellular component organization	28/141	2340/17910	0.0148314	LGALS3/PHPT1/KIDINS220/ZMYND8/ZRANB1/NSD1/CD63/CDK2AP2/CD151/ARPC4/KIAA1109/ILK/NIPBL/SART3/CNOT1/PFN1/CIB1/BCOR/HCFC1/ALMS1/SMC3/PRELID1/RHOC/FIS1/FLOT1/GPX1/USP7/PHF8	28	BP
GO:0051101	regulation of DNA binding	4/141	120/17910	0.014973	NSD1/TAF10/NIPBL/CSNK2B	4	BP
GO:0044212	transcription regulatory region DNA binding	11/140	739/16967	0.042326	CREBBP/PBX1/CHD7/NSD1/ZNF605/NR2C2/GATAD2B/TCF4/BCOR/MED1/BATF3	11	MF
GO:0001067	regulatory region nucleic acid binding	11/140	740/16967	0.0426701	CREBBP/PBX1/CHD7/NSD1/ZNF605/NR2C2/GATAD2B/TCF4/BCOR/MED1/BATF3	11	MF
GO:0016706	oxidoreductase activity, acting on paired donors, with incorporation or reduction of molecular oxygen, 2-oxoglutarate as one donor, and incorporation of one atom each of oxygen into both donors	2/140	40/16967	0.0429924	TET3/PHF8	2	MF
GO:1901988	negative regulation of cell cycle phase transition	6/141	254/17910	0.0153732	FOXN3/PSMD13/CDK2AP2/PSMB8/CNOT1/PSME1	6	BP
GO:0044106	cellular amine metabolic process	4/141	121/17910	0.0153927	PSMD13/PSMB8/PSME1/OAZ1	4	BP
GO:0051301	cell division	10/141	575/17910	0.0156349	TTC28/PPP1CA/CDK2AP2/BIRC6/POGZ/CIB1/SMC3/SON/RHOC/SETD2	10	BP
GO:0010628	positive regulation of gene expression	23/141	1827/17910	0.0158492	CREBBP/PBX1/CHD7/CHD6/NSD1/SERTAD1/POLR2L/ASH1L/ILK/NR2C2/TCF4/HCFC1/ZNF609/TET3/RFC1/NOLC1/MED1/ZMIZ1/TNRC6B/LRP6/BPTF/ARID1A/PHF8	23	BP
GO:0040014	regulation of multicellular organism growth	3/141	67/17910	0.0158569	CHD7/MBD5/NIPBL	3	BP
GO:0045944	positive regulation of transcription by RNA polymerase II	15/141	1031/17910	0.015861	CREBBP/PBX1/CHD7/CHD6/SERTAD1/ASH1L/NR2C2/TCF4/HCFC1/ZNF609/TET3/MED1/ZMIZ1/LRP6/BPTF	15	BP
GO:0022411	cellular component disassembly	9/141	492/17910	0.0159546	PPP1CA/MRPL2/CIB1/MRPL17/CAPNS1/FIS1/LRP6/FLOT1/ARID1A	9	BP
GO:0044839	cell cycle G2/M phase transition	6/141	257/17910	0.0161978	PBX1/FOXN3/PSMD13/PSMB8/PSME1/ALMS1	6	BP
GO:0001736	establishment of planar polarity	4/141	123/17910	0.0162541	PSMD13/PSMB8/PSME1/PFN1	4	BP
GO:0007164	establishment of tissue polarity	4/141	123/17910	0.0162541	PSMD13/PSMB8/PSME1/PFN1	4	BP
GO:0032479	regulation of type I interferon production	4/141	123/17910	0.0162541	CREBBP/POLR2L/SETD2/FLOT1	4	BP
GO:0019783	ubiquitin-like protein-specific protease activity	3/140	97/16967	0.0462662	ZRANB1/USP34/USP7	3	MF
GO:0004571	mannosyl-oligosaccharide 1,2-alpha-mannosidase activity	1/140	6/16967	0.0485048	EDEM2	1	MF
GO:0008061	chitin binding	1/140	6/16967	0.0485048	CHID1	1	MF
GO:0008139	nuclear localization sequence binding	1/140	6/16967	0.0485048	NOLC1	1	MF
GO:0016421	CoA carboxylase activity	1/140	6/16967	0.0485048	ACACA	1	MF
GO:0016885	ligase activity, forming carbon-carbon bonds	1/140	6/16967	0.0485048	ACACA	1	MF
GO:0019788	NEDD8 transferase activity	1/140	6/16967	0.0485048	UBE2F	1	MF
GO:0042979	ornithine decarboxylase regulator activity	1/140	6/16967	0.0485048	OAZ1	1	MF
GO:0050733	RS domain binding	1/140	6/16967	0.0485048	SON	1	MF
GO:0070087	chromo shadow domain binding	1/140	6/16967	0.0485048	NIPBL	1	MF
GO:1990126	retrograde transport, endosome to plasma membrane	2/141	25/17910	0.0163995	CCDC93/ANKRD50	2	BP
GO:0043412	macromolecule modification	43/141	4027/17910	0.0166545	CREBBP/SETD1B/LGALS3/PHPT1/KIDINS220/ZRANB1/NSD1/TAF10/MBD5/SERTAD1/PSMD13/PPP1CA/ASH1L/PSMB8/UBE2F/ILK/BIRC6/SOS1/NIPBL/USP34/SART3/PSME1/NOP10/CIB1/TTC3/RMND5A/QPCTL/EDEM2/BCOR/HCFC1/TRIM33/TET3/RNF181/RRAS/MED1/CSNK2B/SETD2/LRP6/FLOT1/GPX1/RBBP6/USP7/PHF8	43	BP
GO:0032606	type I interferon production	4/141	125/17910	0.0171453	CREBBP/POLR2L/SETD2/FLOT1	4	BP
GO:0031146	SCF-dependent proteasomal ubiquitin-dependent protein catabolic process	3/141	69/17910	0.0171476	PSMD13/PSMB8/PSME1	3	BP
GO:0006397	mRNA processing	9/141	499/17910	0.0173269	LGALS3/SRRM2/DDX46/POLR2L/SART3/YTHDC1/HNRNPH3/SON/RBBP6	9	BP
GO:0006402	mRNA catabolic process	7/141	338/17910	0.0176721	PSMD13/PSMB8/PUM2/CNOT1/PSME1/UPF2/TNRC6B	7	BP
GO:0033598	mammary gland epithelial cell proliferation	2/141	26/17910	0.0176755	MED1/GPX1	2	BP
GO:0039528	cytoplasmic pattern recognition receptor signaling pathway in response to virus	2/141	26/17910	0.0176755	ANKRD17/PUM2	2	BP
GO:0000502	proteasome complex	3/146	61/18675	0.0121037	PSMD13/PSMB8/PSME1	3	CC
GO:0101003	ficolin-1-rich granule membrane	3/146	61/18675	0.0121037	TMEM179B/LGALS3/SERPINB6	3	CC
GO:1905369	endopeptidase complex	3/146	62/18675	0.0126476	PSMD13/PSMB8/PSME1	3	CC
GO:0031982	vesicle	41/146	3756/18675	0.0127161	TMEM179B/LGALS3/PHPT1/SPEN/KIDINS220/FAM168B/CLIC1/SERPINB6/MBD5/CD63/S100A6/PSMD13/RABAC1/PPP1CA/ARPC4/CCDC93/PSMB8/BIRC6/NIPBL/ANKRD50/VAMP5/HEBP2/ASL/ATP6V0B/PSME1/TAGLN2/SH3BGRL3/PFN1/CIB1/CAPNS1/RFC1/RRAS/CHID1/NEU1/CSNK2B/RHOC/RILP/LRP6/FLOT1/BPTF/MYL6	41	CC
GO:0051246	regulation of protein metabolic process	31/141	2700/17910	0.0178499	LGALS3/KIDINS220/EIF1/NSD1/SERPINB6/SERTAD1/PPP1CA/ASH1L/PSMB8/ILK/BIRC6/NIPBL/SART3/PUM2/CNOT1/CIB1/EDEM2/BCOR/PRELID1/RRAS/NOLC1/CSNK2B/OAZ1/TNFSF12/FIS1/RILP/TNRC6B/LRP6/FLOT1/GPX1/USP7	31	BP
GO:0001763	morphogenesis of a branching structure	5/141	192/17910	0.0180251	PBX1/PPP1CA/ILK/MED1/SETD2	5	BP
GO:0051603	proteolysis involved in cellular protein catabolic process	10/141	590/17910	0.0183666	ZRANB1/PSMD13/PSMB8/USP34/PSME1/TTC3/EDEM2/GPX1/RBBP6/USP7	10	BP
GO:0051240	positive regulation of multicellular organismal process	22/141	1750/17910	0.0185177	CREBBP/CHD7/SPEN/KIDINS220/ZMYND8/CLIC1/POLR2L/ILK/ANKRD17/NIPBL/PUM2/PFN1/CIB1/TCF4/ZNF609/ALMS1/RRAS/MED1/TNFSF12/SETD2/ZMIZ1/FLOT1	22	BP
GO:0009308	amine metabolic process	4/141	128/17910	0.0185385	PSMD13/PSMB8/PSME1/OAZ1	4	BP
GO:0071356	cellular response to tumor necrosis factor	6/141	266/17910	0.0188545	PSMD13/PSMB8/ILK/PSME1/CIB1/TNFSF12	6	BP
GO:0001835	blastocyst hatching	2/141	27/17910	0.0189922	BCOR/HCFC1	2	BP
GO:0035116	embryonic hindlimb morphogenesis	2/141	27/17910	0.0189922	CHD7/MED1	2	BP
GO:0035188	hatching	2/141	27/17910	0.0189922	BCOR/HCFC1	2	BP
GO:0050858	negative regulation of antigen receptor-mediated signaling pathway	2/141	27/17910	0.0189922	LGALS3/PHPT1	2	BP
GO:0051450	myoblast proliferation	2/141	27/17910	0.0189922	ZNF609/GPX1	2	BP
GO:0071684	organism emergence from protective structure	2/141	27/17910	0.0189922	BCOR/HCFC1	2	BP
GO:1902036	regulation of hematopoietic stem cell differentiation	3/141	72/17910	0.0191907	PSMD13/PSMB8/PSME1	3	BP
GO:0000377	RNA splicing, via transesterification reactions with bulged adenosine as nucleophile	7/141	344/17910	0.0192579	SRRM2/DDX46/POLR2L/SART3/YTHDC1/HNRNPH3/SON	7	BP
GO:0000398	mRNA splicing, via spliceosome	7/141	344/17910	0.0192579	SRRM2/DDX46/POLR2L/SART3/YTHDC1/HNRNPH3/SON	7	BP
GO:0010948	negative regulation of cell cycle process	7/141	344/17910	0.0192579	FOXN3/PSMD13/CDK2AP2/PSMB8/CNOT1/PSME1/SMC3	7	BP
GO:0001889	liver development	4/141	130/17910	0.0195052	TAF10/UPF2/MED1/CSNK2B	4	BP
GO:0006511	ubiquitin-dependent protein catabolic process	9/141	510/17910	0.0196556	ZRANB1/PSMD13/PSMB8/USP34/PSME1/TTC3/EDEM2/RBBP6/USP7	9	BP
GO:0006283	transcription-coupled nucleotide-excision repair	3/141	73/17910	0.0199004	POLR2L/RFC1/USP7	3	BP
GO:0051881	regulation of mitochondrial membrane potential	3/141	73/17910	0.0199004	CLIC1/HEBP2/PRELID1	3	BP
GO:0022624	proteasome accessory complex	2/146	23/18675	0.0137918	PSMD13/PSME1	2	CC
GO:0035510	DNA dealkylation	2/141	28/17910	0.0203489	TET3/USP7	2	BP
GO:0071168	protein localization to chromatin	2/141	28/17910	0.0203489	NIPBL/SETD2	2	BP
GO:0000375	RNA splicing, via transesterification reactions	7/141	348/17910	0.020369	SRRM2/DDX46/POLR2L/SART3/YTHDC1/HNRNPH3/SON	7	BP
GO:0032446	protein modification by small protein conjugation	13/141	873/17910	0.0203702	PSMD13/PSMB8/UBE2F/BIRC6/PSME1/TTC3/RMND5A/BCOR/TRIM33/RNF181/MED1/RBBP6/USP7	13	BP
GO:0035097	histone methyltransferase complex	3/146	65/18675	0.0143623	SETD1B/HCFC1/BPTF	3	CC
GO:0030278	regulation of ossification	5/141	199/17910	0.0206889	PBX1/CLIC1/ILK/NIPBL/BCOR	5	BP
GO:0019941	modification-dependent protein catabolic process	9/141	515/17910	0.0207861	ZRANB1/PSMD13/PSMB8/USP34/PSME1/TTC3/EDEM2/RBBP6/USP7	9	BP
GO:0007420	brain development	11/141	694/17910	0.021341	CHD7/SOS1/NIPBL/UQCRQ/MED1/SETD2/TOP2B/LRP6/BPTF/ARID1A/PHF8	11	BP
GO:0002479	antigen processing and presentation of exogenous peptide antigen via MHC class I, TAP-dependent	3/141	75/17910	0.0213628	PSMD13/PSMB8/PSME1	3	BP
GO:0031100	animal organ regeneration	3/141	75/17910	0.0213628	UPF2/MED1/CSNK2B	3	BP
GO:0002768	immune response-regulating cell surface receptor signaling pathway	8/141	434/17910	0.0216467	CREBBP/LGALS3/PHPT1/PSMD13/ARPC4/PSMB8/SOS1/PSME1	8	BP
GO:0043414	macromolecule methylation	6/141	276/17910	0.0221402	SETD1B/NSD1/ASH1L/BCOR/TET3/SETD2	6	BP
GO:0006974	cellular response to DNA damage stimulus	12/141	791/17910	0.0224027	FOXN3/POLR2L/NIPBL/CNOT1/CIB1/SMC3/RFC1/SMC6/SETD2/ZBTB40/RBBP6/USP7	12	BP
GO:0043632	modification-dependent macromolecule catabolic process	9/141	522/17910	0.0224469	ZRANB1/PSMD13/PSMB8/USP34/PSME1/TTC3/EDEM2/RBBP6/USP7	9	BP
GO:0016567	protein ubiquitination	12/141	794/17910	0.0229901	PSMD13/PSMB8/BIRC6/PSME1/TTC3/RMND5A/BCOR/TRIM33/RNF181/MED1/RBBP6/USP7	12	BP
GO:0060325	face morphogenesis	2/141	30/17910	0.0231797	NIPBL/RRAS	2	BP
GO:0071108	protein K48-linked deubiquitination	2/141	30/17910	0.0231797	USP34/USP7	2	BP
GO:0090314	positive regulation of protein targeting to membrane	2/141	30/17910	0.0231797	CIB1/FIS1	2	BP
GO:0045088	regulation of innate immune response	8/141	440/17910	0.0232631	CREBBP/PSMD13/PSMB8/ANKRD17/PUM2/PSME1/MED1/FLOT1	8	BP
GO:0003221	right ventricular cardiac muscle tissue morphogenesis	1/141	3/17910	0.0234339	CHD7	1	BP
GO:0003408	optic cup formation involved in camera-type eye development	1/141	3/17910	0.0234339	ARID1A	1	BP
GO:0006432	phenylalanyl-tRNA aminoacylation	1/141	3/17910	0.0234339	FARS2	1	BP
GO:0007113	endomitotic cell cycle	1/141	3/17910	0.0234339	CIB1	1	BP
GO:0010796	regulation of multivesicular body size	1/141	3/17910	0.0234339	RILP	1	BP
GO:0021553	olfactory nerve development	1/141	3/17910	0.0234339	CHD7	1	BP
GO:0036509	trimming of terminal mannose on B branch	1/141	3/17910	0.0234339	EDEM2	1	BP
GO:0036511	trimming of first mannose on A branch	1/141	3/17910	0.0234339	EDEM2	1	BP
GO:0036512	trimming of second mannose on A branch	1/141	3/17910	0.0234339	EDEM2	1	BP
GO:0044725	chromatin reprogramming in the zygote	1/141	3/17910	0.0234339	TET3	1	BP
GO:0048822	enucleate erythrocyte development	1/141	3/17910	0.0234339	MED1	1	BP
GO:0060399	positive regulation of growth hormone receptor signaling pathway	1/141	3/17910	0.0234339	MBD5	1	BP
GO:1902268	negative regulation of polyamine transmembrane transport	1/141	3/17910	0.0234339	OAZ1	1	BP
GO:1902897	regulation of postsynaptic density protein 95 clustering	1/141	3/17910	0.0234339	ZMYND8	1	BP
GO:1903614	negative regulation of protein tyrosine phosphatase activity	1/141	3/17910	0.0234339	LGALS3	1	BP
GO:1904578	response to thapsigargin	1/141	3/17910	0.0234339	FIS1	1	BP
GO:1904579	cellular response to thapsigargin	1/141	3/17910	0.0234339	FIS1	1	BP
GO:1904693	midbrain morphogenesis	1/141	3/17910	0.0234339	SOS1	1	BP
GO:1905395	response to flavonoid	1/141	3/17910	0.0234339	FIS1	1	BP
GO:1990168	protein K33-linked deubiquitination	1/141	3/17910	0.0234339	ZRANB1	1	BP
GO:2000520	regulation of immunological synapse formation	1/141	3/17910	0.0234339	LGALS3	1	BP
GO:2001189	negative regulation of T cell activation via T cell receptor contact with antigen bound to MHC molecule on antigen presenting cell	1/141	3/17910	0.0234339	LGALS3	1	BP
GO:2001293	malonyl-CoA metabolic process	1/141	3/17910	0.0234339	ACACA	1	BP
GO:0042590	antigen processing and presentation of exogenous peptide antigen via MHC class I	3/141	78/17910	0.0236641	PSMD13/PSMB8/PSME1	3	BP
GO:0031056	regulation of histone modification	4/141	138/17910	0.023681	NSD1/NIPBL/SART3/BCOR	4	BP
GO:0101002	ficolin-1-rich granule	5/146	185/18675	0.0151999	TMEM179B/LGALS3/SERPINB6/PSMD13/CSNK2B	5	CC
GO:0005732	small nucleolar ribonucleoprotein complex	2/146	26/18675	0.0174486	NOP10/NOLC1	2	CC
GO:0070461	SAGA-type complex	2/146	26/18675	0.0174486	TAF10/HCFC1	2	CC
GO:0016591	RNA polymerase II, holoenzyme	3/146	71/18675	0.0181692	TAF10/POLR2L/RPRD2	3	CC
GO:0005615	extracellular space	34/146	3051/18675	0.0182256	LGALS3/PHPT1/SPEN/FAM168B/CLIC1/SERPINB6/MBD5/CD63/S100A6/PPP1CA/ARPC4/PSMB8/NIPBL/VAMP5/HEBP2/CNOT1/ASL/PSME1/TAGLN2/SH3BGRL3/PFN1/CIB1/CAPNS1/RFC1/RRAS/CHID1/NEU1/CSNK2B/TNFSF12/RHOC/FLOT1/UBN2/BPTF/MYL6	34	CC
GO:0000228	nuclear chromosome	9/146	507/18675	0.0183057	CREBBP/PBRM1/PPP1CA/POGZ/GATAD2B/TCF4/SMC3/BPTF/ARID1A	9	CC
GO:0000123	histone acetyltransferase complex	3/146	72/18675	0.018853	CREBBP/TAF10/HCFC1	3	CC
GO:1905368	peptidase complex	3/146	72/18675	0.018853	PSMD13/PSMB8/PSME1	3	CC
GO:0001738	morphogenesis of a polarized epithelium	4/141	139/17910	0.0242382	PSMD13/PSMB8/PSME1/PFN1	4	BP
GO:0007605	sensory perception of sound	4/141	139/17910	0.0242382	CHD7/SERPINB6/NIPBL/GPX1	4	BP
GO:0006403	RNA localization	5/141	208/17910	0.0244756	NOP10/YTHDC1/UPF2/SETD2/FLOT1	5	BP
GO:0044319	wound healing, spreading of cells	2/141	31/17910	0.0246523	CD151/RHOC	2	BP
GO:0090505	epiboly involved in wound healing	2/141	31/17910	0.0246523	CD151/RHOC	2	BP
GO:0010557	positive regulation of macromolecule biosynthetic process	21/141	1698/17910	0.0249954	CREBBP/PBX1/CHD7/CHD6/NSD1/SERTAD1/ASH1L/ILK/NR2C2/TCF4/HCFC1/ZNF609/TET3/RFC1/NOLC1/MED1/ZMIZ1/LRP6/BPTF/ARID1A/PHF8	21	BP
GO:0034612	response to tumor necrosis factor	6/141	284/17910	0.0250325	PSMD13/PSMB8/ILK/PSME1/CIB1/TNFSF12	6	BP
GO:0048589	developmental growth	10/141	624/17910	0.0258437	CHD7/TAF10/MBD5/ILK/SOS1/NIPBL/MED1/ZMIZ1/GPX1/RBBP6	10	BP
GO:0031145	anaphase-promoting complex-dependent catabolic process	3/141	81/17910	0.0260946	PSMD13/PSMB8/PSME1	3	BP
GO:0000289	nuclear-transcribed mRNA poly(A) tail shortening	2/141	32/17910	0.0261621	CNOT1/TNRC6B	2	BP
GO:0040018	positive regulation of multicellular organism growth	2/141	32/17910	0.0261621	CHD7/NIPBL	2	BP
GO:0070232	regulation of T cell apoptotic process	2/141	32/17910	0.0261621	LGALS3/PRELID1	2	BP
GO:0090504	epiboly	2/141	32/17910	0.0261621	CD151/RHOC	2	BP
GO:0044421	extracellular region part	36/146	3312/18675	0.0214471	LGALS3/PHPT1/SPEN/FAM168B/CLIC1/SERPINB6/MBD5/CD63/S100A6/PPP1CA/CD151/ARPC4/PSMB8/NIPBL/VAMP5/HEBP2/CNOT1/ASL/PSME1/TAGLN2/SH3BGRL3/PFN1/CIB1/SMC3/CAPNS1/RFC1/RRAS/CHID1/NEU1/CSNK2B/TNFSF12/RHOC/FLOT1/UBN2/BPTF/MYL6	36	CC
GO:0008537	proteasome activator complex	1/146	3/18675	0.0232722	PSME1	1	CC
GO:0031391	Elg1 RFC-like complex	1/146	3/18675	0.0232722	RFC1	1	CC
GO:0070369	beta-catenin-TCF7L2 complex	1/146	3/18675	0.0232722	TCF4	1	CC
GO:0071001	U4/U6 snRNP	1/146	3/18675	0.0232722	SART3	1	CC
GO:0097180	serine protease inhibitor complex	1/146	3/18675	0.0232722	SERPINB6	1	CC
GO:0000209	protein polyubiquitination	6/141	288/17910	0.0265692	PSMD13/PSMB8/PSME1/TTC3/RMND5A/RBBP6	6	BP
GO:0006401	RNA catabolic process	7/141	368/17910	0.0266018	PSMD13/PSMB8/PUM2/CNOT1/PSME1/UPF2/TNRC6B	7	BP
GO:0051098	regulation of binding	7/141	368/17910	0.0266018	LGALS3/NSD1/TAF10/PPP1CA/NIPBL/CSNK2B/FLOT1	7	BP
GO:0031248	protein acetyltransferase complex	3/146	80/18675	0.0248323	CREBBP/TAF10/HCFC1	3	CC
GO:1902493	acetyltransferase complex	3/146	80/18675	0.0248323	CREBBP/TAF10/HCFC1	3	CC
GO:0000428	DNA-directed RNA polymerase complex	3/146	84/18675	0.0281616	TAF10/POLR2L/RPRD2	3	CC
GO:0055029	nuclear DNA-directed RNA polymerase complex	3/146	84/18675	0.0281616	TAF10/POLR2L/RPRD2	3	CC
GO:0030880	RNA polymerase complex	3/146	87/18675	0.0308065	TAF10/POLR2L/RPRD2	3	CC
GO:0044452	nucleolar part	4/146	151/18675	0.0308862	DDX46/ACACA/NOP10/NOLC1	4	CC
GO:0000798	nuclear cohesin complex	1/146	4/18675	0.0309094	SMC3	1	CC
GO:0034991	nuclear meiotic cohesin complex	1/146	4/18675	0.0309094	SMC3	1	CC
GO:0071664	catenin-TCF7L2 complex	1/146	4/18675	0.0309094	TCF4	1	CC
GO:0072589	box H/ACA scaRNP complex	1/146	4/18675	0.0309094	NOP10	1	CC
GO:0097487	multivesicular body, internal vesicle	1/146	4/18675	0.0309094	CD63	1	CC
GO:1990851	Wnt-Frizzled-LRP5/6 complex	1/146	4/18675	0.0309094	LRP6	1	CC
GO:0044454	nuclear chromosome part	8/146	469/18675	0.0312388	CREBBP/PPP1CA/POGZ/GATAD2B/TCF4/SMC3/BPTF/ARID1A	8	CC
GO:0000922	spindle pole	4/146	152/18675	0.0315348	TTC28/BIRC6/ALMS1/SMC3	4	CC
GO:0034708	methyltransferase complex	3/146	88/18675	0.0317163	SETD1B/HCFC1/BPTF	3	CC
GO:0043198	dendritic shaft	2/146	36/18675	0.0321534	ZMYND8/ILK	2	CC
GO:0044265	cellular macromolecule catabolic process	14/141	1003/17910	0.0267289	ZRANB1/PSMD13/PSMB8/USP34/PUM2/CNOT1/PSME1/TTC3/EDEM2/UPF2/TNRC6B/GPX1/RBBP6/USP7	14	BP
GO:2000147	positive regulation of cell motility	9/141	540/17910	0.0271529	LGALS3/PHPT1/CD151/ILK/NIPBL/PFN1/CIB1/ZNF609/RHOC	9	BP
GO:0031329	regulation of cellular catabolic process	12/141	814/17910	0.0272017	PSMD13/PPP1CA/PSMB8/PUM2/CNOT1/ATP6V0B/PSME1/EDEM2/CAPNS1/TNRC6B/GPX1/USP7	12	BP
GO:0048870	cell motility	20/141	1611/17910	0.0275216	LGALS3/PHPT1/ZMYND8/ZRANB1/CD63/CD151/ASH1L/ILK/SOS1/NIPBL/PFN1/CIB1/ZNF609/RRAS/CSNK2B/TNFSF12/RHOC/SETD2/TOP2B/GPX1	20	BP
GO:0051674	localization of cell	20/141	1611/17910	0.0275216	LGALS3/PHPT1/ZMYND8/ZRANB1/CD63/CD151/ASH1L/ILK/SOS1/NIPBL/PFN1/CIB1/ZNF609/RRAS/CSNK2B/TNFSF12/RHOC/SETD2/TOP2B/GPX1	20	BP
GO:0009755	hormone-mediated signaling pathway	5/141	215/17910	0.027711	NR2C2/CNOT1/MED1/CSNK2B/ARID1A	5	BP
GO:0051492	regulation of stress fiber assembly	3/141	83/17910	0.0277866	PFN1/ALMS1/RHOC	3	BP
GO:0060218	hematopoietic stem cell differentiation	3/141	83/17910	0.0277866	PSMD13/PSMB8/PSME1	3	BP
GO:0048754	branching morphogenesis of an epithelial tube	4/141	146/17910	0.0283607	PBX1/PPP1CA/ILK/MED1	4	BP
GO:0090100	positive regulation of transmembrane receptor protein serine/threonine kinase signaling pathway	3/141	84/17910	0.0286541	CREBBP/ILK/CSNK2B	3	BP
GO:0000910	cytokinesis	4/141	147/17910	0.0289817	BIRC6/SON/RHOC/SETD2	4	BP
GO:0014706	striated muscle tissue development	7/141	376/17910	0.0294246	CHD7/VAMP5/MED1/FLOT1/GPX1/ARID1A/MYL6	7	BP
GO:0032956	regulation of actin cytoskeleton organization	6/141	297/17910	0.0302532	PHPT1/ARPC4/ILK/PFN1/ALMS1/RHOC	6	BP
GO:0001843	neural tube closure	3/141	86/17910	0.0304318	PFN1/SETD2/ARID1A	3	BP
GO:0009966	regulation of signal transduction	35/141	3265/17910	0.0304715	CREBBP/LGALS3/PHPT1/KIDINS220/ZMYND8/ZRANB1/TAF10/MBD5/CD63/PSMD13/PPP1CA/ASH1L/PSMB8/ILK/BIRC6/ANKRD17/SOS1/USP34/PUM2/CNOT1/PSME1/CIB1/TRIM33/PRELID1/RRAS/MED1/CSNK2B/TNFSF12/RHOC/FIS1/ZMIZ1/LRP6/FLOT1/JRK/GPX1	35	BP
GO:0032984	protein-containing complex disassembly	6/141	298/17910	0.0306822	PPP1CA/MRPL2/CIB1/MRPL17/LRP6/ARID1A	6	BP
GO:0090316	positive regulation of intracellular protein transport	4/141	150/17910	0.0308928	CIB1/EDEM2/OAZ1/FIS1	4	BP
GO:0035137	hindlimb morphogenesis	2/141	35/17910	0.0309086	CHD7/MED1	2	BP
GO:0060323	head morphogenesis	2/141	35/17910	0.0309086	NIPBL/RRAS	2	BP
GO:1901998	toxin transport	2/141	35/17910	0.0309086	LRP6/ARID1A	2	BP
GO:0003406	retinal pigment epithelium development	1/141	4/17910	0.0311234	MED1	1	BP
GO:0006344	maintenance of chromatin silencing	1/141	4/17910	0.0311234	ARID1A	1	BP
GO:0010793	regulation of mRNA export from nucleus	1/141	4/17910	0.0311234	SETD2	1	BP
GO:0018076	N-terminal peptidyl-lysine acetylation	1/141	4/17910	0.0311234	CREBBP	1	BP
GO:0018199	peptidyl-glutamine modification	1/141	4/17910	0.0311234	QPCTL	1	BP
GO:0035523	protein K29-linked deubiquitination	1/141	4/17910	0.0311234	ZRANB1	1	BP
GO:0035616	histone H2B conserved C-terminal lysine deubiquitination	1/141	4/17910	0.0311234	USP7	1	BP
GO:0036510	trimming of terminal mannose on C branch	1/141	4/17910	0.0311234	EDEM2	1	BP
GO:0042483	negative regulation of odontogenesis	1/141	4/17910	0.0311234	BCOR	1	BP
GO:0060355	positive regulation of cell adhesion molecule production	1/141	4/17910	0.0311234	FLOT1	1	BP
GO:0060750	epithelial cell proliferation involved in mammary gland duct elongation	1/141	4/17910	0.0311234	MED1	1	BP
GO:0065001	specification of axis polarity	1/141	4/17910	0.0311234	BCOR	1	BP
GO:0070318	positive regulation of G0 to G1 transition	1/141	4/17910	0.0311234	MED1	1	BP
GO:0070676	intralumenal vesicle formation	1/141	4/17910	0.0311234	RILP	1	BP
GO:0071947	protein deubiquitination involved in ubiquitin-dependent protein catabolic process	1/141	4/17910	0.0311234	ZRANB1	1	BP
GO:0097198	histone H3-K36 trimethylation	1/141	4/17910	0.0311234	SETD2	1	BP
GO:1900245	positive regulation of MDA-5 signaling pathway	1/141	4/17910	0.0311234	ANKRD17	1	BP
GO:1901537	positive regulation of DNA demethylation	1/141	4/17910	0.0311234	USP7	1	BP
GO:1902952	positive regulation of dendritic spine maintenance	1/141	4/17910	0.0311234	ZMYND8	1	BP
GO:1904154	positive regulation of retrograde protein transport, ER to cytosol	1/141	4/17910	0.0311234	EDEM2	1	BP
GO:1905936	regulation of germ cell proliferation	1/141	4/17910	0.0311234	CIB1	1	BP
GO:1990910	response to hypobaric hypoxia	1/141	4/17910	0.0311234	FIS1	1	BP
GO:2000254	regulation of male germ cell proliferation	1/141	4/17910	0.0311234	CIB1	1	BP
GO:0045444	fat cell differentiation	5/141	222/17910	0.0312068	PSMB8/NIPBL/MED1/ANKRD26/GPX1	5	BP
GO:0022613	ribonucleoprotein complex biogenesis	7/141	381/17910	0.0312883	CHD7/SART3/PUM2/CNOT1/NOP10/YTHDC1/NOLC1	7	BP
GO:0060021	roof of mouth development	3/141	87/17910	0.031342	CHD7/SOS1/BCOR	3	BP
GO:0060606	tube closure	3/141	87/17910	0.031342	PFN1/SETD2/ARID1A	3	BP
GO:0051272	positive regulation of cellular component movement	9/141	555/17910	0.0315773	LGALS3/PHPT1/CD151/ILK/NIPBL/PFN1/CIB1/ZNF609/RHOC	9	BP
GO:0000790	nuclear chromatin	6/146	309/18675	0.0347045	CREBBP/POGZ/GATAD2B/TCF4/BPTF/ARID1A	6	CC
GO:1904949	ATPase complex	3/146	92/18675	0.0354948	RFC1/BPTF/ARID1A	3	CC
GO:0000125	PCAF complex	1/146	5/18675	0.0384873	TAF10	1	CC
GO:0005663	DNA replication factor C complex	1/146	5/18675	0.0384873	RFC1	1	CC
GO:0035061	interchromatin granule	1/146	5/18675	0.0384873	SMC6	1	CC
GO:0090661	box H/ACA telomerase RNP complex	1/146	5/18675	0.0384873	NOP10	1	CC
GO:0097179	protease inhibitor complex	1/146	5/18675	0.0384873	SERPINB6	1	CC
GO:1904090	peptidase inhibitor complex	1/146	5/18675	0.0384873	SERPINB6	1	CC
GO:1990111	spermatoproteasome complex	1/146	5/18675	0.0384873	PSMB8	1	CC
GO:0007507	heart development	9/141	556/17910	0.0318891	CHD7/ILK/SOS1/NIPBL/BCOR/MED1/SETD2/ZMIZ1/ARID1A	9	BP
GO:0002253	activation of immune response	10/141	647/17910	0.0320111	CREBBP/LGALS3/PHPT1/PSMD13/ARPC4/PSMB8/ANKRD17/PUM2/PSME1/FLOT1	10	BP
GO:0010629	negative regulation of gene expression	26/141	2278/17910	0.0320491	CREBBP/FOXN3/SPEN/NSD1/PSMD13/POLR2L/PSMB8/NIPBL/PUM2/CNOT1/PSME1/DRAP1/UPF2/BCOR/HCFC1/TRIM33/RFC1/MED1/SAP130/BATF3/TNRC6B/ARID5A/DIP2A/BPTF/ARID1A/PHF8	26	BP
GO:0050851	antigen receptor-mediated signaling pathway	5/141	224/17910	0.0322543	LGALS3/PHPT1/PSMD13/PSMB8/PSME1	5	BP
GO:0044257	cellular protein catabolic process	10/141	648/17910	0.0323009	ZRANB1/PSMD13/PSMB8/USP34/PSME1/TTC3/EDEM2/GPX1/RBBP6/USP7	10	BP
GO:0090313	regulation of protein targeting to membrane	2/141	36/17910	0.0325609	CIB1/FIS1	2	BP
GO:0005770	late endosome	5/146	240/18675	0.0404456	KIDINS220/CD63/VAMP5/CHID1/RILP	5	CC
GO:0002376	immune system process	33/141	3063/17910	0.0335437	CREBBP/TMEM179B/PBX1/LGALS3/CHD7/PHPT1/SERPINB6/CD63/PSMD13/CD151/ARPC4/PSMB8/ANKRD17/SOS1/HEBP2/PUM2/PSME1/CIB1/PRELID1/RRAS/CHID1/MED1/NEU1/CSNK2B/TNFSF12/BATF3/SETD2/ZMIZ1/RILP/TNRC6B/FLOT1/ARID5A/GPX1	33	BP
GO:0000723	telomere maintenance	4/141	154/17910	0.0335542	NOP10/RFC1/SMC6/USP7	4	BP
GO:0030901	midbrain development	3/141	90/17910	0.0341578	SOS1/UQCRQ/LRP6	3	BP
GO:0048598	embryonic morphogenesis	9/141	565/17910	0.0347929	CREBBP/PBX1/CHD7/SOS1/NIPBL/PFN1/MED1/SETD2/ARID1A	9	BP
GO:0007519	skeletal muscle tissue development	4/141	156/17910	0.0349336	VAMP5/FLOT1/GPX1/MYL6	4	BP
GO:0001568	blood vessel development	11/141	751/17910	0.0351516	CHD7/ANKRD17/SOS1/CIB1/RRAS/MED1/TNFSF12/SETD2/ZMIZ1/GPX1/ARID1A	11	BP
GO:0045930	negative regulation of mitotic cell cycle	6/141	308/17910	0.0351927	FOXN3/PSMD13/CDK2AP2/PSMB8/CNOT1/PSME1	6	BP
GO:0060537	muscle tissue development	7/141	392/17910	0.0356647	CHD7/VAMP5/MED1/FLOT1/GPX1/ARID1A/MYL6	7	BP
GO:0050856	regulation of T cell receptor signaling pathway	2/141	38/17910	0.0359668	LGALS3/PHPT1	2	BP
GO:2001222	regulation of neuron migration	2/141	38/17910	0.0359668	NIPBL/ZNF609	2	BP
GO:0014020	primary neural tube formation	3/141	92/17910	0.0361056	PFN1/SETD2/ARID1A	3	BP
GO:0002244	hematopoietic progenitor cell differentiation	4/141	158/17910	0.0363457	PSMD13/PSMB8/SOS1/PSME1	4	BP
GO:0043488	regulation of mRNA stability	4/141	158/17910	0.0363457	PSMD13/PSMB8/PUM2/PSME1	4	BP
GO:0033044	regulation of chromosome organization	6/141	311/17910	0.0366251	NSD1/NIPBL/SART3/BCOR/USP7/PHF8	6	BP
GO:0050954	sensory perception of mechanical stimulus	4/141	159/17910	0.0370639	CHD7/SERPINB6/NIPBL/GPX1	4	BP
GO:1902903	regulation of supramolecular fiber organization	6/141	313/17910	0.0376005	ARPC4/PFN1/CIB1/ALMS1/RHOC/GPX1	6	BP
GO:0033146	regulation of intracellular estrogen receptor signaling pathway	2/141	39/17910	0.0377191	CNOT1/MED1	2	BP
GO:0038179	neurotrophin signaling pathway	2/141	39/17910	0.0377191	KIDINS220/SOS1	2	BP
GO:2001233	regulation of apoptotic signaling pathway	7/141	397/17910	0.0377819	LGALS3/PPP1CA/BIRC6/PRELID1/TNFSF12/FIS1/GPX1	7	BP
GO:0032231	regulation of actin filament bundle assembly	3/141	94/17910	0.0381095	PFN1/ALMS1/RHOC	3	BP
GO:0045778	positive regulation of ossification	3/141	94/17910	0.0381095	CLIC1/ILK/NIPBL	3	BP
GO:0110020	regulation of actomyosin structure organization	3/141	94/17910	0.0381095	PFN1/ALMS1/RHOC	3	BP
GO:0043312	neutrophil degranulation	8/141	485/17910	0.0381755	TMEM179B/LGALS3/SERPINB6/CD63/PSMD13/HEBP2/NEU1/CSNK2B	8	BP
GO:0002429	immune response-activating cell surface receptor signaling pathway	7/141	399/17910	0.0386516	CREBBP/LGALS3/PHPT1/PSMD13/ARPC4/PSMB8/PSME1	7	BP
GO:0002154	thyroid hormone mediated signaling pathway	1/141	5/17910	0.0387528	MED1	1	BP
GO:0010216	maintenance of DNA methylation	1/141	5/17910	0.0387528	USP7	1	BP
GO:0010606	positive regulation of cytoplasmic mRNA processing body assembly	1/141	5/17910	0.0387528	CNOT1	1	BP
GO:0019418	sulfide oxidation	1/141	5/17910	0.0387528	ETHE1	1	BP
GO:0031118	rRNA pseudouridine synthesis	1/141	5/17910	0.0387528	NOP10	1	BP
GO:0033227	dsRNA transport	1/141	5/17910	0.0387528	FLOT1	1	BP
GO:0035441	cell migration involved in vasculogenesis	1/141	5/17910	0.0387528	SETD2	1	BP
GO:0035977	protein deglycosylation involved in glycoprotein catabolic process	1/141	5/17910	0.0387528	EDEM2	1	BP
GO:0036091	positive regulation of transcription from RNA polymerase II promoter in response to oxidative stress	1/141	5/17910	0.0387528	CHD6	1	BP
GO:0038163	thrombopoietin-mediated signaling pathway	1/141	5/17910	0.0387528	CIB1	1	BP
GO:0042695	thelarche	1/141	5/17910	0.0387528	MED1	1	BP
GO:0044789	modulation by host of viral release from host cell	1/141	5/17910	0.0387528	SMC3	1	BP
GO:0044791	positive regulation by host of viral release from host cell	1/141	5/17910	0.0387528	SMC3	1	BP
GO:0051036	regulation of endosome size	1/141	5/17910	0.0387528	RILP	1	BP
GO:0051572	negative regulation of histone H3-K4 methylation	1/141	5/17910	0.0387528	BCOR	1	BP
GO:0060398	regulation of growth hormone receptor signaling pathway	1/141	5/17910	0.0387528	MBD5	1	BP
GO:0060744	mammary gland branching involved in thelarche	1/141	5/17910	0.0387528	MED1	1	BP
GO:0060751	branch elongation involved in mammary gland duct branching	1/141	5/17910	0.0387528	MED1	1	BP
GO:0070221	sulfide oxidation, using sulfide:quinone oxidoreductase	1/141	5/17910	0.0387528	ETHE1	1	BP
GO:0071557	histone H3-K27 demethylation	1/141	5/17910	0.0387528	PHF8	1	BP
GO:0097466	ubiquitin-dependent glycoprotein ERAD pathway	1/141	5/17910	0.0387528	EDEM2	1	BP
GO:1902267	regulation of polyamine transmembrane transport	1/141	5/17910	0.0387528	OAZ1	1	BP
GO:1902617	response to fluoride	1/141	5/17910	0.0387528	FIS1	1	BP
GO:1904382	mannose trimming involved in glycoprotein ERAD pathway	1/141	5/17910	0.0387528	EDEM2	1	BP
GO:1905634	regulation of protein localization to chromatin	1/141	5/17910	0.0387528	SETD2	1	BP
GO:2000197	regulation of ribonucleoprotein complex localization	1/141	5/17910	0.0387528	SETD2	1	BP
GO:0002474	antigen processing and presentation of peptide antigen via MHC class I	3/141	95/17910	0.0391324	PSMD13/PSMB8/PSME1	3	BP
GO:0051302	regulation of cell division	4/141	162/17910	0.0392676	CDK2AP2/BIRC6/CIB1/SETD2	4	BP
GO:0002283	neutrophil activation involved in immune response	8/141	488/17910	0.039355	TMEM179B/LGALS3/SERPINB6/CD63/PSMD13/HEBP2/NEU1/CSNK2B	8	BP
GO:0043487	regulation of RNA stability	4/141	163/17910	0.0400185	PSMD13/PSMB8/PUM2/PSME1	4	BP
GO:0030219	megakaryocyte differentiation	3/141	96/17910	0.0401692	CIB1/MED1/TNRC6B	3	BP
GO:0050767	regulation of neurogenesis	11/141	768/17910	0.040279	PBX1/CHD7/SPEN/KIDINS220/ZMYND8/ILK/NIPBL/CIB1/TCF4/ZNF609/MED1	11	BP
GO:0007517	muscle organ development	7/141	403/17910	0.0404302	CHD7/VAMP5/ZNF609/MED1/FLOT1/GPX1/MYL6	7	BP
GO:0016477	cell migration	18/141	1474/17910	0.0411354	LGALS3/ZMYND8/ZRANB1/CD63/CD151/ILK/SOS1/NIPBL/PFN1/CIB1/ZNF609/RRAS/CSNK2B/TNFSF12/RHOC/SETD2/TOP2B/GPX1	18	BP
GO:0030038	contractile actin filament bundle assembly	3/141	97/17910	0.0412199	PFN1/ALMS1/RHOC	3	BP
GO:0043149	stress fiber assembly	3/141	97/17910	0.0412199	PFN1/ALMS1/RHOC	3	BP
GO:0071824	protein-DNA complex subunit organization	5/141	240/17910	0.041426	POGZ/SART3/TCF4/SETD2/ARID1A	5	BP
GO:0060538	skeletal muscle organ development	4/141	165/17910	0.0415449	VAMP5/FLOT1/GPX1/MYL6	4	BP
GO:0001940	male pronucleus	1/146	6/18675	0.0460064	TET3	1	CC
GO:0030893	meiotic cohesin complex	1/146	6/18675	0.0460064	SMC3	1	CC
GO:0031088	platelet dense granule membrane	1/146	6/18675	0.0460064	CD63	1	CC
GO:0031428	box C/D snoRNP complex	1/146	6/18675	0.0460064	NOLC1	1	CC
GO:0038093	Fc receptor signaling pathway	5/141	241/17910	0.0420466	PSMD13/ARPC4/PSMB8/SOS1/PSME1	5	BP
GO:0032268	regulation of cellular protein metabolic process	27/141	2452/17910	0.0428943	LGALS3/KIDINS220/EIF1/NSD1/SERPINB6/SERTAD1/PPP1CA/ASH1L/ILK/BIRC6/NIPBL/SART3/PUM2/CNOT1/CIB1/EDEM2/BCOR/PRELID1/RRAS/NOLC1/CSNK2B/FIS1/TNRC6B/LRP6/FLOT1/GPX1/USP7	27	BP
GO:0032200	telomere organization	4/141	167/17910	0.043104	NOP10/RFC1/SMC6/USP7	4	BP
GO:0018023	peptidyl-lysine trimethylation	2/141	42/17910	0.0431666	TET3/SETD2	2	BP
GO:0002446	neutrophil mediated immunity	8/141	499/17910	0.0438887	TMEM179B/LGALS3/SERPINB6/CD63/PSMD13/HEBP2/NEU1/CSNK2B	8	BP
GO:0042119	neutrophil activation	8/141	499/17910	0.0438887	TMEM179B/LGALS3/SERPINB6/CD63/PSMD13/HEBP2/NEU1/CSNK2B	8	BP
GO:0001841	neural tube formation	3/141	100/17910	0.0444545	PFN1/SETD2/ARID1A	3	BP
GO:2001237	negative regulation of extrinsic apoptotic signaling pathway	3/141	100/17910	0.0444545	LGALS3/BIRC6/GPX1	3	BP
GO:0033554	cellular response to stress	22/141	1914/17910	0.0445653	CREBBP/CHD6/FOXN3/SERPINB6/PSMD13/PPP1CA/POLR2L/PSMB8/NIPBL/CNOT1/PSME1/CIB1/EDEM2/SMC3/RFC1/SMC6/SETD2/ZBTB40/FLOT1/GPX1/RBBP6/USP7	22	BP
GO:0038095	Fc-epsilon receptor signaling pathway	4/141	169/17910	0.0446957	PSMD13/PSMB8/SOS1/PSME1	4	BP
GO:0090090	negative regulation of canonical Wnt signaling pathway	4/141	169/17910	0.0446957	PSMD13/PSMB8/PSME1/LRP6	4	BP
GO:1990090	cellular response to nerve growth factor stimulus	2/141	43/17910	0.0450438	KIDINS220/CIB1	2	BP
GO:0031328	positive regulation of cellular biosynthetic process	21/141	1809/17910	0.0451178	CREBBP/PBX1/CHD7/CHD6/NSD1/SERTAD1/ASH1L/ILK/NR2C2/TCF4/HCFC1/ZNF609/TET3/RFC1/NOLC1/MED1/ZMIZ1/LRP6/BPTF/ARID1A/PHF8	21	BP
GO:0003205	cardiac chamber development	4/141	170/17910	0.0455038	CHD7/SOS1/MED1/ARID1A	4	BP
GO:0070498	interleukin-1-mediated signaling pathway	3/141	101/17910	0.0455601	PSMD13/PSMB8/PSME1	3	BP
GO:0001944	vasculature development	11/141	784/17910	0.045563	CHD7/ANKRD17/SOS1/CIB1/RRAS/MED1/TNFSF12/SETD2/ZMIZ1/GPX1/ARID1A	11	BP
GO:0050821	protein stabilization	4/141	171/17910	0.0463201	PFN1/HCFC1/FLOT1/USP7	4	BP
GO:0002176	male germ cell proliferation	1/141	6/17910	0.0463225	CIB1	1	BP
GO:0005981	regulation of glycogen catabolic process	1/141	6/17910	0.0463225	PPP1CA	1	BP
GO:0032876	negative regulation of DNA endoreduplication	1/141	6/17910	0.0463225	SMC3	1	BP
GO:0033211	adiponectin-activated signaling pathway	1/141	6/17910	0.0463225	CSNK2B	1	BP
GO:0036093	germ cell proliferation	1/141	6/17910	0.0463225	CIB1	1	BP
GO:0044340	canonical Wnt signaling pathway involved in regulation of cell proliferation	1/141	6/17910	0.0463225	LRP6	1	BP
GO:0060332	positive regulation of response to interferon-gamma	1/141	6/17910	0.0463225	MED1	1	BP
GO:0060335	positive regulation of interferon-gamma-mediated signaling pathway	1/141	6/17910	0.0463225	MED1	1	BP
GO:0060745	mammary gland branching involved in pregnancy	1/141	6/17910	0.0463225	MED1	1	BP
GO:0070562	regulation of vitamin D receptor signaling pathway	1/141	6/17910	0.0463225	MED1	1	BP
GO:0071921	cohesin loading	1/141	6/17910	0.0463225	NIPBL	1	BP
GO:1902047	polyamine transmembrane transport	1/141	6/17910	0.0463225	OAZ1	1	BP
GO:1903003	positive regulation of protein deubiquitination	1/141	6/17910	0.0463225	SART3	1	BP
GO:1903613	regulation of protein tyrosine phosphatase activity	1/141	6/17910	0.0463225	LGALS3	1	BP
GO:2001046	positive regulation of integrin-mediated signaling pathway	1/141	6/17910	0.0463225	CD63	1	BP
GO:2001188	regulation of T cell activation via T cell receptor contact with antigen bound to MHC molecule on antigen presenting cell	1/141	6/17910	0.0463225	LGALS3	1	BP
GO:0006275	regulation of DNA replication	3/141	102/17910	0.0466792	ANKRD17/SMC3/RBBP6	3	BP
GO:0006289	nucleotide-excision repair	3/141	102/17910	0.0466792	POLR2L/RFC1/USP7	3	BP
GO:0036230	granulocyte activation	8/141	506/17910	0.0469472	TMEM179B/LGALS3/SERPINB6/CD63/PSMD13/HEBP2/NEU1/CSNK2B	8	BP
GO:0061014	positive regulation of mRNA catabolic process	2/141	44/17910	0.0469509	CNOT1/TNRC6B	2	BP
GO:0051130	positive regulation of cellular component organization	15/141	1189/17910	0.0475366	KIDINS220/ZMYND8/CD63/CD151/ARPC4/ILK/NIPBL/SART3/CNOT1/PFN1/CIB1/RHOC/FIS1/FLOT1/GPX1	15	BP
GO:0048524	positive regulation of viral process	3/141	103/17910	0.0478119	POLR2L/SMC3/TOP2B	3	BP
GO:0045637	regulation of myeloid cell differentiation	5/141	250/17910	0.047885	CREBBP/LGALS3/CIB1/MED1/TNRC6B	5	BP
GO:0006955	immune response	24/141	2148/17910	0.0481487	CREBBP/TMEM179B/LGALS3/PHPT1/SERPINB6/CD63/PSMD13/ARPC4/PSMB8/ANKRD17/SOS1/HEBP2/PUM2/PSME1/PRELID1/CHID1/MED1/NEU1/CSNK2B/TNFSF12/SETD2/FLOT1/ARID5A/GPX1	24	BP
GO:0048699	generation of neurons	17/141	1398/17910	0.0481502	PBX1/CHD7/SPEN/KIDINS220/ZMYND8/S100A6/ILK/SOS1/NIPBL/CIB1/UQCRQ/TCF4/ZNF609/MED1/TOP2B/LRP6/FLOT1	17	BP
GO:1903827	regulation of cellular protein localization	8/141	509/17910	0.0482998	LGALS3/ZMYND8/CIB1/EDEM2/NOLC1/OAZ1/SETD2/FIS1	8	BP
GO:0072358	cardiovascular system development	11/141	792/17910	0.0483765	CHD7/ANKRD17/SOS1/CIB1/RRAS/MED1/TNFSF12/SETD2/ZMIZ1/GPX1/ARID1A	11	BP
GO:0002478	antigen processing and presentation of exogenous peptide antigen	4/141	174/17910	0.0488179	PSMD13/PSMB8/PSME1/RILP	4	BP
GO:0002833	positive regulation of response to biotic stimulus	2/141	45/17910	0.048887	ANKRD17/PUM2	2	BP
GO:0045087	innate immune response	12/141	893/17910	0.0494218	CREBBP/LGALS3/PSMD13/PSMB8/ANKRD17/PUM2/PSME1/CHID1/MED1/SETD2/FLOT1/ARID5A	12	BP
GO:0048732	gland development	7/141	422/17910	0.0496071	PBX1/TAF10/ASH1L/UPF2/MED1/CSNK2B/GPX1	7	BP
GO:0031349	positive regulation of defense response	8/141	512/17910	0.0496776	CREBBP/PSMD13/PSMB8/ANKRD17/PUM2/PSME1/MED1/FLOT1	8	BP

## Sheet: Table S5
KEGG analysis in CGGA
ID	Description	GeneRatio	BgRatio	pvalue	geneID	Count	one_type	two_type
hsa03050	Proteasome	25/685	45/7914	1.06916e-15	ADRM1/POMP/PSMA3/PSMA4/PSMA5/PSMA6/PSMA7/PSMB1/PSMB4/PSMB5/PSMB6/PSMB7/PSMB8/PSMB9/PSMC1/PSMC3/PSMC4/PSMC5/PSMC6/PSMD13/PSMD4/PSMD6/PSMD8/PSME1/PSME2	25	Genetic Information Processing	Folding, sorting and degradation
hsa05012	Parkinson disease	36/685	142/7914	2.06703e-09	COX6B1/COX6C/COX7B/COX7C/COX8A/CYC1/GNAI2/HTRA2/NDUFA1/NDUFA10/NDUFA2/NDUFA3/NDUFA6/NDUFA8/NDUFAB1/NDUFB1/NDUFB2/NDUFB3/NDUFB6/NDUFC1/NDUFS3/NDUFS4/NDUFS5/NDUFV2/NDUFV3/PARK7/SDHB/UBA1/UBB/UBE2J2/UBE2L3/UBE2L6/UQCR10/UQCRC1/UQCRQ/VDAC1	36	Human Diseases	Neurodegenerative disease
hsa04932	Non-alcoholic fatty liver disease (NAFLD)	36/685	149/7914	8.34022e-09	ATF4/BAX/COX6B1/COX6C/COX7B/COX7C/COX8A/CYC1/IKBKB/MLX/NDUFA1/NDUFA10/NDUFA2/NDUFA3/NDUFA6/NDUFA8/NDUFAB1/NDUFB1/NDUFB2/NDUFB3/NDUFB6/NDUFC1/NDUFS3/NDUFS4/NDUFS5/NDUFV2/NDUFV3/PRKAB1/PRKAG1/RELA/SDHB/TGFB1/TNFRSF1A/UQCR10/UQCRC1/UQCRQ	36	Human Diseases	Endocrine and metabolic disease
hsa00190	Oxidative phosphorylation	33/685	133/7914	1.74569e-08	ATP6AP1/ATP6V0B/ATP6V0C/ATP6V0E1/ATP6V1F/ATP6V1H/COX6B1/COX6C/COX7B/COX7C/COX8A/CYC1/NDUFA1/NDUFA10/NDUFA2/NDUFA3/NDUFA6/NDUFA8/NDUFAB1/NDUFB1/NDUFB2/NDUFB3/NDUFB6/NDUFC1/NDUFS3/NDUFS4/NDUFS5/NDUFV2/NDUFV3/SDHB/UQCR10/UQCRC1/UQCRQ	33	Metabolism	Energy metabolism
hsa04714	Thermogenesis	46/685	231/7914	4.9815e-08	ACTB/ACTG1/AKT1S1/COA3/COA4/COA6/COX14/COX16/COX6B1/COX6C/COX7B/COX7C/COX8A/CYC1/MAP2K3/NDUFA1/NDUFA10/NDUFA2/NDUFA3/NDUFA6/NDUFA8/NDUFAB1/NDUFAF2/NDUFAF3/NDUFAF4/NDUFAF5/NDUFB1/NDUFB2/NDUFB3/NDUFB6/NDUFC1/NDUFS3/NDUFS4/NDUFS5/NDUFV2/NDUFV3/PNPLA2/PRKAB1/PRKAG1/RPS6KB2/SDHB/SIRT6/SMARCA4/UQCR10/UQCRC1/UQCRQ	46	Organismal Systems	Environmental adaptation
hsa05016	Huntington disease	40/685	193/7914	1.23664e-07	AP2M1/BAX/CLTB/COX6B1/COX6C/COX7B/COX7C/COX8A/CYC1/GPX1/NDUFA1/NDUFA10/NDUFA2/NDUFA3/NDUFA6/NDUFA8/NDUFAB1/NDUFB1/NDUFB2/NDUFB3/NDUFB6/NDUFC1/NDUFS3/NDUFS4/NDUFS5/NDUFV2/NDUFV3/PLCB3/POLR2E/POLR2G/POLR2H/POLR2J/POLR2L/SDHB/SOD1/TBP/UQCR10/UQCRC1/UQCRQ/VDAC1	40	Human Diseases	Neurodegenerative disease
hsa01100	Metabolic pathways	176/685	1439/7914	1.92783e-07	ACAA1/ACADVL/ACOT2/ACP2/ACSS2/ACY1/ADPRM/ADSSL1/AGPAT1/AK2/AKR1A1/AKR1B1/ALAS1/ALDH3B1/ALDOA/ALG1/ALG3/ALG5/ALG8/APRT/ATP6AP1/ATP6V0B/ATP6V0C/ATP6V0E1/ATP6V1F/ATP6V1H/B3GALT6/B3GAT3/B4GALT3/B4GALT7/BLVRA/CDIPT/CHPF2/CNDP2/COASY/COMT/COQ6/COX6B1/COX6C/COX7B/COX7C/COX8A/CYC1/CYP2R1/DAD1/DDOST/DGKA/DGUOK/DHRS4/DPM2/DPM3/DTYMK/EARS2/EBP/ECHS1/ENO1/ENTPD6/EPRS/ETHE1/FAHD1/FPGS/G6PC3/G6PD/GAA/GALE/GGCT…	176	Metabolism	Global and overview maps
hsa04141	Protein processing in endoplasmic reticulum	35/685	166/7914	4.98549e-07	ATF4/BAK1/BAX/BCAP31/CALR/CAPN1/DAD1/DDOST/DERL2/DNAJB12/EDEM2/EIF2AK4/ERP29/HSP90B1/HSPA5/LMAN2/MAP2K7/NPLOC4/NSFL1C/P4HB/PDIA3/PPP1R15A/PREB/RAD23A/RBX1/RPN1/SEC13/SEC61A1/SEC61B/SSR2/SSR3/SSR4/SYVN1/UBE2J2/UBXN6	35	Genetic Information Processing	Folding, sorting and degradation
hsa03040	Spliceosome	29/685	135/7914	3.21346e-06	CCDC12/CRNKL1/CTNNBL1/DDX39B/DHX38/DHX8/EIF4A3/LSM2/LSM3/LSM4/LSM5/PPIE/PRPF6/RBM22/RBM8A/RP9/SF3B2/SF3B4/SF3B5/SNRPA1/SNRPB/SNRPB2/SNRPC/SNRPF/SRSF7/SYF2/THOC1/U2AF1/U2AF1L4	29	Genetic Information Processing	Transcription
hsa05010	Alzheimer disease	33/685	171/7914	8.11566e-06	APH1A/CAPN1/COX6B1/COX6C/COX7B/COX7C/COX8A/CYC1/HSD17B10/NDUFA1/NDUFA10/NDUFA2/NDUFA3/NDUFA6/NDUFA8/NDUFAB1/NDUFB1/NDUFB2/NDUFB3/NDUFB6/NDUFC1/NDUFS3/NDUFS4/NDUFS5/NDUFV2/NDUFV3/PLCB3/PSENEN/SDHB/TNFRSF1A/UQCR10/UQCRC1/UQCRQ	33	Human Diseases	Neurodegenerative disease
hsa03013	RNA transport	32/685	165/7914	9.99013e-06	DDX39B/EIF1/EIF2B2/EIF2S2/EIF3CL/EIF3D/EIF3F/EIF3I/EIF4A3/EIF4E2/EIF4G1/ELAC2/GEMIN6/GEMIN7/NUP205/NXF1/NXT1/PABPC4/POP4/POP5/POP7/RAE1/RBM8A/RPP21/SAP18/SEC13/SNUPN/STRAP/THOC1/THOC6/THOC7/UPF1	32	Genetic Information Processing	Translation
hsa03010	Ribosome	30/685	153/7914	1.50835e-05	FAU/MRPL11/MRPL13/MRPL14/MRPL16/MRPL17/MRPL18/MRPL2/MRPL22/MRPL32/MRPL34/MRPL36/MRPL4/MRPL9/MRPS11/MRPS12/MRPS15/MRPS16/MRPS18A/MRPS18C/MRPS2/MRPS21/MRPS6/MRPS9/RPL11/RPL26L1/RPL36AL/RPS14/RPS18/RPS27L	30	Genetic Information Processing	Translation
hsa03060	Protein export	9/685	23/7914	6.96049e-05	HSPA5/OXA1L/SEC11A/SEC61A1/SEC61B/SPCS1/SRP14/SRP19/SRP68	9	Genetic Information Processing	Folding, sorting and degradation
hsa04142	Lysosome	24/685	123/7914	0.000114984	ACP2/AP1B1/AP1M1/AP4M1/ARSA/ATP6AP1/ATP6V0B/ATP6V0C/ATP6V1H/CD63/CLTB/CTSA/DNASE2/GAA/GLA/GNPTG/GUSB/HEXA/HEXB/M6PR/NAGLU/NEU1/NPC2/SGSH	24	Cellular Processes	Transport and catabolism
hsa05131	Shigellosis	16/685	67/7914	0.000140733	ACTB/ACTG1/ARPC1A/ARPC2/ARPC3/ARPC4/ARPC5L/CTTN/IKBKB/NFKBIA/NFKBIB/PFN1/RELA/RHOG/U2AF1/U2AF1L4	16	Human Diseases	Infectious disease: bacterial
hsa05110	Vibrio cholerae infection	13/685	50/7914	0.000238175	ACTB/ACTG1/ARF1/ATP6AP1/ATP6V0B/ATP6V0C/ATP6V0E1/ATP6V1F/ATP6V1H/KDELR1/KDELR2/SEC61A1/SEC61B	13	Human Diseases	Infectious disease: bacterial
hsa00510	N-Glycan biosynthesis	12/685	49/7914	0.000741056	ALG1/ALG3/ALG5/ALG8/B4GALT3/DAD1/DDOST/DPM2/DPM3/MGAT1/MGAT4B/RPN1	12	Metabolism	Glycan biosynthesis and metabolism
hsa00513	Various types of N-glycan biosynthesis	10/685	38/7914	0.00111648	ALG1/ALG3/B4GALT3/DAD1/DDOST/HEXA/HEXB/MGAT1/MGAT4B/RPN1	10	Metabolism	Glycan biosynthesis and metabolism
hsa04130	SNARE interactions in vesicular transport	9/685	34/7914	0.00187851	BET1L/BNIP1/STX10/STX18/STX4/STX5/USE1/VAMP5/VTI1B	9	Genetic Information Processing	Folding, sorting and degradation
hsa00520	Amino sugar and nucleotide sugar metabolism	11/685	48/7914	0.00217816	CYB5R3/GALE/GMDS/GMPPA/GPI/HEXA/HEXB/NAGK/NANS/PMM1/UAP1	11	Metabolism	Carbohydrate metabolism
hsa05132	Salmonella infection	15/685	80/7914	0.0031961	ACTB/ACTG1/ARPC1A/ARPC2/ARPC3/ARPC4/ARPC5L/DYNC1H1/IFNGR2/KLC4/PFN1/PLEKHM2/RELA/RHOG/RILP	15	Human Diseases	Infectious disease: bacterial
hsa00970	Aminoacyl-tRNA biosynthesis	13/685	66/7914	0.00378123	CARS/CARS2/EARS2/EPRS/FARS2/FARSB/GARS/HARS/KARS/QARS/SARS/TARS/YARS2	13	Genetic Information Processing	Translation
hsa03020	RNA polymerase	8/685	31/7914	0.00395847	POLR1D/POLR2E/POLR2G/POLR2H/POLR2J/POLR2L/POLR3K/ZNRD1	8	Genetic Information Processing	Transcription
hsa04723	Retrograde endocannabinoid signaling	23/685	148/7914	0.00404219	DAGLB/GNAI2/GNB2/GNG10/GNG5/NDUFA1/NDUFA10/NDUFA2/NDUFA3/NDUFA6/NDUFA8/NDUFAB1/NDUFB1/NDUFB2/NDUFB3/NDUFB6/NDUFC1/NDUFS3/NDUFS4/NDUFS5/NDUFV2/NDUFV3/PLCB3	23	Organismal Systems	Nervous system
hsa05169	Epstein-Barr virus infection	29/685	201/7914	0.00413624	ADRM1/BAK1/BAX/CALR/CCND3/HLA-E/IKBKB/IKBKE/MAP2K3/MAP2K7/NFKB2/NFKBIA/NFKBIB/PDIA3/PSMC1/PSMC3/PSMC4/PSMC5/PSMC6/PSMD13/PSMD4/PSMD6/PSMD8/RELA/RELB/RIPK1/TAPBP/TRADD/VIM	29	Human Diseases	Infectious disease: viral
hsa00531	Glycosaminoglycan degradation	6/685	19/7914	0.00418169	GUSB/HEXA/HEXB/HYAL2/NAGLU/SGSH	6	Metabolism	Glycan biosynthesis and metabolism
hsa01200	Carbon metabolism	19/685	117/7914	0.00529314	ACSS2/ALDOA/ECHS1/ENO1/G6PD/GPI/HADHA/IDH3B/IDH3G/MDH2/PDHA1/PFKL/PGLS/PKM/RPIA/SDHB/SUCLG1/TALDO1/TPI1	19	Metabolism	Global and overview maps
hsa03008	Ribosome biogenesis in eukaryotes	17/685	105/7914	0.00834206	CSNK2B/DROSHA/EIF6/EMG1/IMP3/NAT10/NOB1/NOP10/NXF1/NXT1/POP4/POP5/POP7/REXO2/RIOK2/UTP14A/UTP6	17	Genetic Information Processing	Translation
hsa05100	Bacterial invasion of epithelial cells	13/685	73/7914	0.00911552	ACTB/ACTG1/ARPC1A/ARPC2/ARPC3/ARPC4/ARPC5L/CLTB/CTNNA1/CTTN/ILK/PXN/RHOG	13	Human Diseases	Infectious disease: bacterial
hsa04144	Endocytosis	32/685	243/7914	0.01054	AP2M1/ARAP1/ARF1/ARF5/ARPC1A/ARPC2/ARPC3/ARPC4/ARPC5L/ARRB2/CAPZB/CHMP1A/CHMP2A/CHMP4A/CHMP4B/CHMP6/CLTB/CYTH2/EPS15L1/GRK6/HLA-E/MVB12A/PML/RAB11B/RUFY1/SH3GL1/SNF8/TSG101/UBB/VPS25/VPS37C/VPS4A	32	Cellular Processes	Transport and catabolism
hsa04931	Insulin resistance	17/685	108/7914	0.0109959	CRTC2/G6PC3/GYS1/IKBKB/MLX/NFKBIA/NR1H2/PCK2/PPP1CA/PRKAB1/PRKAG1/PYGL/RELA/RPS6KB2/SLC27A3/SLC27A4/TNFRSF1A	17	Human Diseases	Endocrine and metabolic disease
hsa00020	Citrate cycle (TCA cycle)	7/685	30/7914	0.01231	IDH3B/IDH3G/MDH2/PCK2/PDHA1/SDHB/SUCLG1	7	Metabolism	Carbohydrate metabolism
hsa00030	Pentose phosphate pathway	7/685	30/7914	0.01231	ALDOA/G6PD/GPI/PFKL/PGLS/RPIA/TALDO1	7	Metabolism	Carbohydrate metabolism
hsa00010	Glycolysis / Gluconeogenesis	12/685	68/7914	0.0128581	ACSS2/AKR1A1/ALDH3B1/ALDOA/ENO1/G6PC3/GPI/PCK2/PDHA1/PFKL/PKM/TPI1	12	Metabolism	Carbohydrate metabolism
hsa00563	Glycosylphosphatidylinositol (GPI)-anchor biosynthesis	6/685	25/7914	0.0174771	DPM2/PIGB/PIGC/PIGG/PIGH/PIGT	6	Metabolism	Glycan biosynthesis and metabolism
hsa04623	Cytosolic DNA-sensing pathway	11/685	63/7914	0.0181648	IKBKB/IKBKE/NFKBIA/NFKBIB/POLR1D/POLR2E/POLR2H/POLR2L/POLR3K/RELA/RIPK1	11	Organismal Systems	Immune system
hsa00480	Glutathione metabolism	10/685	56/7914	0.0204876	G6PD/GGCT/GPX1/GPX4/GSS/GSTK1/GSTO1/GSTP1/MGST2/TXNDC12	10	Metabolism	Metabolism of other amino acids
hsa00051	Fructose and mannose metabolism	7/685	33/7914	0.020612	AKR1B1/ALDOA/GMDS/GMPPA/PFKL/PMM1/TPI1	7	Metabolism	Carbohydrate metabolism
hsa04217	Necroptosis	22/685	162/7914	0.0222839	AIFM1/BAX/CAPN1/CHMP1A/CHMP2A/CHMP4A/CHMP4B/CHMP6/FAF1/IFNGR2/MLKL/PPIA/PYGL/RBCK1/RIPK1/SHARPIN/SQSTM1/TICAM1/TNFRSF1A/TRADD/VDAC1/VPS4A	22	Cellular Processes	Cell growth and death
hsa03015	mRNA surveillance pathway	14/685	91/7914	0.0238937	CPSF4/DAZAP1/DDX39B/EIF4A3/NXF1/NXT1/PABPC4/PPP1CA/PPP2R1A/RBM8A/SAP18/SMG6/SSU72/UPF1	14	Genetic Information Processing	Translation
hsa04146	Peroxisome	13/685	83/7914	0.025261	ABCD1/ABCD4/ACAA1/DHRS4/ECH1/ECI2/GSTK1/HMGCL/NUDT19/PEX11B/PEX14/PRDX5/SOD1	13	Cellular Processes	Transport and catabolism
hsa04260	Cardiac muscle contraction	13/685	86/7914	0.0327982	ATP1B3/COX6B1/COX6C/COX7B/COX7C/COX8A/CYC1/SLC8A1/SLC9A1/TPM1/UQCR10/UQCRC1/UQCRQ	13	Organismal Systems	Circulatory system
hsa03022	Basal transcription factors	8/685	45/7914	0.037127	GTF2E2/GTF2F1/GTF2H4/GTF2IRD1/TAF10/TAF11/TAF9/TBP	8	Genetic Information Processing	Transcription
hsa04922	Glucagon signaling pathway	15/685	106/7914	0.0387926	ATF4/CRTC2/G6PC3/GYS1/PCK2/PDHA1/PFKL/PHKG2/PKM/PLCB3/PPP4C/PRKAB1/PRKAG1/PRMT1/PYGL	15	Organismal Systems	Endocrine system
hsa05203	Viral carcinogenesis	25/685	201/7914	0.0406668	ATF4/BAK1/BAX/CCND3/GTF2E2/GTF2H4/HDAC3/HDAC7/HDAC8/HIST1H4B/HIST1H4E/HLA-E/MAPKAPK2/MRPS18B/NFKB2/NFKBIA/PKM/PSMC1/PXN/RELA/SND1/TBP/TRADD/UBR4/VAC14	25	Human Diseases	Cancer: overview
hsa05170	Human immunodeficiency virus 1 infection	26/685	212/7914	0.043324	AP1B1/AP1M1/BAK1/BAX/BCL2L1/CALR/CFL1/GNAI2/GNB2/GNG10/GNG5/HLA-E/IKBKB/MAP2K3/MAP2K7/NFKBIA/PDIA3/PXN/RBX1/RELA/RIPK1/RNF7/RPS6KB2/TAPBP/TNFRSF1A/TRADD	26	Human Diseases	Infectious disease: viral
hsa04120	Ubiquitin mediated proteolysis	18/685	136/7914	0.0451431	ANAPC5/CDC16/CDC26/CUL3/FBXW7/KEAP1/PML/RBX1/RNF7/SYVN1/UBA1/UBE2B/UBE2F/UBE2J2/UBE2L3/UBE2L6/UBE2M/UBE2Z	18	Genetic Information Processing	Folding, sorting and degradation
hsa00052	Galactose metabolism	6/685	31/7914	0.0467964	AKR1B1/G6PC3/GAA/GALE/GLA/PFKL	6	Metabolism	Carbohydrate metabolism

## Sheet: Table S6
GO analysis in CGGA
ID	Description	GeneRatio	BgRatio	pvalue	geneID	Count	ONT
GO:0005739	mitochondrion	269/1412	1492/18675	2.35882e-44	ABCD1/ACAD9/ACADVL/ACOT13/ACOT2/ACOT9/ACP6/ACSS2/ADPRHL2/AIFM1/AIFM2/AK2/ALAS1/ALKBH1/ALKBH3/ANKRD37/APH1A/ATPAF2/BAK1/BAX/BCAP31/BCKDK/BCL2L1/BCS1L/BLOC1S1/BNIP1/BOLA3/BSG/C12orf10/C1QBP/CAPN1/CAPN10/CARS2/CHCHD1/CHCHD4/CHCHD7/CLIC1/CMC1/COA3/COA4/COA6/COASY/COQ4/COQ6/COX14/COX16/COX6B1/COX6C/COX7B/COX7C/COX8A/CYB5R3/CYC1/DAP3/DCPS/DDAH2/DDX28/DECR1/DGUOK/DHRS4/DHX30/DIABLO/DNAJC30/DTYMK/DYNLL1/…	269	CC
GO:0044429	mitochondrial part	203/1412	977/18675	2.48394e-42	ABCD1/ACAD9/ACADVL/ACOT2/ACOT9/ACP6/ACSS2/ADPRHL2/AIFM1/AIFM2/AK2/ALAS1/BAK1/BAX/BCKDK/BCL2L1/BCS1L/BLOC1S1/BNIP1/C1QBP/CARS2/CHCHD1/CHCHD4/CHCHD7/COA3/COA4/COA6/COASY/COQ4/COQ6/COX14/COX16/COX6B1/COX6C/COX7B/COX7C/COX8A/CYB5R3/CYC1/DAP3/DDX28/DECR1/DGUOK/DHX30/DIABLO/DNAJC30/DTYMK/EARS2/ECHS1/ELAC2/ERAL1/ETHE1/FAHD1/FARS2/FPGS/GLRX2/GPX1/GSTK1/GSTZ1/HADHA/HAX1/HIGD2A/HMGCL/HSD17B10/HTRA2/IDH3B/I…	203	CC
GO:1902494	catalytic complex	208/1412	1103/18675	9.16344e-37	ABCD4/ACTB/ACTR5/ACTR8/ADRM1/ANAPC16/ANAPC5/ATP1B3/BARD1/BCKDK/BCS1L/BRD9/CARHSP1/CCND3/CDC16/CDC26/CHD8/COMMD1/CRNKL1/CTDNEP1/CUL3/CXXC1/DAD1/DCAF15/DDOST/DDX41/DHX38/DHX8/DNTTIP1/DPM2/DPM3/DPY30/DROSHA/DYNC1H1/DYNLL1/DYNLRB1/DYNLT1/EIF4A3/ENO1/ENY2/ERCC1/EXOSC7/FARSB/FBXO25/FBXW5/FBXW7/FRG1/GNA15/GNG5/GTF2E2/GTF2F1/GTF2H4/HDAC3/HDAC7/HDAC8/HINT1/HSD17B10/HTRA2/IKBKB/INO80B/INO80C/INO80E/KAT5/KE…	208	CC
GO:0005740	mitochondrial envelope	150/1412	690/18675	1.91259e-33	ABCD1/ACAD9/ACADVL/AIFM1/AIFM2/AK2/BAK1/BAX/BCL2L1/BCS1L/BLOC1S1/BNIP1/CHCHD1/CHCHD4/CHCHD7/COA3/COA4/COA6/COASY/COQ4/COQ6/COX14/COX16/COX6B1/COX6C/COX7B/COX7C/COX8A/CYB5R3/CYC1/DAP3/DIABLO/DNAJC30/DTYMK/ERAL1/FPGS/HADHA/HAX1/HIGD2A/HTRA2/IKBKE/IMMT/LGALS3/MCUR1/MRPL11/MRPL13/MRPL14/MRPL16/MRPL17/MRPL18/MRPL2/MRPL22/MRPL32/MRPL34/MRPL36/MRPL37/MRPL4/MRPL40/MRPL43/MRPL46/MRPL9/MRPS11/MRPS12/MRPS15…	150	CC
GO:0005743	mitochondrial inner membrane	115/1412	445/18675	6.43626e-33	ACAD9/ACADVL/AIFM1/BCL2L1/BCS1L/CHCHD1/COA3/COQ4/COQ6/COX16/COX6B1/COX6C/COX7B/COX7C/COX8A/CYC1/DAP3/DNAJC30/ERAL1/FPGS/HADHA/HIGD2A/IMMT/LGALS3/MCUR1/MRPL11/MRPL13/MRPL14/MRPL16/MRPL17/MRPL18/MRPL2/MRPL22/MRPL32/MRPL34/MRPL36/MRPL37/MRPL4/MRPL40/MRPL43/MRPL46/MRPL9/MRPS11/MRPS12/MRPS15/MRPS16/MRPS18A/MRPS18B/MRPS18C/MRPS2/MRPS21/MRPS24/MRPS26/MRPS31/MRPS33/MRPS6/MRPS9/MTCH2/MTG1/MTG2/NDUFA1/NDUF…	115	CC
GO:0005654	nucleoplasm	436/1412	3427/18675	1.15059e-32	ACSS2/ACTB/ACTR5/ACTR8/ADD1/ADPRHL2/ADRM1/AGTRAP/AIP/AKR1B1/AKT1S1/ALAS1/ALKBH3/ANAPC16/ANAPC5/ANXA11/APRT/ARAP1/ARID5A/ASCC2/ATF4/ATPAF2/BAG6/BANF1/BARD1/BBX/BCL3/BRF1/BRF2/C12orf10/CARM1/CBY1/CC2D1B/CCDC22/CCND3/CCNG1/CCT8/CD2BP2/CDC16/CDC26/CDYL/CEBPB/CENPP/CGRRF1/CHCHD1/CHD6/CHD8/CHTOP/CIB1/CIZ1/CLK3/CNDP2/COASY/COMMD1/COMMD5/COPE/COPRS/COPS5/COPS6/CPSF4/CRNKL1/CRTC2/CSNK1D/CSNK2B/CTDP1/CTDSP…	436	CC
GO:0019866	organelle inner membrane	121/1412	489/18675	1.22596e-32	ACAD9/ACADVL/AIFM1/BCL2L1/BCS1L/CHCHD1/COA3/COQ4/COQ6/COX16/COX6B1/COX6C/COX7B/COX7C/COX8A/CYC1/DAP3/DNAJC30/EMD/ERAL1/FPGS/HADHA/HIGD2A/IMMT/LEMD2/LGALS3/MCUR1/MRPL11/MRPL13/MRPL14/MRPL16/MRPL17/MRPL18/MRPL2/MRPL22/MRPL32/MRPL34/MRPL36/MRPL37/MRPL4/MRPL40/MRPL43/MRPL46/MRPL9/MRPS11/MRPS12/MRPS15/MRPS16/MRPS18A/MRPS18B/MRPS18C/MRPS2/MRPS21/MRPS24/MRPS26/MRPS31/MRPS33/MRPS6/MRPS9/MTCH2/MTG1/MTG2/N…	121	CC
GO:0005829	cytosol	565/1412	4909/18675	7.99167e-32	AAMP/ABCD1/ABHD14B/ACAA1/ACADVL/ACBD6/ACOT13/ACOT2/ACSS2/ACTB/ACTG1/ACTR10/ACY1/ADD1/ADPRM/ADRM1/AGTRAP/AHSA1/AIFM1/AIFM2/AIP/AKAP13/AKR1A1/AKR1B1/AKT1S1/ALAS1/ALDH3B1/ALDOA/ALKBH3/ANAPC16/ANAPC5/ANKRD37/ANXA11/ANXA2/AP1B1/AP1M1/AP2M1/AP4M1/APRT/ARAP1/ARCN1/ARF1/ARFIP1/ARFIP2/ARHGAP17/ARHGDIA/ARHGDIB/ARHGEF1/ARPC1A/ARPC2/ARPC3/ARPC4/ARRB2/ATG2A/ATG4B/ATP6V1F/ATP6V1H/ATPAF2/AVEN/B4GALT3/B9D2/BAG6/…	565	CC
GO:0031090	organelle membrane	364/1412	2734/18675	2.19414e-30	ABCC10/ABCD1/ABCD4/ABHD17A/ACAD9/ACADVL/ACP2/AGTRAP/AIFM1/AIFM2/ALDH3B1/ANXA2/AP1B1/AP1M1/AP2M1/AP4M1/APH1A/ARAP1/ARCN1/ARF1/ARFIP1/ARFIP2/ARL8A/ATP6AP1/ATP6V0B/ATP6V0C/ATP6V0E1/ATP6V1F/ATP6V1H/ATRAID/B3GALT6/B3GAT3/B4GALT3/B4GALT7/BAK1/BAX/BBS9/BCAP31/BCL2L1/BCS1L/BET1L/BLOC1S1/BNIP1/BRI3/BSG/CALR/CD59/CD63/CDIPT/CERS5/CHCHD1/CHMP2A/CHMP4A/CHMP4B/CHMP6/CHPF2/CLIC1/CLTB/CMTM3/COA3/COASY/COG7/COMM…	364	CC
GO:0031967	organelle envelope	193/1412	1093/18675	4.1738e-30	ABCD1/ACAD9/ACADVL/AIFM1/AIFM2/AK2/ANXA11/ATRAID/BAK1/BANF1/BAX/BCL2L1/BCS1L/BLOC1S1/BNIP1/CALR/CERS5/CHCHD1/CHCHD4/CHCHD7/CHMP2A/CHMP4B/CLIC1/CMTM3/COA3/COA4/COA6/COASY/COQ4/COQ6/COX14/COX16/COX6B1/COX6C/COX7B/COX7C/COX8A/CTDNEP1/CYB5R3/CYC1/DAP3/DIABLO/DNAJB12/DNAJC30/DTX2/DTYMK/EBP/EIF5A/EMD/ENY2/ERAL1/FAF1/FPGS/GHDC/GPX4/HADHA/HAX1/HIGD2A/HTRA2/IKBKE/IMMT/LEMD2/LGALS3/LMNA/MCUR1/MLX/MRPL11/MR…	193	CC
GO:0031975	envelope	193/1412	1093/18675	4.1738e-30	ABCD1/ACAD9/ACADVL/AIFM1/AIFM2/AK2/ANXA11/ATRAID/BAK1/BANF1/BAX/BCL2L1/BCS1L/BLOC1S1/BNIP1/CALR/CERS5/CHCHD1/CHCHD4/CHCHD7/CHMP2A/CHMP4B/CLIC1/CMTM3/COA3/COA4/COA6/COASY/COQ4/COQ6/COX14/COX16/COX6B1/COX6C/COX7B/COX7C/COX8A/CTDNEP1/CYB5R3/CYC1/DAP3/DIABLO/DNAJB12/DNAJC30/DTX2/DTYMK/EBP/EIF5A/EMD/ENY2/ERAL1/FAF1/FPGS/GHDC/GPX4/HADHA/HAX1/HIGD2A/HTRA2/IKBKE/IMMT/LEMD2/LGALS3/LMNA/MCUR1/MLX/MRPL11/MR…	193	CC
GO:0031966	mitochondrial membrane	138/1412	656/18675	3.10062e-29	ABCD1/ACAD9/ACADVL/AIFM1/AIFM2/BAK1/BAX/BCL2L1/BCS1L/BNIP1/CHCHD1/COA3/COASY/COQ4/COQ6/COX14/COX16/COX6B1/COX6C/COX7B/COX7C/COX8A/CYB5R3/CYC1/DAP3/DNAJC30/ERAL1/FPGS/HADHA/HAX1/HIGD2A/HTRA2/IKBKE/IMMT/LGALS3/MCUR1/MRPL11/MRPL13/MRPL14/MRPL16/MRPL17/MRPL18/MRPL2/MRPL22/MRPL32/MRPL34/MRPL36/MRPL37/MRPL4/MRPL40/MRPL43/MRPL46/MRPL9/MRPS11/MRPS12/MRPS15/MRPS16/MRPS18A/MRPS18B/MRPS18C/MRPS2/MRPS21/MRPS…	138	CC
GO:0005759	mitochondrial matrix	109/1412	448/18675	8.7577e-29	ACADVL/ACOT2/ACOT9/ACP6/ACSS2/ADPRHL2/ALAS1/BCKDK/BCL2L1/BLOC1S1/C1QBP/CARS2/CHCHD1/COASY/DAP3/DDX28/DECR1/DGUOK/DHX30/DTYMK/EARS2/ECHS1/ELAC2/ERAL1/ETHE1/FAHD1/FARS2/FPGS/GLRX2/GPX1/GSTK1/GSTZ1/HADHA/HMGCL/HSD17B10/IDH3B/IDH3G/ISCA2/LONP1/LYRM4/MALSU1/MDH2/MECR/MIPEP/MMAA/MPG/MRPL11/MRPL13/MRPL14/MRPL16/MRPL17/MRPL18/MRPL2/MRPL22/MRPL32/MRPL34/MRPL36/MRPL37/MRPL4/MRPL40/MRPL43/MRPL46/MRPL9/MRPS1…	109	CC
GO:0098798	mitochondrial protein complex	74/1412	233/18675	1.34874e-27	BAX/BCKDK/BCS1L/CHCHD1/DAP3/HSD17B10/IMMT/MALSU1/MRPL11/MRPL13/MRPL14/MRPL16/MRPL17/MRPL18/MRPL2/MRPL22/MRPL32/MRPL34/MRPL36/MRPL37/MRPL4/MRPL40/MRPL43/MRPL46/MRPL9/MRPS11/MRPS12/MRPS15/MRPS16/MRPS18A/MRPS18B/MRPS18C/MRPS2/MRPS21/MRPS24/MRPS26/MRPS33/MRPS6/MRPS9/MTG1/MTG2/NDUFA1/NDUFA10/NDUFA2/NDUFA3/NDUFA6/NDUFA8/NDUFAB1/NDUFB1/NDUFB2/NDUFB3/NDUFB6/NDUFC1/NDUFS3/NDUFS4/NDUFS5/NDUFV2/NDUFV3/PAM16…	74	CC
GO:0044428	nuclear part	537/1412	4801/18675	1.88527e-26	ABHD14B/ACADVL/ACSS2/ACTB/ACTR5/ACTR8/ADD1/ADPRHL2/ADRM1/AGTRAP/AIP/AKR1B1/AKT1S1/ALAS1/ALKBH3/ANAPC16/ANAPC5/ANG/ANXA11/APRT/ARAP1/ARID5A/ASCC2/ATF4/ATPAF2/ATRAID/BAG6/BANF1/BARD1/BAX/BBX/BCL2L1/BCL3/BNIP1/BRD9/BRF1/BRF2/BUD13/C12orf10/C19orf53/C1QBP/CALR/CARM1/CBY1/CC2D1B/CCDC137/CCDC22/CCDC86/CCND3/CCNG1/CCT8/CD2BP2/CDC16/CDC26/CDYL/CEBPB/CENPP/CERS5/CFL1/CGRRF1/CHCHD1/CHD6/CHD8/CHMP1A/CHMP2A/…	537	CC
GO:0032991	protein-containing complex	547/1412	4980/18675	4.74204e-25	ABCD4/ABHD12/ABT1/ACTB/ACTG1/ACTR10/ACTR5/ACTR8/ADD1/ADRM1/AIP/AKT1S1/ANAPC16/ANAPC5/ANG/ANXA2/AP1B1/AP1M1/AP2M1/AP4M1/APH1A/ARCN1/ARF1/ARPC1A/ARPC2/ARPC3/ARPC4/ASCC2/ATF4/ATP1B3/ATP6AP1/ATP6V0B/ATP6V0C/ATP6V0E1/ATP6V1F/ATP6V1H/B9D2/BAG6/BAK1/BARD1/BAX/BBS9/BCAP31/BCKDK/BCL2L1/BCL3/BCS1L/BET1L/BLOC1S1/BLOC1S4/BNIP1/BOD1/BRD9/BRF1/BRF2/BRK1/BUD13/CALR/CAPZB/CARHSP1/CARM1/CCDC102A/CCND3/CCT7/CCT8/C…	547	CC
GO:0031981	nuclear lumen	500/1412	4454/18675	1.72368e-24	ABHD14B/ACADVL/ACSS2/ACTB/ACTR5/ACTR8/ADD1/ADPRHL2/ADRM1/AGTRAP/AIP/AKR1B1/AKT1S1/ALAS1/ALKBH3/ANAPC16/ANAPC5/ANG/ANXA11/APRT/ARAP1/ARID5A/ASCC2/ATF4/ATPAF2/BAG6/BANF1/BARD1/BBX/BCL3/BRD9/BRF1/BRF2/C12orf10/C19orf53/C1QBP/CARM1/CBY1/CC2D1B/CCDC137/CCDC22/CCDC86/CCND3/CCNG1/CCT8/CD2BP2/CDC16/CDC26/CDYL/CEBPB/CENPP/CFL1/CGRRF1/CHCHD1/CHD6/CHD8/CHMP1A/CHTOP/CIB1/CIZ1/CLK3/CNDP2/COASY/COG7/COMMD1/COM…	500	CC
GO:0000313	organellar ribosome	37/1412	84/18675	5.80364e-20	CHCHD1/DAP3/MALSU1/MRPL11/MRPL13/MRPL14/MRPL16/MRPL17/MRPL18/MRPL2/MRPL22/MRPL32/MRPL34/MRPL36/MRPL37/MRPL4/MRPL40/MRPL43/MRPL46/MRPL9/MRPS11/MRPS12/MRPS15/MRPS16/MRPS18A/MRPS18B/MRPS18C/MRPS2/MRPS21/MRPS24/MRPS26/MRPS33/MRPS6/MRPS9/MTG1/MTG2/NDUFAB1	37	CC
GO:0005761	mitochondrial ribosome	37/1412	84/18675	5.80364e-20	CHCHD1/DAP3/MALSU1/MRPL11/MRPL13/MRPL14/MRPL16/MRPL17/MRPL18/MRPL2/MRPL22/MRPL32/MRPL34/MRPL36/MRPL37/MRPL4/MRPL40/MRPL43/MRPL46/MRPL9/MRPS11/MRPS12/MRPS15/MRPS16/MRPS18A/MRPS18B/MRPS18C/MRPS2/MRPS21/MRPS24/MRPS26/MRPS33/MRPS6/MRPS9/MTG1/MTG2/NDUFAB1	37	CC
GO:0032543	mitochondrial translation	47/1367	125/17910	2.66984e-21	ALKBH1/C1QBP/CHCHD1/COA3/DAP3/EARS2/ERAL1/MALSU1/MRPL11/MRPL13/MRPL14/MRPL16/MRPL17/MRPL18/MRPL2/MRPL22/MRPL32/MRPL34/MRPL36/MRPL37/MRPL4/MRPL40/MRPL43/MRPL46/MRPL9/MRPS11/MRPS12/MRPS15/MRPS16/MRPS18A/MRPS18B/MRPS18C/MRPS2/MRPS21/MRPS24/MRPS26/MRPS31/MRPS33/MRPS6/MRPS9/MTG1/MTG2/MTIF3/OXA1L/RPUSD3/UQCC2/YARS2	47	BP
GO:0070062	extracellular exosome	273/1412	2162/18675	7.58522e-19	ABHD14B/ACP2/ACTB/ACTG1/ACY1/AHSA1/AK2/AKR1A1/AKR1B1/ALDH3B1/ALDOA/ANXA11/ANXA2/AP1M1/AP2M1/AP4M1/APRT/ARF1/ARF5/ARHGDIA/ARHGDIB/ARL8A/ARPC1A/ARPC2/ARPC3/ARPC4/ARPC5L/ARSA/ATP1B3/ATP6AP1/ATP6V0C/ATP6V1F/ATP6V1H/AUP1/B3GAT3/B4GALT3/BAG6/BAIAP2/BAX/BLVRA/BRK1/BSG/CALR/CAPN1/CAPZB/CCT7/CCT8/CD59/CD63/CD81/CDC37/CFL1/CHID1/CHMP1A/CHMP2A/CHMP4B/CHMP6/CIB1/CLIC1/CNDP2/COASY/COMT/CORO1B/COTL1/CRTC2/CSNK…	273	CC
GO:0046907	intracellular transport	219/1367	1546/17910	1.7863e-20	ABCD1/ACAA1/ACOT2/ACTR10/AIP/AKAP13/ANKRD54/ANXA2/AP1B1/AP1M1/AP2M1/AP4M1/ARCN1/ARF1/ARFIP1/ARL8A/AUP1/B3GAT3/BANF1/BARD1/BCAP31/BET1L/BLOC1S1/BLOC1S4/CALR/CAPN10/CAPZB/CCDC22/CD59/CD63/CD81/CDC37/CHCHD4/CHMP2A/CHMP4A/CHMP4B/CHMP6/CHTOP/CIB1/CLTB/CNIH4/COG7/COPE/COPG1/CPSF4/CSNK1D/CTSA/CTTN/CUL3/DDX39A/DDX39B/DERL2/DHRS4/DHX38/DNAJC30/DPY30/DYNC1H1/DYNLL1/DYNLRB1/DYNLT1/ECH1/ECI2/EDEM2/EIF2D/EIF4…	219	BP
GO:0140053	mitochondrial gene expression	50/1367	148/17910	3.32897e-20	ALKBH1/C1QBP/CHCHD1/COA3/DAP3/EARS2/ELAC2/ERAL1/HSD17B10/MALSU1/MRPL11/MRPL13/MRPL14/MRPL16/MRPL17/MRPL18/MRPL2/MRPL22/MRPL32/MRPL34/MRPL36/MRPL37/MRPL4/MRPL40/MRPL43/MRPL46/MRPL9/MRPS11/MRPS12/MRPS15/MRPS16/MRPS18A/MRPS18B/MRPS18C/MRPS2/MRPS21/MRPS24/MRPS26/MRPS31/MRPS33/MRPS6/MRPS9/MTG1/MTG2/MTIF3/OXA1L/PUS1/RPUSD3/UQCC2/YARS2	50	BP
GO:0003723	RNA binding	259/1382	1850/16967	1.07288e-19	ABT1/ADD1/ALDOA/ALKBH1/ANG/ANXA11/ANXA2/ARCN1/ARF1/ARHGEF1/ARID5A/BARD1/BTF3/BUD13/C11orf68/C1QBP/C1orf35/C7orf50/CALR/CARHSP1/CCDC124/CCDC137/CCDC86/CCDC9/CEBPZ/CHCHD1/CHTOP/CLK3/COA6/COPS5/CPSF4/CRNKL1/CSTB/CTNNA1/DAP3/DAZAP1/DCPS/DDX10/DDX28/DDX31/DDX39A/DDX39B/DDX41/DDX54/DHX30/DHX38/DHX8/DIS3L2/DNTTIP2/DRG2/DROSHA/DXO/DYNC1H1/EARS2/EBNA1BP2/EEFSEC/EIF1/EIF2AK4/EIF2B2/EIF2D/EIF2S2/EIF3D/EIF3F…	259	MF
GO:1903561	extracellular vesicle	273/1412	2185/18675	3.25157e-18	ABHD14B/ACP2/ACTB/ACTG1/ACY1/AHSA1/AK2/AKR1A1/AKR1B1/ALDH3B1/ALDOA/ANXA11/ANXA2/AP1M1/AP2M1/AP4M1/APRT/ARF1/ARF5/ARHGDIA/ARHGDIB/ARL8A/ARPC1A/ARPC2/ARPC3/ARPC4/ARPC5L/ARSA/ATP1B3/ATP6AP1/ATP6V0C/ATP6V1F/ATP6V1H/AUP1/B3GAT3/B4GALT3/BAG6/BAIAP2/BAX/BLVRA/BRK1/BSG/CALR/CAPN1/CAPZB/CCT7/CCT8/CD59/CD63/CD81/CDC37/CFL1/CHID1/CHMP1A/CHMP2A/CHMP4B/CHMP6/CIB1/CLIC1/CNDP2/COASY/COMT/CORO1B/COTL1/CRTC2/CSNK…	273	CC
GO:0043230	extracellular organelle	273/1412	2187/18675	3.68386e-18	ABHD14B/ACP2/ACTB/ACTG1/ACY1/AHSA1/AK2/AKR1A1/AKR1B1/ALDH3B1/ALDOA/ANXA11/ANXA2/AP1M1/AP2M1/AP4M1/APRT/ARF1/ARF5/ARHGDIA/ARHGDIB/ARL8A/ARPC1A/ARPC2/ARPC3/ARPC4/ARPC5L/ARSA/ATP1B3/ATP6AP1/ATP6V0C/ATP6V1F/ATP6V1H/AUP1/B3GAT3/B4GALT3/BAG6/BAIAP2/BAX/BLVRA/BRK1/BSG/CALR/CAPN1/CAPZB/CCT7/CCT8/CD59/CD63/CD81/CDC37/CFL1/CHID1/CHMP1A/CHMP2A/CHMP4B/CHMP6/CIB1/CLIC1/CNDP2/COASY/COMT/CORO1B/COTL1/CRTC2/CSNK…	273	CC
GO:0012505	endomembrane system	450/1412	4213/18675	3.21173e-17	ABCD1/ABCD4/ABHD12/ABHD17A/ACAA1/ACTR10/AGPAT1/AGTRAP/AHSA1/ALDH3B1/ALDOA/ALG1/ALG3/ALG5/ALG8/ANKRD13D/ANXA11/ANXA2/AP1B1/AP1M1/AP2M1/AP4M1/APH1A/APOL2/APRT/ARAP1/ARCN1/ARF1/ARFIP1/ARFIP2/ARL8A/ARPC2/ARRB2/ARSA/ATP6AP1/ATP6V0B/ATP6V0C/ATP6V0E1/ATRAID/AVEN/B3GALT6/B3GAT3/B4GALT3/B4GALT7/BAIAP2/BAK1/BANF1/BAX/BCAP31/BCL2L1/BET1L/BMP1/BNIP1/BRI3/BSG/C1orf35/CALR/CAPN1/CBY1/CCDC22/CCT8/CD59/CD63/CDIP…	450	CC
GO:0006886	intracellular protein transport	138/1367	833/17910	1.11061e-18	ACAA1/ACOT2/AIP/AP1B1/AP1M1/AP2M1/AP4M1/ARCN1/ARFIP1/AUP1/B3GAT3/BARD1/BCAP31/CALR/CD81/CDC37/CHCHD4/CHMP4A/CHMP4B/CHTOP/CIB1/CLTB/COG7/COPG1/CPSF4/CTSA/CTTN/DDX39A/DDX39B/DERL2/DHRS4/DHX38/DYNLT1/ECH1/ECI2/EDEM2/EIF2D/EIF4A3/EIF5A/EMD/ENY2/ERP29/FBXW7/GABARAP/GAS6/GIPC1/GSTK1/HAX1/HDAC3/HMGCL/HSP90B1/HSPA4/HSPA5/HTRA2/HYAL2/ITGB1BP1/LMNA/NFKBIA/NPLOC4/NUCB1/NUDT19/NUP205/NUTF2/NXF1/NXT1/OAZ1/PAM…	138	BP
GO:0007005	mitochondrion organization	94/1367	466/17910	1.32231e-18	ACAD9/AIFM2/AIP/ALAS1/ARRB2/BAK1/BAX/BCL2L1/BCS1L/CDC37/CHCHD4/COA3/COA4/COX14/COX16/CTTN/DYNLT1/EIF4G1/FAM162A/FBXW7/GGCT/GPX1/HAX1/HEBP2/HMGCL/HSD17B10/HSPA4/HTRA2/IMMT/LMNA/LONP1/MAP1LC3A/NAIF1/NDUFA1/NDUFA10/NDUFA2/NDUFA3/NDUFA6/NDUFA8/NDUFAB1/NDUFAF2/NDUFAF3/NDUFAF4/NDUFAF5/NDUFB1/NDUFB2/NDUFB3/NDUFB6/NDUFC1/NDUFS3/NDUFS4/NDUFS5/NDUFV2/NDUFV3/OXA1L/PAM16/PARK7/PDCD5/PHB/PMPCA/POLDIP2/PRELID1…	94	BP
GO:0006415	translational termination	39/1367	100/17910	1.46854e-18	CHCHD1/DAP3/EIF5A/ERAL1/MRPL11/MRPL13/MRPL14/MRPL16/MRPL17/MRPL18/MRPL2/MRPL22/MRPL32/MRPL34/MRPL36/MRPL37/MRPL4/MRPL40/MRPL43/MRPL46/MRPL9/MRPS11/MRPS12/MRPS15/MRPS16/MRPS18A/MRPS18B/MRPS18C/MRPS2/MRPS21/MRPS24/MRPS26/MRPS31/MRPS33/MRPS6/MRPS9/OXA1L/TRMT112/UPF1	39	BP
GO:0070125	mitochondrial translational elongation	36/1367	86/17910	1.93809e-18	CHCHD1/DAP3/ERAL1/MRPL11/MRPL13/MRPL14/MRPL16/MRPL17/MRPL18/MRPL2/MRPL22/MRPL32/MRPL34/MRPL36/MRPL37/MRPL4/MRPL40/MRPL43/MRPL46/MRPL9/MRPS11/MRPS12/MRPS15/MRPS16/MRPS18A/MRPS18B/MRPS18C/MRPS2/MRPS21/MRPS24/MRPS26/MRPS31/MRPS33/MRPS6/MRPS9/OXA1L	36	BP
GO:0070126	mitochondrial translational termination	36/1367	88/17910	4.81398e-18	CHCHD1/DAP3/ERAL1/MRPL11/MRPL13/MRPL14/MRPL16/MRPL17/MRPL18/MRPL2/MRPL22/MRPL32/MRPL34/MRPL36/MRPL37/MRPL4/MRPL40/MRPL43/MRPL46/MRPL9/MRPS11/MRPS12/MRPS15/MRPS16/MRPS18A/MRPS18B/MRPS18C/MRPS2/MRPS21/MRPS24/MRPS26/MRPS31/MRPS33/MRPS6/MRPS9/OXA1L	36	BP
GO:1905368	peptidase complex	31/1412	72/18675	1.33354e-16	ADRM1/ENY2/HTRA2/PSMA3/PSMA4/PSMA5/PSMA6/PSMA7/PSMB1/PSMB4/PSMB5/PSMB6/PSMB7/PSMB8/PSMB9/PSMC1/PSMC3/PSMC4/PSMC5/PSMC6/PSMD13/PSMD4/PSMD6/PSMD8/PSMD9/PSME1/PSME2/SPCS1/SPG7/TXNL1/ZFAND2A	31	CC
GO:0044267	cellular protein metabolic process	509/1367	4871/17910	2.24262e-17	ABHD12/ABHD17A/ACTB/ACTR5/ACTR8/ADCK2/ADRM1/AIFM1/AKAP13/AKT1S1/ALG1/ALG3/ALG5/ALG8/ALKBH1/ANAPC16/ANAPC5/ANG/ANXA2/AP2M1/APH1A/ARRB2/ATF4/ATG4B/ATP6AP1/ATRAID/AUP1/B3GAT3/B4GALT3/B4GALT7/BAG6/BAK1/BARD1/BAX/BCAP31/BCKDK/BCL2L12/BCL3/BLOC1S1/BOD1/BTBD6/C1QBP/CALR/CARM1/CCDC22/CCND3/CCNG1/CD59/CD81/CDC16/CDC26/CDC37/CDYL/CFL1/CHCHD1/CHCHD4/CHMP4B/CHMP6/CHTOP/CIB1/CLK1/CLK3/CLN6/CNPPD1/COA3/COG7/CO…	509	BP
GO:1905369	endopeptidase complex	28/1412	62/18675	8.67566e-16	ADRM1/HTRA2/PSMA3/PSMA4/PSMA5/PSMA6/PSMA7/PSMB1/PSMB4/PSMB5/PSMB6/PSMB7/PSMB8/PSMB9/PSMC1/PSMC3/PSMC4/PSMC5/PSMC6/PSMD13/PSMD4/PSMD6/PSMD8/PSMD9/PSME1/PSME2/TXNL1/ZFAND2A	28	CC
GO:0051649	establishment of localization in cell	244/1367	1919/17910	1.00173e-16	ABCD1/ACAA1/ACOT2/ACTB/ACTG1/ACTR10/AIP/AKAP13/ANKRD54/ANXA2/AP1B1/AP1M1/AP2M1/AP4M1/ARCN1/ARF1/ARFIP1/ARL8A/AUP1/B3GAT3/BAK1/BANF1/BARD1/BAX/BCAP31/BET1L/BLOC1S1/BLOC1S4/BOD1/CALR/CAPN10/CAPZB/CCDC22/CD59/CD63/CD81/CDC37/CDK16/CHCHD4/CHMP1A/CHMP2A/CHMP4A/CHMP4B/CHMP6/CHTOP/CIB1/CLTB/CNIH4/COG7/COPE/COPG1/CPSF4/CSNK1D/CTSA/CTTN/CUL3/DDX39A/DDX39B/DERL2/DHRS4/DHX38/DNAJC30/DPY30/DYNC1H1/DYNLL1/DYN…	244	BP
GO:0044248	cellular catabolic process	256/1367	2054/17910	1.80212e-16	ABCD1/ABHD12/ABHD16A/ACAA1/ACADVL/ADPRM/AIFM1/AIG1/AKR1A1/ALDH3B1/ALDOA/ANAPC16/ANAPC5/ANXA2/AP2M1/ARRB2/ATG2A/ATG4B/ATP6V0B/ATP6V0C/ATP6V0E1/ATP6V1H/ATRAID/AUP1/BAG6/BAX/BCAP31/BCKDK/BLVRA/CAPN1/CARHSP1/CCDC22/CD81/CDC16/CDC26/CDC37/CHMP2A/CHMP4A/CHMP4B/CHMP6/CLN6/COMMD1/COMT/CSNK1D/CSNK2B/CTSA/CTTN/CUL3/DAPK3/DCPS/DDAH2/DECR1/DEDD2/DERL2/DIS3L2/DNAJB12/DNPH1/DRAM1/DROSHA/DXO/DYNLL1/ECH1/ECHS1/E…	256	BP
GO:0006414	translational elongation	41/1367	124/17910	1.96096e-16	ALKBH1/CHCHD1/DAP3/EIF4A3/EIF5A/ERAL1/MRPL11/MRPL13/MRPL14/MRPL16/MRPL17/MRPL18/MRPL2/MRPL22/MRPL32/MRPL34/MRPL36/MRPL37/MRPL4/MRPL40/MRPL43/MRPL46/MRPL9/MRPS11/MRPS12/MRPS15/MRPS16/MRPS18A/MRPS18B/MRPS18C/MRPS2/MRPS21/MRPS24/MRPS26/MRPS31/MRPS33/MRPS6/MRPS9/OXA1L/TRNAU1AP/TUFM	41	BP
GO:0016071	mRNA metabolic process	130/1367	815/17910	2.79709e-16	ATF4/BARD1/BUD13/C1QBP/CARHSP1/CD2BP2/CHTOP/CPSF4/CRNKL1/CTNNBL1/DCPS/DDX39A/DDX39B/DDX41/DHX38/DHX8/DIS3L2/DXO/EIF4A3/EIF4G1/EXOSC7/FRG1/FUS/GCFC2/GEMIN6/GEMIN7/GTF2F1/GTF2H4/HIPK3/HSF1/JMJD6/LGALS3/LSM10/LSM2/LSM3/LSM4/LSM5/MAPKAPK2/NELFE/PABPC4/PAF1/PCIF1/POLR2E/POLR2G/POLR2H/POLR2J/POLR2L/PPARD/PPIE/PPP2R1A/PRCC/PRDX6/PRPF6/PSMA3/PSMA4/PSMA5/PSMA6/PSMA7/PSMB1/PSMB4/PSMB5/PSMB6/PSMB7/PSMB8/PSM…	130	BP
GO:0031982	vesicle	401/1412	3756/18675	5.16267e-15	ABHD14B/ABHD17A/ACAA1/ACP2/ACTB/ACTG1/ACTR10/ACY1/AGTRAP/AHSA1/AK2/AKR1A1/AKR1B1/ALDH3B1/ALDOA/ANG/ANKRD13D/ANXA11/ANXA2/AP1B1/AP1M1/AP2M1/AP4M1/APH1A/APRT/ARCN1/ARF1/ARF5/ARHGDIA/ARHGDIB/ARL8A/ARPC1A/ARPC2/ARPC3/ARPC4/ARPC5L/ARRB2/ARSA/ATP1B3/ATP6AP1/ATP6V0B/ATP6V0C/ATP6V0E1/ATP6V1F/ATP6V1H/AUP1/B3GAT3/B4GALT3/BAG6/BAIAP2/BAX/BCAP31/BCL2L1/BET1L/BLVRA/BMP1/BRI3/BRK1/BSG/C1orf35/CALR/CAPN1/CAPZB/…	401	CC
GO:0000502	proteasome complex	27/1412	61/18675	5.28542e-15	ADRM1/PSMA3/PSMA4/PSMA5/PSMA6/PSMA7/PSMB1/PSMB4/PSMB5/PSMB6/PSMB7/PSMB8/PSMB9/PSMC1/PSMC3/PSMC4/PSMC5/PSMC6/PSMD13/PSMD4/PSMD6/PSMD8/PSMD9/PSME1/PSME2/TXNL1/ZFAND2A	27	CC
GO:0031984	organelle subcompartment	205/1412	1592/18675	5.7519e-15	ABCD1/ABCD4/ABHD12/AGPAT1/AGTRAP/ALG1/ALG3/ALG5/ALG8/AP1B1/AP1M1/AP4M1/APH1A/APOL2/ARAP1/ARCN1/ARF1/ARFIP1/ARFIP2/ATP6AP1/B3GALT6/B3GAT3/B4GALT3/B4GALT7/BAX/BCAP31/BET1L/BNIP1/BSG/CALR/CBY1/CD59/CDIPT/CERS5/CHID1/CHPF2/CLN6/CLTB/COG7/COPE/COPG1/CSNK1D/CTDNEP1/CUL3/CYB561D2/CYB5R3/CYP2R1/CYTH2/DAD1/DBNL/DDOST/DERL2/DHRS4/DHRS7B/DNAJB12/DPM2/DPM3/DPY30/EBP/EIF5A/EMC6/EMC7/EMC8/EMC9/EMD/ENTPD6/ERMAR…	205	CC
GO:0043933	protein-containing complex subunit organization	251/1367	2032/17910	1.15322e-15	ACAD9/ACOT13/ADD1/ADRM1/ALDOA/ANG/ANXA2/AP2M1/ARF1/ARPC2/ARPC3/ARPC4/ATPAF2/BAX/BCS1L/BMP1/BRK1/C1QBP/CALR/CBY1/CCT8/CD2BP2/CD59/CENPP/CFL1/CHCHD1/CHMP1A/CHMP2A/CHMP4A/CHMP4B/CHMP6/CIB1/COA3/COA4/COA6/CORO1B/COX14/COX16/CRNKL1/CRTC2/CSNK1D/CSNK2B/CTNNA1/CTTN/CUL3/DAP3/DAPK3/DBNL/DDX28/DDX39B/DECR1/DHRS4/DHX30/DNAJB12/DYNC1H1/EIF2D/EIF3CL/EIF3D/EIF3F/EIF3I/EIF4G1/EIF5A/EIF6/ERAL1/ERCC1/ERCC5/FAF1/…	251	BP
GO:0033108	mitochondrial respiratory chain complex assembly	33/1367	87/17910	1.70405e-15	ACAD9/BCS1L/COA3/COA4/COX14/COX16/NDUFA1/NDUFA10/NDUFA2/NDUFA3/NDUFA6/NDUFA8/NDUFAB1/NDUFAF2/NDUFAF3/NDUFAF4/NDUFAF5/NDUFB1/NDUFB2/NDUFB3/NDUFB6/NDUFC1/NDUFS3/NDUFS4/NDUFS5/NDUFV2/NDUFV3/OXA1L/SAMM50/SCO2/SDHAF1/SMIM20/UQCC2	33	BP
GO:0051641	cellular localization	298/1367	2548/17910	2.04953e-15	ABCD1/ABHD17A/ACAA1/ACOT2/ACTB/ACTG1/ACTR10/AIP/AKAP13/ANKRD54/ANXA2/AP1B1/AP1M1/AP2M1/AP4M1/ARCN1/ARF1/ARFIP1/ARL8A/ATP1B3/ATP6AP1/AUP1/B3GAT3/B9D2/BAG6/BAK1/BANF1/BARD1/BAX/BBS9/BCAP31/BCL2L1/BCL3/BET1L/BLOC1S1/BLOC1S4/BOD1/BSG/CALR/CAPN10/CAPZB/CARM1/CCDC22/CCT7/CCT8/CD59/CD63/CD81/CDC37/CDK16/CHCHD4/CHMP1A/CHMP2A/CHMP4A/CHMP4B/CHMP6/CHTOP/CIB1/CLTB/CNIH4/COG7/COMMD1/COPE/COPG1/CORO1B/CPSF4/CS…	298	BP
GO:0042590	antigen processing and presentation of exogenous peptide antigen via MHC class I	31/1367	78/17910	2.62322e-15	CALR/CLEC4A/HLA-E/IKBKB/NCF4/PDIA3/PSMA3/PSMA4/PSMA5/PSMA6/PSMA7/PSMB1/PSMB4/PSMB5/PSMB6/PSMB7/PSMB8/PSMB9/PSMC1/PSMC3/PSMC4/PSMC5/PSMC6/PSMD13/PSMD4/PSMD6/PSMD8/PSMD9/PSME1/PSME2/TAPBP	31	BP
GO:0009056	catabolic process	276/1367	2320/17910	3.76149e-15	ABCD1/ABHD12/ABHD16A/ABHD17A/ACAA1/ACADVL/ADPRM/AIFM1/AIG1/AKR1A1/ALDH3B1/ALDOA/ANAPC16/ANAPC5/ANXA2/AP2M1/ARRB2/ATG2A/ATG4B/ATP6V0B/ATP6V0C/ATP6V0E1/ATP6V1H/ATRAID/AUP1/BAG6/BARD1/BAX/BCAP31/BCKDK/BLVRA/CAPN1/CARHSP1/CCDC22/CD81/CDC16/CDC26/CDC37/CHMP2A/CHMP4A/CHMP4B/CHMP6/CLN6/COMMD1/COMT/CSNK1D/CSNK2B/CTSA/CTTN/CUL3/DAPK3/DCPS/DDAH2/DECR1/DEDD2/DERL2/DIS3L2/DNAJB12/DNPH1/DRAM1/DROSHA/DXO/DYNLL…	276	BP
GO:0002474	antigen processing and presentation of peptide antigen via MHC class I	34/1367	95/17910	4.9213e-15	BCAP31/CALR/CLEC4A/HLA-E/IKBKB/NCF4/PDIA3/PSMA3/PSMA4/PSMA5/PSMA6/PSMA7/PSMB1/PSMB4/PSMB5/PSMB6/PSMB7/PSMB8/PSMB9/PSMC1/PSMC3/PSMC4/PSMC5/PSMC6/PSMD13/PSMD4/PSMD6/PSMD8/PSMD9/PSME1/PSME2/SEC13/TAPBP/TAPBPL	34	BP
GO:0002479	antigen processing and presentation of exogenous peptide antigen via MHC class I, TAP-dependent	30/1367	75/17910	5.99489e-15	CALR/HLA-E/IKBKB/NCF4/PDIA3/PSMA3/PSMA4/PSMA5/PSMA6/PSMA7/PSMB1/PSMB4/PSMB5/PSMB6/PSMB7/PSMB8/PSMB9/PSMC1/PSMC3/PSMC4/PSMC5/PSMC6/PSMD13/PSMD4/PSMD6/PSMD8/PSMD9/PSME1/PSME2/TAPBP	30	BP
GO:0006521	regulation of cellular amino acid metabolic process	27/1367	61/17910	6.61221e-15	COMT/OAZ1/PARK7/PSMA3/PSMA4/PSMA5/PSMA6/PSMA7/PSMB1/PSMB4/PSMB5/PSMB6/PSMB7/PSMB8/PSMB9/PSMC1/PSMC3/PSMC4/PSMC5/PSMC6/PSMD13/PSMD4/PSMD6/PSMD8/PSMD9/PSME1/PSME2	27	BP
GO:0003824	catalytic activity	522/1382	4828/16967	3.55069e-15	ABCD1/ABCD4/ABCF3/ABHD11/ABHD12/ABHD14B/ABHD16A/ABHD16B/ABHD17A/ACAA1/ACAD9/ACADVL/ACOT13/ACOT2/ACOT9/ACP2/ACP6/ACSS2/ACY1/ADCK2/ADPRHL2/ADPRM/AGPAT1/AIFM1/AIFM2/AIG1/AK2/AKAP13/AKR1A1/AKR1B1/ALAS1/ALDH3B1/ALDOA/ALG1/ALG3/ALG5/ALG8/ALKBH1/ALKBH3/ANG/ARF1/ARF5/ARHGDIB/ARL8A/ARSA/ATG4B/ATP1B3/ATP6AP1/ATP6V0C/ATP6V0E1/ATP6V1F/ATP6V1H/B3GALT6/B3GAT3/B4GALT3/B4GALT7/BARD1/BCKDK/BLVRA/BMP1/CAPN1/CAPN10…	522	MF
GO:0031145	anaphase-promoting complex-dependent catabolic process	31/1367	81/17910	9.11761e-15	ANAPC16/ANAPC5/CDC16/CDC26/CUL3/PSMA3/PSMA4/PSMA5/PSMA6/PSMA7/PSMB1/PSMB4/PSMB5/PSMB6/PSMB7/PSMB8/PSMB9/PSMC1/PSMC3/PSMC4/PSMC5/PSMC6/PSMD13/PSMD4/PSMD6/PSMD8/PSMD9/PSME1/PSME2/UBB/UBC	31	BP
GO:0034613	cellular protein localization	200/1367	1543/17910	1.53696e-14	ABHD17A/ACAA1/ACOT2/ACTB/AIP/AP1B1/AP1M1/AP2M1/AP4M1/ARCN1/ARFIP1/ATP1B3/AUP1/B3GAT3/BAG6/BARD1/BAX/BBS9/BCAP31/BCL2L1/BCL3/BOD1/BSG/CALR/CARM1/CCT7/CCT8/CD63/CD81/CDC37/CHCHD4/CHMP4A/CHMP4B/CHTOP/CIB1/CLTB/COG7/COMMD1/COPG1/CORO1B/CPSF4/CSNK1D/CTDNEP1/CTNNA1/CTSA/CTTN/DDX39A/DDX39B/DERL2/DHRS4/DHX38/DYNLT1/ECH1/ECI2/EDEM2/EIF2D/EIF4A3/EIF5A/EMD/ENY2/ERP29/FBXW7/FLOT1/FLOT2/GABARAP/GAK/GAS6/GIPC1…	200	BP
GO:0070727	cellular macromolecule localization	200/1367	1550/17910	2.42737e-14	ABHD17A/ACAA1/ACOT2/ACTB/AIP/AP1B1/AP1M1/AP2M1/AP4M1/ARCN1/ARFIP1/ATP1B3/AUP1/B3GAT3/BAG6/BARD1/BAX/BBS9/BCAP31/BCL2L1/BCL3/BOD1/BSG/CALR/CARM1/CCT7/CCT8/CD63/CD81/CDC37/CHCHD4/CHMP4A/CHMP4B/CHTOP/CIB1/CLTB/COG7/COMMD1/COPG1/CORO1B/CPSF4/CSNK1D/CTDNEP1/CTNNA1/CTSA/CTTN/DDX39A/DDX39B/DERL2/DHRS4/DHX38/DYNLT1/ECH1/ECI2/EDEM2/EIF2D/EIF4A3/EIF5A/EMD/ENY2/ERP29/FBXW7/FLOT1/FLOT2/GABARAP/GAK/GAS6/GIPC1…	200	BP
GO:0006996	organelle organization	366/1367	3372/17910	4.04175e-14	ABCD1/ACAA1/ACAD9/ACOT2/ACP2/ACTB/ACTG1/ACTR8/ADD1/AIFM1/AIFM2/AIP/AKAP13/ALAS1/ALDOA/ANG/ANXA2/AP1M1/AP2M1/ARAP1/ARF1/ARFIP2/ARHGDIA/ARHGDIB/ARPC1A/ARPC2/ARPC3/ARPC4/ARRB2/ATG2A/ATP6V0B/ATP6V0C/ATP6V0E1/ATP6V1F/ATP6V1H/B9D2/BAG6/BAIAP2/BAK1/BANF1/BAX/BBS9/BCL2L1/BCS1L/BIN3/BLOC1S1/BLOC1S4/BNIP1/BOD1/BRD9/BRK1/C1QBP/CALR/CAPN10/CAPZB/CARM1/CCT7/CCT8/CD59/CDC26/CDC37/CDK2AP2/CENPP/CFL1/CHCHD4/CHD6…	366	BP
GO:0010498	proteasomal protein catabolic process	74/1367	382/17910	6.11327e-14	ANAPC16/ANAPC5/ARRB2/AUP1/BAG6/BCAP31/CDC16/CDC26/COMMD1/CSNK1D/CUL3/DERL2/DNAJB12/EDEM2/FAF1/FBXW5/FBXW7/GIPC1/GPX1/HECTD3/HSP90B1/HSPA5/KAT5/KEAP1/NPLOC4/PARK7/PLK3/PML/PSMA3/PSMA4/PSMA5/PSMA6/PSMA7/PSMB1/PSMB4/PSMB5/PSMB6/PSMB7/PSMB8/PSMB9/PSMC1/PSMC3/PSMC4/PSMC5/PSMC6/PSMD13/PSMD4/PSMD6/PSMD8/PSMD9/PSME1/PSME2/RAD23A/RBCK1/RBX1/RHBDD1/RNF126/RNF40/RPL11/SDF2L1/SEC61B/SGTA/SYVN1/TAF9/TMUB1/TMU…	74	BP
GO:0009057	macromolecule catabolic process	166/1367	1226/17910	9.02952e-14	ABHD12/ABHD17A/AIFM1/ANAPC16/ANAPC5/ANXA2/AP2M1/ARRB2/ATG4B/ATRAID/AUP1/BAG6/BARD1/BAX/BCAP31/CAPN1/CARHSP1/CCDC22/CD81/CDC16/CDC26/CHMP4B/CHMP6/CLN6/COMMD1/CSNK1D/CTSA/CUL3/DCPS/DEDD2/DERL2/DIS3L2/DNAJB12/DROSHA/DXO/EDEM2/EIF4A3/EIF4G1/EXOSC7/FAF1/FBXW5/FBXW7/FURIN/GAA/GIPC1/GPC1/GPX1/GUSB/HECTD3/HEXA/HEXB/HSF1/HSP90B1/HSPA5/HTRA2/HYAL2/KAT5/KEAP1/LONP1/LSM2/LSM3/LSM4/LSM5/MAPKAPK2/MUS81/MVB12A/…	166	BP
GO:0044455	mitochondrial membrane part	47/1412	199/18675	1.34177e-12	BAK1/BCS1L/COA3/COQ4/COQ6/COX16/COX7B/IMMT/MCUR1/NDUFA1/NDUFA10/NDUFA2/NDUFA3/NDUFA6/NDUFA8/NDUFAB1/NDUFAF5/NDUFB1/NDUFB2/NDUFB3/NDUFB6/NDUFC1/NDUFS3/NDUFS4/NDUFS5/NDUFV2/NDUFV3/OXA1L/PAM16/PARK7/PHB/RHOT2/SAMM50/SCO2/SDHB/SLC8B1/SPG7/TAMM41/TIMM10/TIMM17B/TIMM22/TIMM23/TMEM11/TOMM40/TOMM6/TOMM7/UQCRC1	47	CC
GO:0070498	interleukin-1-mediated signaling pathway	33/1367	101/17910	2.47973e-13	IKBKB/NFKBIA/PSMA3/PSMA4/PSMA5/PSMA6/PSMA7/PSMB1/PSMB4/PSMB5/PSMB6/PSMB7/PSMB8/PSMB9/PSMC1/PSMC3/PSMC4/PSMC5/PSMC6/PSMD13/PSMD4/PSMD6/PSMD8/PSMD9/PSME1/PSME2/RBX1/RELA/SQSTM1/TNIP2/UBB/UBC/UBE2V1	33	BP
GO:0022411	cellular component disassembly	86/1367	492/17910	2.49072e-13	ADD1/AIFM1/BAX/BMP1/BSG/CAPN1/CAPN10/CDC37/CFL1/CHCHD1/CHMP1A/CHMP2A/CIB1/CTDNEP1/CTTN/DAP3/DEDD2/DUSP3/EIF2D/EIF5A/ERAL1/FBXW7/FLOT1/FURIN/GABARAP/GAK/HAX1/HSF1/HTRA1/HTRA2/MAP1LC3A/MCTS1/MRPL11/MRPL13/MRPL14/MRPL16/MRPL17/MRPL18/MRPL2/MRPL22/MRPL32/MRPL34/MRPL36/MRPL37/MRPL4/MRPL40/MRPL43/MRPL46/MRPL9/MRPS11/MRPS12/MRPS15/MRPS16/MRPS18A/MRPS18B/MRPS18C/MRPS2/MRPS21/MRPS24/MRPS26/MRPS31/MRPS33/M…	86	BP
GO:0031146	SCF-dependent proteasomal ubiquitin-dependent protein catabolic process	27/1367	69/17910	2.57414e-13	FBXW5/FBXW7/PSMA3/PSMA4/PSMA5/PSMA6/PSMA7/PSMB1/PSMB4/PSMB5/PSMB6/PSMB7/PSMB8/PSMB9/PSMC1/PSMC3/PSMC4/PSMC5/PSMC6/PSMD13/PSMD4/PSMD6/PSMD8/PSMD9/PSME1/PSME2/RBX1	27	BP
GO:0098827	endoplasmic reticulum subcompartment	138/1412	1009/18675	3.64543e-12	ABCD1/ABCD4/ABHD12/AGPAT1/AGTRAP/ALG1/ALG3/ALG5/ALG8/APH1A/APOL2/ARCN1/ATP6AP1/BAX/BCAP31/BNIP1/CALR/CD59/CDIPT/CERS5/CLN6/COPE/COPG1/CTDNEP1/CYB561D2/CYB5R3/CYP2R1/DAD1/DDOST/DERL2/DHRS4/DHRS7B/DNAJB12/DPM2/DPM3/EBP/EIF5A/EMC6/EMC7/EMC8/EMC9/EMD/ERMARD/FADS3/FAF1/FKBP1A/FKBP2/G6PC3/GRAMD1A/HLA-E/HSP90B1/HSPA5/HTRA2/IFNGR2/IKBIP/JAGN1/KDELR1/KDELR2/KRTCAP2/MGST2/MOSPD3/NPLOC4/OST4/P4HTM/PDCD6/PDI…	138	CC
GO:0006810	transport	480/1367	4785/17910	6.97294e-13	ABCC10/ABCD1/ABCD4/ACAA1/ACOT2/ACTB/ACTG1/ACTR10/ADD1/AIP/AKAP13/ALDH3B1/ALDOA/ANG/ANKRD13D/ANKRD54/ANO10/ANXA11/ANXA2/AP1B1/AP1M1/AP2M1/AP4M1/APOL2/APRT/ARCN1/ARF1/ARF5/ARFIP1/ARL8A/ARPC1A/ARPC2/ARPC3/ARPC4/ARRB2/ARSA/ATF4/ATG4B/ATP1B3/ATP6AP1/ATP6V0B/ATP6V0C/ATP6V0E1/ATP6V1F/ATP6V1H/AUP1/B3GAT3/BAIAP2/BAK1/BANF1/BARD1/BAX/BBS9/BCAP31/BCL2L1/BET1L/BLOC1S1/BLOC1S4/BNIP1/BRI3/BRK1/BTF3/C1orf35/CAL…	480	BP
GO:0033209	tumor necrosis factor-mediated signaling pathway	43/1367	167/17910	7.15759e-13	COMMD7/GAS6/GPS2/GSTP1/IKBKB/ILK/NFKBIA/PSMA3/PSMA4/PSMA5/PSMA6/PSMA7/PSMB1/PSMB4/PSMB5/PSMB6/PSMB7/PSMB8/PSMB9/PSMC1/PSMC3/PSMC4/PSMC5/PSMC6/PSMD13/PSMD4/PSMD6/PSMD8/PSMD9/PSME1/PSME2/PTPN2/RBCK1/RELA/RIPK1/SHARPIN/TMSB4X/TNFRSF12A/TNFRSF14/TNFRSF1A/TNFSF12/TRADD/TXNDC17	43	BP
GO:0043161	proteasome-mediated ubiquitin-dependent protein catabolic process	65/1367	328/17910	7.21755e-13	ANAPC16/ANAPC5/ARRB2/BAG6/BCAP31/CDC16/CDC26/COMMD1/CSNK1D/CUL3/DERL2/EDEM2/FAF1/FBXW5/FBXW7/GIPC1/HECTD3/HSP90B1/HSPA5/KAT5/KEAP1/NPLOC4/PARK7/PLK3/PML/PSMA3/PSMA4/PSMA5/PSMA6/PSMA7/PSMB1/PSMB4/PSMB5/PSMB6/PSMB7/PSMB8/PSMB9/PSMC1/PSMC3/PSMC4/PSMC5/PSMC6/PSMD13/PSMD4/PSMD6/PSMD8/PSMD9/PSME1/PSME2/RAD23A/RBCK1/RBX1/RNF126/RPL11/SEC61B/SGTA/SYVN1/TAF9/TMUB1/TMUB2/UBB/UBC/UBE2B/UBE2J2/ZFAND2A	65	BP
GO:0015031	protein transport	208/1367	1689/17910	7.55383e-13	ACAA1/ACOT2/AIP/ANG/AP1B1/AP1M1/AP2M1/AP4M1/ARCN1/ARF1/ARFIP1/ARL8A/ARRB2/ATG4B/ATP6AP1/ATP6V0B/ATP6V0C/ATP6V0E1/ATP6V1F/ATP6V1H/AUP1/B3GAT3/BARD1/BBS9/BCAP31/BET1L/BTF3/CALR/CAPN10/CCDC22/CD63/CD81/CDC37/CDK16/CHCHD4/CHMP4A/CHMP4B/CHMP6/CHTOP/CIB1/CLTB/CNIH4/COG7/COMMD1/COPE/COPG1/CPSF4/CTSA/CTTN/DDX39A/DDX39B/DERL2/DHRS4/DHX38/DYNLT1/ECH1/ECI2/EDEM2/EIF2D/EIF4A3/EIF5A/EMD/ENSA/ENY2/ERP29/EXOC3/…	208	BP
GO:0043624	cellular protein complex disassembly	47/1367	195/17910	8.41175e-13	ADD1/CFL1/CHCHD1/CIB1/DAP3/EIF5A/ERAL1/GAK/MRPL11/MRPL13/MRPL14/MRPL16/MRPL17/MRPL18/MRPL2/MRPL22/MRPL32/MRPL34/MRPL36/MRPL37/MRPL4/MRPL40/MRPL43/MRPL46/MRPL9/MRPS11/MRPS12/MRPS15/MRPS16/MRPS18A/MRPS18B/MRPS18C/MRPS2/MRPS21/MRPS24/MRPS26/MRPS31/MRPS33/MRPS6/MRPS9/OXA1L/PEX14/SH3GL1/TRMT112/TWF2/UPF1/VPS4A	47	BP
GO:1901566	organonitrogen compound biosynthetic process	220/1367	1819/17910	9.04821e-13	ABHD17A/ACSS2/AGPAT1/AK2/AKR1A1/ALAS1/ALDH3B1/ALDOA/ALG1/ALG3/ALG5/ALG8/ALKBH1/ANG/APRT/ATF4/B3GALT6/B3GAT3/B4GALT3/B4GALT7/BCL3/C1QBP/CALR/CEBPB/CERS5/CHCHD1/CHPF2/CNDP2/CNPY2/COA3/COASY/COG7/COPS5/CSNK1G2/CSNK2B/DAD1/DAP3/DAPK3/DDOST/DDX39B/DGUOK/DHPS/DNAJC30/DPM2/DPM3/DTYMK/EARS2/EEF1E1/EIF1/EIF2AK4/EIF2B2/EIF2D/EIF2S2/EIF3CL/EIF3D/EIF3F/EIF3I/EIF4A3/EIF4E2/EIF4G1/EIF5A/EIF6/ENO1/ERAL1/FARS2/F…	220	BP
GO:0005789	endoplasmic reticulum membrane	137/1412	1005/18675	5.5998e-12	ABCD1/ABCD4/ABHD12/AGPAT1/AGTRAP/ALG1/ALG3/ALG5/ALG8/APH1A/APOL2/ARCN1/ATP6AP1/BAX/BCAP31/BNIP1/CALR/CD59/CDIPT/CERS5/CLN6/COPE/COPG1/CTDNEP1/CYB561D2/CYB5R3/CYP2R1/DAD1/DDOST/DERL2/DHRS4/DHRS7B/DNAJB12/DPM2/DPM3/EBP/EIF5A/EMC6/EMC7/EMC8/EMC9/ERMARD/FADS3/FAF1/FKBP1A/FKBP2/G6PC3/GRAMD1A/HLA-E/HSP90B1/HSPA5/HTRA2/IFNGR2/IKBIP/JAGN1/KDELR1/KDELR2/KRTCAP2/MGST2/MOSPD3/NPLOC4/OST4/P4HTM/PDCD6/PDIA3/P…	137	CC
GO:0006518	peptide metabolic process	120/1367	811/17910	9.62782e-13	ALKBH1/ANG/APH1A/ATF4/BCL3/C1QBP/CALR/CHCHD1/CNDP2/COA3/COPS5/CTSA/DAP3/DAPK3/DDX39B/DHPS/DNPEP/EARS2/EEF1E1/EIF1/EIF2AK4/EIF2B2/EIF2D/EIF2S2/EIF3CL/EIF3D/EIF3F/EIF3I/EIF4A3/EIF4E2/EIF4G1/EIF5A/EIF6/ERAL1/ETHE1/FARS2/FARSB/FURIN/G6PD/GGCT/GLRX2/GPX1/GPX4/GSS/GSTP1/GSTZ1/LTA4H/MALSU1/MCTS1/METTL17/MGST2/MRPL11/MRPL13/MRPL14/MRPL16/MRPL17/MRPL18/MRPL2/MRPL22/MRPL32/MRPL34/MRPL36/MRPL37/MRPL4/MRPL40…	120	BP
GO:0008104	protein localization	275/1367	2417/17910	9.8025e-13	ABHD17A/ACAA1/ACOT2/ACTB/AIP/ANG/AP1B1/AP1M1/AP2M1/AP4M1/ARCN1/ARF1/ARFIP1/ARL8A/ARRB2/ATG4B/ATP1B3/ATP6AP1/ATP6V0B/ATP6V0C/ATP6V0E1/ATP6V1F/ATP6V1H/AUP1/B3GAT3/BAG6/BAIAP2/BARD1/BAX/BBS9/BCAP31/BCL2L1/BCL3/BET1L/BIN3/BOD1/BSG/BTF3/CALR/CAPN10/CARM1/CBY1/CCDC22/CCT7/CCT8/CD63/CD81/CDC37/CDK16/CHCHD4/CHMP2A/CHMP4A/CHMP4B/CHMP6/CHTOP/CIB1/CLTB/CNIH4/COG7/COMMD1/COPE/COPG1/CORO1B/CPSF4/CSNK1D/CTDNEP…	275	BP
GO:0042175	nuclear outer membrane-endoplasmic reticulum membrane network	139/1412	1026/18675	6.10006e-12	ABCD1/ABCD4/ABHD12/AGPAT1/AGTRAP/ALG1/ALG3/ALG5/ALG8/APH1A/APOL2/ARCN1/ATP6AP1/BAX/BCAP31/BNIP1/CALR/CD59/CDIPT/CERS5/CLN6/COPE/COPG1/CTDNEP1/CYB561D2/CYB5R3/CYP2R1/DAD1/DDOST/DERL2/DHRS4/DHRS7B/DNAJB12/DPM2/DPM3/EBP/EIF5A/EMC6/EMC7/EMC8/EMC9/EMD/ERMARD/FADS3/FAF1/FKBP1A/FKBP2/G6PC3/GRAMD1A/HLA-E/HSP90B1/HSPA5/HTRA2/IFNGR2/IKBIP/JAGN1/KDELR1/KDELR2/KRTCAP2/MGST2/MOSPD3/NPLOC4/NUTF2/OST4/P4HTM/PDC…	139	CC
GO:1901575	organic substance catabolic process	229/1367	1925/17910	1.55366e-12	ABCD1/ABHD12/ABHD16A/ABHD17A/ACAA1/ACADVL/ADPRM/AIFM1/AIG1/AKR1A1/ALDH3B1/ALDOA/ANAPC16/ANAPC5/ANXA2/AP2M1/ARRB2/ATG4B/ATRAID/AUP1/BAG6/BARD1/BAX/BCAP31/BCKDK/BLVRA/CAPN1/CARHSP1/CCDC22/CD81/CDC16/CDC26/CHMP4B/CHMP6/CLN6/COMMD1/COMT/CSNK1D/CTSA/CUL3/DCPS/DDAH2/DECR1/DEDD2/DERL2/DIS3L2/DNAJB12/DNPH1/DROSHA/DXO/ECH1/ECHS1/ECI2/EDEM2/EIF4A3/EIF4G1/EIF6/ENO1/ENTPD6/EXOSC7/FAF1/FBXW5/FBXW7/FURIN/GAA/G…	229	BP
GO:0044403	symbiont process	127/1367	884/17910	1.6708e-12	ANXA2/AP1B1/AP1M1/AP2M1/ARF1/ATP6V0C/ATP6V1H/BANF1/BAX/BCAP31/BCL2L1/C1QBP/CARM1/CCDC86/CD81/CFL1/CHD6/CHMP1A/CHMP2A/CHMP4A/CHMP4B/CHMP6/COPS6/CPSF4/CRTC2/CTDP1/DDX39B/DYNLL1/DYNLT1/EIF2AK4/EIF2D/EIF3D/EIF3F/EIF4G1/FBXW7/FURIN/GAS6/GPS2/GPX1/GTF2F1/HYAL2/IFITM2/IFITM3/IKBKB/IKBKE/KAT5/KEAP1/LAMTOR5/LGALS1/MCTS1/MVB12A/NELFE/NFKBIA/NUP205/NXF1/P4HB/PDCL3/PML/POLR2E/POLR2G/POLR2H/POLR2J/POLR2L/PPIA…	127	BP
GO:0030163	protein catabolic process	118/1367	799/17910	1.71951e-12	ABHD12/ABHD17A/ANAPC16/ANAPC5/ANXA2/AP2M1/ARRB2/ATG4B/ATRAID/AUP1/BAG6/BARD1/BCAP31/CCDC22/CD81/CDC16/CDC26/CHMP4B/CHMP6/CLN6/COMMD1/CSNK1D/CTSA/CUL3/DERL2/DNAJB12/EDEM2/FAF1/FBXW5/FBXW7/FURIN/GIPC1/GPC1/GPX1/HECTD3/HSP90B1/HSPA5/HTRA2/KAT5/KEAP1/LONP1/MVB12A/NEDD8/NPLOC4/NTAN1/OAZ1/PARK7/PDCL3/PHB/PLK3/PML/PSMA3/PSMA4/PSMA5/PSMA6/PSMA7/PSMB1/PSMB4/PSMB5/PSMB6/PSMB7/PSMB8/PSMB9/PSMC1/PSMC3/PSMC4/…	118	BP
GO:0051234	establishment of localization	488/1367	4908/17910	1.79024e-12	ABCC10/ABCD1/ABCD4/ACAA1/ACOT2/ACTB/ACTG1/ACTR10/ADD1/AIP/AKAP13/ALDH3B1/ALDOA/ANG/ANKRD13D/ANKRD54/ANO10/ANXA11/ANXA2/AP1B1/AP1M1/AP2M1/AP4M1/APOL2/APRT/ARCN1/ARF1/ARF5/ARFIP1/ARL8A/ARPC1A/ARPC2/ARPC3/ARPC4/ARRB2/ARSA/ATF4/ATG4B/ATP1B3/ATP6AP1/ATP6V0B/ATP6V0C/ATP6V0E1/ATP6V1F/ATP6V1H/AUP1/B3GAT3/BAG6/BAIAP2/BAK1/BANF1/BARD1/BAX/BBS9/BCAP31/BCL2L1/BET1L/BLOC1S1/BLOC1S4/BNIP1/BOD1/BRI3/BRK1/BTF3/C…	488	BP
GO:0044265	cellular macromolecule catabolic process	139/1367	1003/17910	2.10792e-12	AIFM1/ANAPC16/ANAPC5/ANXA2/AP2M1/ARRB2/ATRAID/AUP1/BAG6/BAX/BCAP31/CARHSP1/CCDC22/CD81/CDC16/CDC26/CHMP4B/CLN6/COMMD1/CSNK1D/CUL3/DCPS/DEDD2/DERL2/DIS3L2/DNAJB12/DROSHA/DXO/EDEM2/EIF4A3/EIF4G1/EXOSC7/FAF1/FBXW5/FBXW7/FURIN/GIPC1/GPC1/GPX1/HECTD3/HSF1/HSP90B1/HSPA5/HTRA2/KAT5/KEAP1/LONP1/LSM2/LSM3/LSM4/LSM5/MAPKAPK2/MUS81/MVB12A/NEDD8/NPLOC4/NTAN1/PABPC4/PAM16/PARK7/PDCL3/PLK3/PML/PPP2R1A/PSMA3/PS…	139	BP
GO:0098796	membrane protein complex	130/1412	947/18675	1.25824e-11	ABCD4/ABHD12/AP1B1/AP1M1/AP2M1/AP4M1/APH1A/ARCN1/ATP1B3/ATP6AP1/ATP6V0B/ATP6V0C/ATP6V0E1/ATP6V1F/ATP6V1H/BAK1/BAX/BCAP31/BCS1L/BET1L/BNIP1/CALR/CHMP2A/CHMP4A/CHMP4B/CHMP6/CLIC1/CLTB/COPE/COPG1/CTDNEP1/CTNNA1/CTTN/DAD1/DDOST/DERL2/DIABLO/DPM2/EMC6/EMC7/EMC8/EMC9/EPS15L1/FAF1/FKBP1A/FLOT1/FLOT2/GNA15/GNG5/HLA-E/HTRA2/IKBKB/IL10RB/IMMT/ITGAE/KRTCAP2/LAMTOR2/LAMTOR5/LY96/M6PR/MVB12A/NCF4/NDUFA1/NDUFA…	130	CC
GO:0033238	regulation of cellular amine metabolic process	28/1367	80/17910	2.36825e-12	COMT/OAZ1/PARK7/PNKD/PSMA3/PSMA4/PSMA5/PSMA6/PSMA7/PSMB1/PSMB4/PSMB5/PSMB6/PSMB7/PSMB8/PSMB9/PSMC1/PSMC3/PSMC4/PSMC5/PSMC6/PSMD13/PSMD4/PSMD6/PSMD8/PSMD9/PSME1/PSME2	28	BP
GO:0033554	cellular response to stress	227/1367	1914/17910	2.71666e-12	ABCD1/ACADVL/ACTR5/ACTR8/ADD1/ADPRHL2/AIFM1/AKR1B1/AKT1S1/ALDH3B1/ALKBH1/ALKBH3/ASCC2/ATF4/AUP1/BAG6/BAK1/BARD1/BAX/BCAP31/BCL2L1/BCL2L12/BCL3/BRF2/CALR/CARM1/CDC37/CEBPB/CHD6/CIB1/CINP/COMT/COPS5/COPS6/CTNNA1/CUL3/CXXC1/DBNL/DDX39B/DERL2/DNAJB12/DUSP3/EDEM2/EEF1E1/EIF2AK4/EIF4G1/ENO1/ERCC1/ERCC5/ERP29/FAM162A/FBXW7/FLOT1/FUS/G6PD/GAS6/GGN/GLRX2/GNL1/GPS2/GPX1/GSTP1/GTF2H4/HDAC3/HIPK3/HMCES/HSF1/…	227	BP
GO:0045184	establishment of protein localization	216/1367	1803/17910	3.9098e-12	ACAA1/ACOT2/AIP/ANG/AP1B1/AP1M1/AP2M1/AP4M1/ARCN1/ARF1/ARFIP1/ARL8A/ARRB2/ATG4B/ATP6AP1/ATP6V0B/ATP6V0C/ATP6V0E1/ATP6V1F/ATP6V1H/AUP1/B3GAT3/BAG6/BARD1/BAX/BBS9/BCAP31/BET1L/BTF3/CALR/CAPN10/CCDC22/CCT7/CCT8/CD63/CD81/CDC37/CDK16/CHCHD4/CHMP2A/CHMP4A/CHMP4B/CHMP6/CHTOP/CIB1/CLTB/CNIH4/COG7/COMMD1/COPE/COPG1/CPSF4/CTSA/CTTN/DDX39A/DDX39B/DERL2/DHRS4/DHX38/DYNLT1/ECH1/ECI2/EDEM2/EIF2D/EIF4A3/EIF5A/…	216	BP
GO:0043603	cellular amide metabolic process	143/1367	1051/17910	3.99407e-12	ABCD1/ACBD6/ACOT13/ACOT2/ACOT9/ACSS2/ALKBH1/ANG/APH1A/ATF4/B4GALT3/BCL3/C1QBP/CALR/CERS5/CHCHD1/CLN6/CNDP2/COA3/COPS5/CTSA/DAP3/DAPK3/DDX39B/DHPS/DNPEP/EARS2/EEF1E1/EIF1/EIF2AK4/EIF2B2/EIF2D/EIF2S2/EIF3CL/EIF3D/EIF3F/EIF3I/EIF4A3/EIF4E2/EIF4G1/EIF5A/EIF6/ERAL1/ETHE1/FARS2/FARSB/FPGS/FURIN/G6PD/GGCT/GLA/GLRX2/GPX1/GPX4/GSS/GSTP1/GSTZ1/HEXB/HMGCL/HTRA2/LTA4H/MALSU1/MCTS1/METTL17/MGST2/MPC2/MRPL11/M…	143	BP
GO:0015833	peptide transport	208/1367	1722/17910	4.90548e-12	ACAA1/ACOT2/AIP/ANG/AP1B1/AP1M1/AP2M1/AP4M1/ARCN1/ARF1/ARFIP1/ARL8A/ARRB2/ATG4B/ATP6AP1/ATP6V0B/ATP6V0C/ATP6V0E1/ATP6V1F/ATP6V1H/AUP1/B3GAT3/BARD1/BBS9/BCAP31/BET1L/BTF3/CALR/CAPN10/CCDC22/CD63/CD81/CDC37/CDK16/CHCHD4/CHMP4A/CHMP4B/CHMP6/CHTOP/CIB1/CLTB/CNIH4/COG7/COMMD1/COPE/COPG1/CPSF4/CTSA/CTTN/DDX39A/DDX39B/DERL2/DHRS4/DHX38/DYNLT1/ECH1/ECI2/EDEM2/EIF2D/EIF4A3/EIF5A/EMD/ENSA/ENY2/ERP29/EXOC3/…	208	BP
GO:0061418	regulation of transcription from RNA polymerase II promoter in response to hypoxia	27/1367	77/17910	5.54618e-12	PSMA3/PSMA4/PSMA5/PSMA6/PSMA7/PSMB1/PSMB4/PSMB5/PSMB6/PSMB7/PSMB8/PSMB9/PSMC1/PSMC3/PSMC4/PSMC5/PSMC6/PSMD13/PSMD4/PSMD6/PSMD8/PSMD9/PSME1/PSME2/RBX1/UBB/UBC	27	BP
GO:0033036	macromolecule localization	300/1367	2735/17910	5.89325e-12	ABCD1/ABHD17A/ACAA1/ACOT2/ACTB/AIP/ANG/ANXA2/AP1B1/AP1M1/AP2M1/AP4M1/APOL2/ARCN1/ARF1/ARFIP1/ARL8A/ARRB2/ATG4B/ATP1B3/ATP6AP1/ATP6V0B/ATP6V0C/ATP6V0E1/ATP6V1F/ATP6V1H/AUP1/B3GAT3/BAG6/BAIAP2/BARD1/BAX/BBS9/BCAP31/BCL2L1/BCL3/BET1L/BIN3/BOD1/BSG/BTF3/CALR/CAPN10/CARM1/CBY1/CCDC22/CCT7/CCT8/CD63/CD81/CDC37/CDK16/CHCHD4/CHMP2A/CHMP4A/CHMP4B/CHMP6/CHTOP/CIB1/CLTB/CNIH4/COG7/COMMD1/COPE/COPG1/CORO1B/C…	300	BP
GO:0070646	protein modification by small protein removal	56/1367	273/17910	6.80613e-12	ACTB/ACTR5/ACTR8/ADRM1/ARRB2/BARD1/COPS5/COPS6/EIF3F/ENY2/INO80B/INO80C/INO80E/KEAP1/MCRS1/NEDD8/NFKBIA/OTUB1/OTUD5/PARK7/PSMA3/PSMA4/PSMA5/PSMA6/PSMA7/PSMB1/PSMB4/PSMB5/PSMB6/PSMB7/PSMB8/PSMB9/PSMC1/PSMC3/PSMC4/PSMC5/PSMC6/PSMD13/PSMD4/PSMD6/PSMD8/PSMD9/PSME1/PSME2/RAD23A/RIPK1/TADA3/TAF10/TNIP1/TNIP2/TOR1A/TRIM21/UBB/UBC/UCHL3/USP4	56	BP
GO:0044257	cellular protein catabolic process	100/1367	648/17910	7.12711e-12	ANAPC16/ANAPC5/ANXA2/AP2M1/ARRB2/ATRAID/AUP1/BAG6/BCAP31/CCDC22/CD81/CDC16/CDC26/CHMP4B/COMMD1/CSNK1D/CUL3/DERL2/DNAJB12/EDEM2/FAF1/FBXW5/FBXW7/FURIN/GIPC1/GPX1/HECTD3/HSP90B1/HSPA5/HTRA2/KAT5/KEAP1/LONP1/MVB12A/NEDD8/NPLOC4/NTAN1/PARK7/PDCL3/PLK3/PML/PSMA3/PSMA4/PSMA5/PSMA6/PSMA7/PSMB1/PSMB4/PSMB5/PSMB6/PSMB7/PSMB8/PSMB9/PSMC1/PSMC3/PSMC4/PSMC5/PSMC6/PSMD13/PSMD4/PSMD6/PSMD8/PSMD9/PSME1/PSME2/RA…	100	BP
GO:0042886	amide transport	210/1367	1752/17910	7.9114e-12	ABCD1/ACAA1/ACOT2/AIP/ANG/AP1B1/AP1M1/AP2M1/AP4M1/ARCN1/ARF1/ARFIP1/ARL8A/ARRB2/ATG4B/ATP6AP1/ATP6V0B/ATP6V0C/ATP6V0E1/ATP6V1F/ATP6V1H/AUP1/B3GAT3/BARD1/BBS9/BCAP31/BET1L/BTF3/CALR/CAPN10/CCDC22/CD63/CD81/CDC37/CDK16/CHCHD4/CHMP4A/CHMP4B/CHMP6/CHTOP/CIB1/CLTB/CNIH4/COG7/COMMD1/COPE/COPG1/CPSF4/CTSA/CTTN/DDX39A/DDX39B/DERL2/DHRS4/DHX38/DYNLT1/ECH1/ECI2/EDEM2/EIF2D/EIF4A3/EIF5A/EMD/ENSA/ENY2/ERP29/…	210	BP
GO:0016579	protein deubiquitination	54/1367	260/17910	9.7666e-12	ACTB/ACTR5/ACTR8/ADRM1/ARRB2/BARD1/COPS5/EIF3F/ENY2/INO80B/INO80C/INO80E/KEAP1/MCRS1/NEDD8/NFKBIA/OTUB1/OTUD5/PARK7/PSMA3/PSMA4/PSMA5/PSMA6/PSMA7/PSMB1/PSMB4/PSMB5/PSMB6/PSMB7/PSMB8/PSMB9/PSMC1/PSMC3/PSMC4/PSMC5/PSMC6/PSMD13/PSMD4/PSMD6/PSMD8/PSMD9/PSME1/PSME2/RAD23A/RIPK1/TADA3/TAF10/TNIP1/TNIP2/TRIM21/UBB/UBC/UCHL3/USP4	54	BP
GO:0042773	ATP synthesis coupled electron transport	29/1367	90/17910	1.02535e-11	COA6/COX6B1/COX6C/COX7B/COX7C/COX8A/CYC1/NDUFA1/NDUFA10/NDUFA2/NDUFA3/NDUFA6/NDUFA8/NDUFAB1/NDUFB1/NDUFB2/NDUFB3/NDUFB6/NDUFC1/NDUFS3/NDUFS4/NDUFS5/NDUFV2/NDUFV3/PARK7/SDHAF2/UQCR10/UQCRC1/UQCRQ	29	BP
GO:0016032	viral process	118/1367	822/17910	1.15055e-11	AP1B1/AP1M1/AP2M1/ARF1/ATP6V0C/ATP6V1H/BANF1/BAX/BCAP31/BCL2L1/C1QBP/CARM1/CCDC86/CD81/CFL1/CHD6/CHMP1A/CHMP2A/CHMP4A/CHMP4B/CHMP6/COPS6/CPSF4/CRTC2/CTDP1/DYNLL1/DYNLT1/EIF2AK4/EIF2D/EIF3D/EIF3F/EIF4G1/FBXW7/FURIN/GAS6/GPS2/GTF2F1/HYAL2/IFITM2/IFITM3/IKBKB/IKBKE/KAT5/KEAP1/LAMTOR5/LGALS1/MCTS1/MVB12A/NELFE/NFKBIA/NUP205/NXF1/P4HB/PDCL3/PML/POLR2E/POLR2G/POLR2H/POLR2J/POLR2L/PPIA/PPIB/PPIE/PSMA3/P…	118	BP
GO:0005758	mitochondrial intermembrane space	25/1412	73/18675	5.01606e-11	AIFM1/AK2/BLOC1S1/CHCHD4/CHCHD7/COA4/COA6/COX6B1/DIABLO/DTYMK/HAX1/HTRA2/NDUFA8/NDUFS5/NME4/PARK7/PRELID1/REXO2/SOD1/TIMM10/TIMM23/TIMM8B/TIMM9/TRIAP1/UQCC2	25	CC
GO:0010972	negative regulation of G2/M transition of mitotic cell cycle	28/1367	85/17910	1.27625e-11	PSMA3/PSMA4/PSMA5/PSMA6/PSMA7/PSMB1/PSMB4/PSMB5/PSMB6/PSMB7/PSMB8/PSMB9/PSMC1/PSMC3/PSMC4/PSMC5/PSMC6/PSMD13/PSMD4/PSMD6/PSMD8/PSMD9/PSME1/PSME2/RBX1/SYF2/VPS4A/ZFYVE19	28	BP
GO:0043620	regulation of DNA-templated transcription in response to stress	33/1367	115/17910	1.4043e-11	ATF4/CEBPB/CHD6/HSF1/HSPA5/PSMA3/PSMA4/PSMA5/PSMA6/PSMA7/PSMB1/PSMB4/PSMB5/PSMB6/PSMB7/PSMB8/PSMB9/PSMC1/PSMC3/PSMC4/PSMC5/PSMC6/PSMD13/PSMD4/PSMD6/PSMD8/PSMD9/PSME1/PSME2/RBX1/RELA/UBB/UBC	33	BP
GO:0043618	regulation of transcription from RNA polymerase II promoter in response to stress	32/1367	109/17910	1.46313e-11	ATF4/CEBPB/CHD6/HSF1/HSPA5/PSMA3/PSMA4/PSMA5/PSMA6/PSMA7/PSMB1/PSMB4/PSMB5/PSMB6/PSMB7/PSMB8/PSMB9/PSMC1/PSMC3/PSMC4/PSMC5/PSMC6/PSMD13/PSMD4/PSMD6/PSMD8/PSMD9/PSME1/PSME2/RBX1/UBB/UBC	32	BP
GO:0043043	peptide biosynthetic process	104/1367	693/17910	1.479e-11	ALKBH1/ANG/ATF4/BCL3/C1QBP/CALR/CHCHD1/CNDP2/COA3/COPS5/DAP3/DAPK3/DDX39B/DHPS/EARS2/EEF1E1/EIF1/EIF2AK4/EIF2B2/EIF2D/EIF2S2/EIF3CL/EIF3D/EIF3F/EIF3I/EIF4A3/EIF4E2/EIF4G1/EIF5A/EIF6/ERAL1/FARS2/FARSB/FURIN/GGCT/GSS/MALSU1/MCTS1/METTL17/MGST2/MRPL11/MRPL13/MRPL14/MRPL16/MRPL17/MRPL18/MRPL2/MRPL22/MRPL32/MRPL34/MRPL36/MRPL37/MRPL4/MRPL40/MRPL43/MRPL46/MRPL9/MRPS11/MRPS12/MRPS15/MRPS16/MRPS18A/MRPS1…	104	BP
GO:0010257	NADH dehydrogenase complex assembly	24/1367	64/17910	1.60032e-11	ACAD9/BCS1L/NDUFA1/NDUFA10/NDUFA2/NDUFA3/NDUFA6/NDUFA8/NDUFAB1/NDUFAF2/NDUFAF3/NDUFAF4/NDUFAF5/NDUFB1/NDUFB2/NDUFB3/NDUFB6/NDUFC1/NDUFS3/NDUFS4/NDUFS5/NDUFV2/NDUFV3/OXA1L	24	BP
GO:0032981	mitochondrial respiratory chain complex I assembly	24/1367	64/17910	1.60032e-11	ACAD9/BCS1L/NDUFA1/NDUFA10/NDUFA2/NDUFA3/NDUFA6/NDUFA8/NDUFAB1/NDUFAF2/NDUFAF3/NDUFAF4/NDUFAF5/NDUFB1/NDUFB2/NDUFB3/NDUFB6/NDUFC1/NDUFS3/NDUFS4/NDUFS5/NDUFV2/NDUFV3/OXA1L	24	BP
GO:0045333	cellular respiration	42/1367	176/17910	1.94631e-11	AIFM2/BLOC1S1/COA6/COX6B1/COX6C/COX7B/COX7C/COX8A/CYC1/FAHD1/IDH3B/IDH3G/MDH2/NDUFA1/NDUFA10/NDUFA2/NDUFA3/NDUFA6/NDUFA8/NDUFAB1/NDUFAF2/NDUFB1/NDUFB2/NDUFB3/NDUFB6/NDUFC1/NDUFS3/NDUFS4/NDUFS5/NDUFV2/NDUFV3/OXA1L/PARK7/PDHA1/PRELID1/SDHAF2/SDHB/SIRT3/SUCLG1/UQCR10/UQCRC1/UQCRQ	42	BP
GO:0016192	vesicle-mediated transport	222/1367	1899/17910	2.05564e-11	ACAA1/ACTB/ACTG1/ACTR10/ALDH3B1/ALDOA/ANKRD13D/ANXA11/ANXA2/AP1B1/AP1M1/AP2M1/AP4M1/APRT/ARCN1/ARF1/ARF5/ARL8A/ARPC1A/ARPC2/ARPC3/ARPC4/ARRB2/ARSA/ATP6AP1/ATP6V0C/ATP6V1H/BAIAP2/BCL2L1/BET1L/BLOC1S1/BLOC1S4/BNIP1/BRI3/BRK1/C1orf35/CALR/CAPN1/CAPZB/CCDC22/CCT8/CD151/CD59/CD63/CD81/CDK16/CHID1/CHMP1A/CHMP2A/CHMP4A/CHMP4B/CHMP6/CNIH4/COG7/COMMD1/COPE/COPG1/COPS5/COTL1/CSNK1D/CSNK2B/CSTB/CTSA/CTTN/CU…	222	BP
GO:0031410	cytoplasmic vesicle	243/1412	2179/18675	9.93582e-11	ABHD17A/ACAA1/ACTG1/ACTR10/AGTRAP/ALDH3B1/ALDOA/ANG/ANKRD13D/ANXA11/ANXA2/AP1B1/AP1M1/AP2M1/AP4M1/APH1A/APRT/ARCN1/ARF1/ARHGDIB/ARL8A/ARPC2/ARRB2/ARSA/ATP1B3/ATP6AP1/ATP6V0B/ATP6V0C/ATP6V0E1/BAIAP2/BCAP31/BCL2L1/BET1L/BRI3/BSG/C1orf35/CALR/CAPN1/CCDC22/CCT8/CD59/CD63/CDK16/CHID1/CHMP1A/CHMP2A/CHMP4A/CHMP4B/CHMP6/CLK3/CLTB/COMMD1/COMMD7/COPE/COPG1/COPS5/COTL1/CSNK2B/CSTB/CTNNA1/CTSA/CYB561D2/CYB5R…	243	CC
GO:0000314	organellar small ribosomal subunit	15/1412	27/18675	1.02351e-10	DAP3/MRPS11/MRPS12/MRPS15/MRPS16/MRPS18A/MRPS18B/MRPS18C/MRPS2/MRPS21/MRPS24/MRPS26/MRPS33/MRPS6/MRPS9	15	CC
GO:0005763	mitochondrial small ribosomal subunit	15/1412	27/18675	1.02351e-10	DAP3/MRPS11/MRPS12/MRPS15/MRPS16/MRPS18A/MRPS18B/MRPS18C/MRPS2/MRPS21/MRPS24/MRPS26/MRPS33/MRPS6/MRPS9	15	CC
GO:0044281	small molecule metabolic process	232/1367	2012/17910	2.56607e-11	ABCD1/ABCD4/ABHD14B/ABHD16A/ACAA1/ACAD9/ACADVL/ACBD6/ACOT13/ACOT2/ACOT9/ACSS2/ACY1/ADPRM/AGPAT1/AIG1/AK2/AKR1A1/AKR1B1/ALDH3B1/ALDOA/APOL2/APRT/ATF4/B3GALT6/B4GALT3/BCKDK/BSG/CDIPT/CHPF2/CLN6/COA6/COASY/COMT/COQ4/COQ6/COX6B1/COX6C/COX7B/COX7C/COX8A/CRTC2/CYB5R3/CYC1/CYP2R1/DAGLB/DDAH2/DECR1/DGUOK/DHRS4/DNAJC30/DNPH1/DTYMK/EARS2/EBP/ECH1/ECHS1/ECI2/EEF1E1/EIF6/ENO1/ENTPD6/FADS3/FAHD1/FAM20C/FAM3A/…	232	BP
GO:0032984	protein-containing complex disassembly	58/1367	298/17910	2.7003e-11	ADD1/CFL1/CHCHD1/CHMP1A/CHMP2A/CIB1/DAP3/EIF2D/EIF5A/ERAL1/GABARAP/GAK/MAP1LC3A/MCTS1/MRPL11/MRPL13/MRPL14/MRPL16/MRPL17/MRPL18/MRPL2/MRPL22/MRPL32/MRPL34/MRPL36/MRPL37/MRPL4/MRPL40/MRPL43/MRPL46/MRPL9/MRPS11/MRPS12/MRPS15/MRPS16/MRPS18A/MRPS18B/MRPS18C/MRPS2/MRPS21/MRPS24/MRPS26/MRPS31/MRPS33/MRPS6/MRPS9/MTIF3/OXA1L/PEX14/PPP1CA/SH3GL1/SMARCA4/SNX14/TRMT112/TSG101/TWF2/UPF1/VPS4A	58	BP
GO:0097708	intracellular vesicle	243/1412	2182/18675	1.13883e-10	ABHD17A/ACAA1/ACTG1/ACTR10/AGTRAP/ALDH3B1/ALDOA/ANG/ANKRD13D/ANXA11/ANXA2/AP1B1/AP1M1/AP2M1/AP4M1/APH1A/APRT/ARCN1/ARF1/ARHGDIB/ARL8A/ARPC2/ARRB2/ARSA/ATP1B3/ATP6AP1/ATP6V0B/ATP6V0C/ATP6V0E1/BAIAP2/BCAP31/BCL2L1/BET1L/BRI3/BSG/C1orf35/CALR/CAPN1/CCDC22/CCT8/CD59/CD63/CDK16/CHID1/CHMP1A/CHMP2A/CHMP4A/CHMP4B/CHMP6/CLK3/CLTB/COMMD1/COMMD7/COPE/COPG1/COPS5/COTL1/CSNK2B/CSTB/CTNNA1/CTSA/CYB561D2/CYB5R…	243	CC
GO:0044391	ribosomal subunit	40/1412	173/18675	1.25196e-10	DAP3/EIF2D/EIF4G1/MALSU1/MCTS1/MRPL11/MRPL13/MRPL14/MRPL16/MRPL17/MRPL18/MRPL2/MRPL22/MRPL32/MRPL34/MRPL36/MRPL37/MRPL4/MRPL40/MRPL43/MRPL46/MRPL9/MRPS11/MRPS12/MRPS15/MRPS16/MRPS18A/MRPS18B/MRPS18C/MRPS2/MRPS21/MRPS24/MRPS26/MRPS33/MRPS6/MRPS9/NDUFAB1/RPL11/RPS14/RPS18	40	CC
GO:0034774	secretory granule lumen	59/1412	321/18675	1.40587e-10	ACAA1/ACTR10/ALDOA/ANXA2/APRT/ARSA/C1orf35/CCT8/COTL1/CSNK2B/CSTB/CTSA/CYB5R3/DBNL/DYNC1H1/DYNLT1/FERMT3/GAS6/GHDC/GLA/GPI/GSTP1/GUSB/HEBP2/HEXB/IMPDH1/LGALS3BP/MAGED2/MVP/NEU1/NIT2/NPC2/PFKL/PKM/PPIA/PPIE/PRDX4/PRDX6/PSMA5/PSMB1/PSMB7/PSMC3/PSMD13/PSMD6/PTPN6/PYGL/QSOX1/S100A11/SERPINB1/SERPING1/SRP14/STK11IP/TEX264/TGFB1/TMSB4X/TRAPPC1/VEGFB/VTI1B/XRCC6	59	CC
GO:0022904	respiratory electron transport chain	31/1367	106/17910	3.39155e-11	AIFM2/COA6/COX6B1/COX6C/COX7B/COX7C/COX8A/CYC1/NDUFA1/NDUFA10/NDUFA2/NDUFA3/NDUFA6/NDUFA8/NDUFAB1/NDUFAF2/NDUFB1/NDUFB2/NDUFB3/NDUFB6/NDUFC1/NDUFS3/NDUFS4/NDUFS5/NDUFV2/NDUFV3/PARK7/SDHAF2/UQCR10/UQCRC1/UQCRQ	31	BP
GO:0060205	cytoplasmic vesicle lumen	61/1412	338/18675	1.48058e-10	ACAA1/ACTR10/ALDOA/ANXA2/APRT/ARSA/C1orf35/CALR/CCT8/COTL1/CSNK2B/CSTB/CTSA/CYB5R3/DBNL/DYNC1H1/DYNLT1/FERMT3/GAS6/GHDC/GLA/GPI/GSTP1/GUSB/HEBP2/HEXB/HSP90B1/IMPDH1/LGALS3BP/MAGED2/MVP/NEU1/NIT2/NPC2/PFKL/PKM/PPIA/PPIE/PRDX4/PRDX6/PSMA5/PSMB1/PSMB7/PSMC3/PSMD13/PSMD6/PTPN6/PYGL/QSOX1/S100A11/SERPINB1/SERPING1/SRP14/STK11IP/TEX264/TGFB1/TMSB4X/TRAPPC1/VEGFB/VTI1B/XRCC6	61	CC
GO:0031983	vesicle lumen	61/1412	339/18675	1.67572e-10	ACAA1/ACTR10/ALDOA/ANXA2/APRT/ARSA/C1orf35/CALR/CCT8/COTL1/CSNK2B/CSTB/CTSA/CYB5R3/DBNL/DYNC1H1/DYNLT1/FERMT3/GAS6/GHDC/GLA/GPI/GSTP1/GUSB/HEBP2/HEXB/HSP90B1/IMPDH1/LGALS3BP/MAGED2/MVP/NEU1/NIT2/NPC2/PFKL/PKM/PPIA/PPIE/PRDX4/PRDX6/PSMA5/PSMB1/PSMB7/PSMC3/PSMD13/PSMD6/PTPN6/PYGL/QSOX1/S100A11/SERPINB1/SERPING1/SRP14/STK11IP/TEX264/TGFB1/TMSB4X/TRAPPC1/VEGFB/VTI1B/XRCC6	61	CC
GO:1990234	transferase complex	90/1412	597/18675	1.85133e-10	ACTB/ANAPC16/ANAPC5/BARD1/CCND3/CDC16/CDC26/CHD8/COMMD1/CUL3/CXXC1/DAD1/DCAF15/DDOST/DPM2/DPM3/DPY30/ENY2/ERCC1/FBXO25/FBXW5/FBXW7/GTF2E2/GTF2F1/GTF2H4/IKBKB/INO80C/KAT5/KEAP1/KRTCAP2/MCRS1/MED10/MED11/MED27/MED7/MGA/MMS19/NSMCE2/OST4/PAF1/PDCD6/PEF1/PFKL/PHC2/PHC3/PHF1/PHKG2/PIGC/PIGH/PIK3R6/PKM/POLR1D/POLR2E/POLR2G/POLR2H/POLR2J/POLR2L/PRKAG1/PRMT1/PYURF/RABGGTA/RBBP7/RBCK1/RBX1/RING1/RNF40/RNF…	90	CC
GO:0042775	mitochondrial ATP synthesis coupled electron transport	28/1367	89/17910	4.42722e-11	COX6B1/COX6C/COX7B/COX7C/COX8A/CYC1/NDUFA1/NDUFA10/NDUFA2/NDUFA3/NDUFA6/NDUFA8/NDUFAB1/NDUFB1/NDUFB2/NDUFB3/NDUFB6/NDUFC1/NDUFS3/NDUFS4/NDUFS5/NDUFV2/NDUFV3/PARK7/SDHAF2/UQCR10/UQCRC1/UQCRQ	28	BP
GO:0044419	interspecies interaction between organisms	127/1367	928/17910	4.82933e-11	ANXA2/AP1B1/AP1M1/AP2M1/ARF1/ATP6V0C/ATP6V1H/BANF1/BAX/BCAP31/BCL2L1/C1QBP/CARM1/CCDC86/CD81/CFL1/CHD6/CHMP1A/CHMP2A/CHMP4A/CHMP4B/CHMP6/COPS6/CPSF4/CRTC2/CTDP1/DDX39B/DYNLL1/DYNLT1/EIF2AK4/EIF2D/EIF3D/EIF3F/EIF4G1/FBXW7/FURIN/GAS6/GPS2/GPX1/GTF2F1/HYAL2/IFITM2/IFITM3/IKBKB/IKBKE/KAT5/KEAP1/LAMTOR5/LGALS1/MCTS1/MVB12A/NELFE/NFKBIA/NUP205/NXF1/P4HB/PDCL3/PML/POLR2E/POLR2G/POLR2H/POLR2J/POLR2L/PPIA…	127	BP
GO:0048002	antigen processing and presentation of peptide antigen	43/1367	188/17910	4.95068e-11	ACTR10/AP1B1/AP1M1/AP2M1/ARF1/BCAP31/CALR/CAPZB/CLEC4A/DYNC1H1/DYNLL1/HLA-E/IKBKB/NCF4/PDIA3/PSMA3/PSMA4/PSMA5/PSMA6/PSMA7/PSMB1/PSMB4/PSMB5/PSMB6/PSMB7/PSMB8/PSMB9/PSMC1/PSMC3/PSMC4/PSMC5/PSMC6/PSMD13/PSMD4/PSMD6/PSMD8/PSMD9/PSME1/PSME2/RILP/SEC13/TAPBP/TAPBPL	43	BP
GO:0002478	antigen processing and presentation of exogenous peptide antigen	41/1367	174/17910	5.16926e-11	ACTR10/AP1B1/AP1M1/AP2M1/ARF1/CALR/CAPZB/CLEC4A/DYNC1H1/DYNLL1/HLA-E/IKBKB/NCF4/PDIA3/PSMA3/PSMA4/PSMA5/PSMA6/PSMA7/PSMB1/PSMB4/PSMB5/PSMB6/PSMB7/PSMB8/PSMB9/PSMC1/PSMC3/PSMC4/PSMC5/PSMC6/PSMD13/PSMD4/PSMD6/PSMD8/PSMD9/PSME1/PSME2/RILP/SEC13/TAPBP	41	BP
GO:0098588	bounding membrane of organelle	221/1412	1955/18675	2.49603e-10	ABCC10/ABCD1/ABCD4/ABHD17A/ACP2/AGTRAP/AIFM2/ALDH3B1/ANXA2/AP1B1/AP1M1/AP2M1/AP4M1/APH1A/ARAP1/ARCN1/ARF1/ARFIP1/ARFIP2/ARL8A/ATP6AP1/ATP6V0B/ATP6V0C/ATP6V0E1/ATP6V1F/ATP6V1H/ATRAID/B3GALT6/B3GAT3/B4GALT3/B4GALT7/BAK1/BAX/BBS9/BCAP31/BCL2L1/BET1L/BLOC1S1/BRI3/BSG/CALR/CD59/CD63/CDIPT/CHMP2A/CHMP4A/CHMP4B/CHMP6/CHPF2/CLTB/COASY/COG7/COMMD1/COPE/COPG1/CSNK1D/CTSA/CUL3/CYB5R3/CYSTM1/CYTH2/DAGLB/DBNL…	221	CC
GO:0022900	electron transport chain	41/1367	175/17910	6.2621e-11	AIFM2/AKR1A1/AKR1B1/COA6/COX6B1/COX6C/COX7B/COX7C/COX8A/CYC1/GLRX/GLRX2/GLRX3/IDH3B/NDUFA1/NDUFA10/NDUFA2/NDUFA3/NDUFA6/NDUFA8/NDUFAB1/NDUFAF2/NDUFB1/NDUFB2/NDUFB3/NDUFB6/NDUFC1/NDUFS3/NDUFS4/NDUFS5/NDUFV2/NDUFV3/NQO2/P4HA2/PARK7/POR/SDHAF2/SH3BGRL3/UQCR10/UQCRC1/UQCRQ	41	BP
GO:0051603	proteolysis involved in cellular protein catabolic process	91/1367	590/17910	6.73902e-11	ANAPC16/ANAPC5/ARRB2/AUP1/BAG6/BCAP31/CCDC22/CDC16/CDC26/CHMP4B/COMMD1/CSNK1D/CUL3/DERL2/DNAJB12/EDEM2/FAF1/FBXW5/FBXW7/GIPC1/GPX1/HECTD3/HSP90B1/HSPA5/KAT5/KEAP1/LONP1/MVB12A/NEDD8/NPLOC4/NTAN1/PARK7/PDCL3/PLK3/PML/PSMA3/PSMA4/PSMA5/PSMA6/PSMA7/PSMB1/PSMB4/PSMB5/PSMB6/PSMB7/PSMB8/PSMB9/PSMC1/PSMC3/PSMC4/PSMC5/PSMC6/PSMD13/PSMD4/PSMD6/PSMD8/PSMD9/PSME1/PSME2/RAD23A/RBCK1/RBX1/RHBDD1/RNF126/RNF40/…	91	BP
GO:0019884	antigen processing and presentation of exogenous antigen	41/1367	176/17910	7.57282e-11	ACTR10/AP1B1/AP1M1/AP2M1/ARF1/CALR/CAPZB/CLEC4A/DYNC1H1/DYNLL1/HLA-E/IKBKB/NCF4/PDIA3/PSMA3/PSMA4/PSMA5/PSMA6/PSMA7/PSMB1/PSMB4/PSMB5/PSMB6/PSMB7/PSMB8/PSMB9/PSMC1/PSMC3/PSMC4/PSMC5/PSMC6/PSMD13/PSMD4/PSMD6/PSMD8/PSMD9/PSME1/PSME2/RILP/SEC13/TAPBP	41	BP
GO:0019882	antigen processing and presentation	47/1367	220/17910	7.82459e-11	ACTR10/AP1B1/AP1M1/AP2M1/ARF1/BCAP31/CALR/CAPZB/CLEC4A/DYNC1H1/DYNLL1/HLA-E/IKBKB/NCF4/PDIA3/PSMA3/PSMA4/PSMA5/PSMA6/PSMA7/PSMB1/PSMB4/PSMB5/PSMB6/PSMB7/PSMB8/PSMB9/PSMC1/PSMC3/PSMC4/PSMC5/PSMC6/PSMD13/PSMD4/PSMD6/PSMD8/PSMD9/PSME1/PSME2/RAB32/RAB34/RELB/RILP/SEC13/TAPBP/TAPBPL/WAS	47	BP
GO:0006412	translation	99/1367	668/17910	9.61223e-11	ALKBH1/ANG/ATF4/BCL3/C1QBP/CALR/CHCHD1/COA3/COPS5/DAP3/DAPK3/DDX39B/DHPS/EARS2/EEF1E1/EIF1/EIF2AK4/EIF2B2/EIF2D/EIF2S2/EIF3CL/EIF3D/EIF3F/EIF3I/EIF4A3/EIF4E2/EIF4G1/EIF5A/EIF6/ERAL1/FARS2/FARSB/MALSU1/MCTS1/METTL17/MRPL11/MRPL13/MRPL14/MRPL16/MRPL17/MRPL18/MRPL2/MRPL22/MRPL32/MRPL34/MRPL36/MRPL37/MRPL4/MRPL40/MRPL43/MRPL46/MRPL9/MRPS11/MRPS12/MRPS15/MRPS16/MRPS18A/MRPS18B/MRPS18C/MRPS2/MRPS21/MRP…	99	BP
GO:1901135	carbohydrate derivative metabolic process	150/1367	1169/17910	9.91299e-11	ABCD1/ABHD14B/ACBD6/ACOT13/ACOT2/ACOT9/ACP6/ACSS2/AK2/AKR1A1/AKR1B1/ALDOA/ALG1/ALG3/ALG5/ALG8/APRT/ARSA/B3GALT6/B3GAT3/B4GALT3/B4GALT7/BAX/CHPF2/CLN6/COA6/COASY/COG7/COX6B1/COX6C/COX7B/COX7C/COX8A/CTSA/CYC1/DAD1/DDOST/DERL2/DGUOK/DNAJC30/DNPH1/DPM2/DPM3/DTYMK/EDEM2/EIF6/ENO1/FAM20C/G6PD/GLA/GMDS/GPC1/GPI/GSTZ1/GUK1/GUSB/HEXA/HEXB/HINT1/HMGCL/HS6ST1/HYAL2/IMPDH1/ITPA/JMJD8/KRTCAP2/MDP1/MGAT1/MGAT4…	150	BP
GO:0043632	modification-dependent macromolecule catabolic process	83/1367	522/17910	1.02893e-10	ANAPC16/ANAPC5/ARRB2/BAG6/BCAP31/CCDC22/CDC16/CDC26/COMMD1/CSNK1D/CUL3/DERL2/DIS3L2/EDEM2/FAF1/FBXW5/FBXW7/GIPC1/HECTD3/HSP90B1/HSPA5/KAT5/KEAP1/LONP1/MVB12A/NEDD8/NPLOC4/NTAN1/PARK7/PDCL3/PLK3/PML/PSMA3/PSMA4/PSMA5/PSMA6/PSMA7/PSMB1/PSMB4/PSMB5/PSMB6/PSMB7/PSMB8/PSMB9/PSMC1/PSMC3/PSMC4/PSMC5/PSMC6/PSMD13/PSMD4/PSMD6/PSMD8/PSMD9/PSME1/PSME2/RAD23A/RBCK1/RBX1/RNF126/RNF40/RPL11/SEC61B/SGTA/SQSTM1/…	83	BP
GO:0043604	amide biosynthetic process	115/1367	822/17910	1.09278e-10	ACSS2/ALKBH1/ANG/ATF4/B4GALT3/BCL3/C1QBP/CALR/CERS5/CHCHD1/CNDP2/COA3/COPS5/DAP3/DAPK3/DDX39B/DHPS/EARS2/EEF1E1/EIF1/EIF2AK4/EIF2B2/EIF2D/EIF2S2/EIF3CL/EIF3D/EIF3F/EIF3I/EIF4A3/EIF4E2/EIF4G1/EIF5A/EIF6/ERAL1/FARS2/FARSB/FPGS/FURIN/GGCT/GSS/GSTZ1/MALSU1/MCTS1/METTL17/MGST2/MPC2/MRPL11/MRPL13/MRPL14/MRPL16/MRPL17/MRPL18/MRPL2/MRPL22/MRPL32/MRPL34/MRPL36/MRPL37/MRPL4/MRPL40/MRPL43/MRPL46/MRPL9/MRPS1…	115	BP
GO:0044432	endoplasmic reticulum part	158/1412	1289/18675	4.94698e-10	ABCD1/ABCD4/ABHD12/AGPAT1/AGTRAP/ALG1/ALG3/ALG5/ALG8/APH1A/APOL2/ARCN1/ARSA/ATP6AP1/BAX/BCAP31/BNIP1/CALR/CD59/CDIPT/CERS5/CLN6/CNPY3/COPE/COPG1/CTDNEP1/CYB561D2/CYB5R3/CYP2R1/DAD1/DDOST/DERL2/DHRS4/DHRS7B/DNAJB12/DPM2/DPM3/EBP/EDEM2/EIF5A/EMC6/EMC7/EMC8/EMC9/EMD/ERMARD/ERP29/FADS3/FAF1/FAM20C/FKBP1A/FKBP2/FSTL3/G6PC3/GAS6/GRAMD1A/HLA-E/HSP90B1/HSPA5/HTRA2/IFNGR2/IKBIP/JAGN1/JMJD8/KDELR1/KDELR2/K…	158	CC
GO:0019941	modification-dependent protein catabolic process	82/1367	515/17910	1.24775e-10	ANAPC16/ANAPC5/ARRB2/BAG6/BCAP31/CCDC22/CDC16/CDC26/COMMD1/CSNK1D/CUL3/DERL2/EDEM2/FAF1/FBXW5/FBXW7/GIPC1/HECTD3/HSP90B1/HSPA5/KAT5/KEAP1/LONP1/MVB12A/NEDD8/NPLOC4/NTAN1/PARK7/PDCL3/PLK3/PML/PSMA3/PSMA4/PSMA5/PSMA6/PSMA7/PSMB1/PSMB4/PSMB5/PSMB6/PSMB7/PSMB8/PSMB9/PSMC1/PSMC3/PSMC4/PSMC5/PSMC6/PSMD13/PSMD4/PSMD6/PSMD8/PSMD9/PSME1/PSME2/RAD23A/RBCK1/RBX1/RNF126/RNF40/RPL11/SEC61B/SGTA/SQSTM1/SYVN1/T…	82	BP
GO:1901565	organonitrogen compound catabolic process	145/1367	1123/17910	1.35063e-10	ABCD1/ABHD12/ABHD16A/ABHD17A/ANAPC16/ANAPC5/ANXA2/AP2M1/ARRB2/ATG4B/ATRAID/AUP1/BAG6/BARD1/BCAP31/BCKDK/BLVRA/CCDC22/CD81/CDC16/CDC26/CHMP4B/CHMP6/CLN6/COMMD1/COMT/CSNK1D/CTSA/CUL3/DDAH2/DERL2/DNAJB12/DNPH1/EDEM2/FAF1/FBXW5/FBXW7/FURIN/GIPC1/GLA/GPC1/GPX1/GSTZ1/GUSB/HECTD3/HEXA/HEXB/HINT1/HMGCL/HSD17B10/HSP90B1/HSPA5/HTRA2/HYAL2/ITPA/KAT5/KEAP1/LONP1/LTA4H/MTHFS/MVB12A/NAGLU/NEDD8/NPLOC4/NTAN1/OA…	145	BP
GO:0044433	cytoplasmic vesicle part	173/1412	1450/18675	5.60263e-10	ABHD17A/ACAA1/ACTR10/AGTRAP/ALDH3B1/ALDOA/ANXA2/AP1B1/AP1M1/AP2M1/AP4M1/APH1A/APRT/ARCN1/ARL8A/ARSA/ATP6AP1/ATP6V0B/ATP6V0C/ATP6V0E1/BCL2L1/BRI3/BSG/C1orf35/CALR/CAPN1/CCT8/CD59/CD63/CHMP2A/CHMP4A/CHMP4B/CHMP6/CLTB/COMMD1/COPE/COPG1/COTL1/CSNK2B/CSTB/CTSA/CYB561D2/CYB5R3/CYSTM1/DBNL/DDOST/DYNC1H1/DYNLL1/DYNLT1/EXOC3/FERMT3/FLOT2/FURIN/GAA/GAS6/GHDC/GLA/GPI/GSTP1/GUSB/HEBP2/HEXB/HLA-E/HSP90B1/IFIT…	173	CC
GO:0006511	ubiquitin-dependent protein catabolic process	81/1367	510/17910	1.84019e-10	ANAPC16/ANAPC5/ARRB2/BAG6/BCAP31/CCDC22/CDC16/CDC26/COMMD1/CSNK1D/CUL3/DERL2/EDEM2/FAF1/FBXW5/FBXW7/GIPC1/HECTD3/HSP90B1/HSPA5/KAT5/KEAP1/MVB12A/NEDD8/NPLOC4/NTAN1/PARK7/PDCL3/PLK3/PML/PSMA3/PSMA4/PSMA5/PSMA6/PSMA7/PSMB1/PSMB4/PSMB5/PSMB6/PSMB7/PSMB8/PSMB9/PSMC1/PSMC3/PSMC4/PSMC5/PSMC6/PSMD13/PSMD4/PSMD6/PSMD8/PSMD9/PSME1/PSME2/RAD23A/RBCK1/RBX1/RNF126/RNF40/RPL11/SEC61B/SGTA/SQSTM1/SYVN1/TAF9/TG…	81	BP
GO:0008380	RNA splicing	73/1367	440/17910	2.01465e-10	BUD13/C1QBP/CD2BP2/CLK1/CLK3/CPSF4/CRNKL1/CTNNBL1/DCPS/DDX39A/DDX39B/DDX41/DHX38/DHX8/EIF4A3/FRG1/FUS/GCFC2/GEMIN6/GEMIN7/GTF2F1/JMJD6/LGALS3/LSM10/LSM2/LSM3/LSM4/LSM5/POLR2E/POLR2G/POLR2H/POLR2J/POLR2L/PPIE/PPP2R1A/PRCC/PRDX6/PRPF6/RALY/RBM22/RBM42/RBM8A/RNF113A/RP9/SAP18/SCAF1/SCNM1/SF3B2/SF3B4/SF3B5/SNRNP35/SNRPA1/SNRPB/SNRPB2/SNRPC/SNRPF/SNUPN/SRRM2/SRSF7/STRAP/SUGP1/SUPT6H/SYF2/THOC1/THOC6/T…	73	BP
GO:0005684	U2-type spliceosomal complex	24/1412	76/18675	8.17928e-10	BUD13/CRNKL1/DHX8/EIF4A3/GCFC2/LSM2/LSM3/LSM4/LSM5/PPIE/PRPF6/RBM22/RBM8A/RNF113A/SF3B2/SF3B4/SF3B5/SNRPA1/SNRPB/SNRPB2/SNRPC/SNRPF/SRRM2/SYF2	24	CC
GO:0031970	organelle envelope lumen	25/1412	82/18675	8.40429e-10	AIFM1/AK2/BLOC1S1/CHCHD4/CHCHD7/COA4/COA6/COX6B1/DIABLO/DTYMK/HAX1/HTRA2/NDUFA8/NDUFS5/NME4/PARK7/PRELID1/REXO2/SOD1/TIMM10/TIMM23/TIMM8B/TIMM9/TRIAP1/UQCC2	25	CC
GO:0005783	endoplasmic reticulum	203/1412	1785/18675	9.37777e-10	ABCD1/ABCD4/ABHD12/AGPAT1/AGTRAP/AHSA1/ALG1/ALG3/ALG5/ALG8/APH1A/APOL2/ARCN1/ARSA/ATP6AP1/BAIAP2/BAK1/BAX/BCAP31/BCL2L1/BNIP1/CALR/CD59/CDIPT/CERS5/CGRRF1/CIB1/CLN6/CNIH4/CNPY3/COPE/COPG1/CRELD2/CTDNEP1/CTSA/CYB561D2/CYB5R3/CYP2R1/DAD1/DDOST/DERL2/DHRS1/DHRS4/DHRS7B/DNAJB12/DPM2/DPM3/EBP/EDEM2/EIF5A/EMC6/EMC7/EMC8/EMC9/EMD/ERMARD/ERP29/FADS3/FAF1/FAM20C/FBXW7/FKBP1A/FKBP2/FNDC4/FSTL3/FURIN/G6PC3/…	203	CC
GO:0044451	nucleoplasm part	132/1412	1033/18675	1.11212e-09	ACTB/ADD1/ADPRHL2/ASCC2/ATPAF2/BARD1/CBY1/CD2BP2/CDYL/CHD8/CHTOP/CLK3/CPSF4/CRNKL1/CXXC1/DAPK3/DDX39A/DDX39B/DHX8/DNTTIP1/DPP3/DPY30/EIF2D/EIF4A3/ELP2/ENY2/ERCC1/FIBP/FRG1/GEMIN6/GEMIN7/GTF2E2/GTF2F1/GTF2H4/GTF3C6/HDAC3/HDAC7/HDAC8/HINT1/HIPK3/HSF1/IKBKE/INO80C/ITGB1BP1/ITPKC/KAT5/LAGE3/LMNA/LSM10/LYRM4/MCRS1/MED11/MED15/MED27/MED7/MED8/MGA/MMS19/MRPL36/NACC1/NDUFB1/NDUFS3/NELFE/NOP10/NR2C1/NSMCE…	132	CC
GO:1902036	regulation of hematopoietic stem cell differentiation	24/1367	72/17910	2.79658e-10	PSMA3/PSMA4/PSMA5/PSMA6/PSMA7/PSMB1/PSMB4/PSMB5/PSMB6/PSMB7/PSMB8/PSMB9/PSMC1/PSMC3/PSMC4/PSMC5/PSMC6/PSMD13/PSMD4/PSMD6/PSMD8/PSMD9/PSME1/PSME2	24	BP
GO:0000315	organellar large ribosomal subunit	20/1412	55/18675	1.26678e-09	MALSU1/MRPL11/MRPL13/MRPL14/MRPL16/MRPL17/MRPL18/MRPL2/MRPL22/MRPL32/MRPL34/MRPL36/MRPL37/MRPL4/MRPL40/MRPL43/MRPL46/MRPL9/MRPS18A/NDUFAB1	20	CC
GO:0005762	mitochondrial large ribosomal subunit	20/1412	55/18675	1.26678e-09	MALSU1/MRPL11/MRPL13/MRPL14/MRPL16/MRPL17/MRPL18/MRPL2/MRPL22/MRPL32/MRPL34/MRPL36/MRPL37/MRPL4/MRPL40/MRPL43/MRPL46/MRPL9/MRPS18A/NDUFAB1	20	CC
GO:0006397	mRNA processing	79/1367	499/17910	3.624e-10	BARD1/BUD13/C1QBP/CD2BP2/CHTOP/CPSF4/CRNKL1/CTNNBL1/DCPS/DDX39A/DDX39B/DDX41/DHX38/DHX8/EIF4A3/FRG1/FUS/GCFC2/GEMIN6/GEMIN7/GTF2F1/GTF2H4/HSF1/JMJD6/LGALS3/LSM10/LSM2/LSM3/LSM4/LSM5/NELFE/PAF1/POLR2E/POLR2G/POLR2H/POLR2J/POLR2L/PPIE/PRCC/PRDX6/PRPF6/RALY/RBM22/RBM42/RBM8A/RNF113A/RNF40/RPUSD3/SAP18/SARNP/SCAF1/SCNM1/SF3B2/SF3B4/SF3B5/SNRNP35/SNRPA1/SNRPB/SNRPB2/SNRPC/SNRPF/SNUPN/SRRM2/SRSF7/SSU72…	79	BP
GO:0071347	cellular response to interleukin-1	37/1367	156/17910	3.67432e-10	CEBPB/HYAL2/IKBKB/NFKBIA/OTUB1/PSMA3/PSMA4/PSMA5/PSMA6/PSMA7/PSMB1/PSMB4/PSMB5/PSMB6/PSMB7/PSMB8/PSMB9/PSMC1/PSMC3/PSMC4/PSMC5/PSMC6/PSMD13/PSMD4/PSMD6/PSMD8/PSMD9/PSME1/PSME2/RBX1/RELA/SQSTM1/TNIP2/UBB/UBC/UBE2V1/UPF1	37	BP
GO:1902750	negative regulation of cell cycle G2/M phase transition	28/1367	97/17910	4.20758e-10	PSMA3/PSMA4/PSMA5/PSMA6/PSMA7/PSMB1/PSMB4/PSMB5/PSMB6/PSMB7/PSMB8/PSMB9/PSMC1/PSMC3/PSMC4/PSMC5/PSMC6/PSMD13/PSMD4/PSMD6/PSMD8/PSMD9/PSME1/PSME2/RBX1/SYF2/VPS4A/ZFYVE19	28	BP
GO:1904813	ficolin-1-rich granule lumen	31/1412	124/18675	1.99459e-09	ACTR10/ALDOA/C1orf35/CAPN1/CCT8/COTL1/CSNK2B/CSTB/DBNL/DYNLT1/GPI/GSTP1/GUSB/IMPDH1/LTA4H/MVP/PFKL/PKM/PLEKHO2/PPIA/PPIE/PRDX4/PSMA5/PSMB1/PSMB7/PSMC3/PSMD13/PSMD6/PYGL/SRP14/XRCC6	31	CC
GO:0005681	spliceosomal complex	36/1412	160/18675	2.30628e-09	BUD13/CRNKL1/CTNNBL1/DDX39B/DDX41/DHX38/DHX8/EIF4A3/FRG1/GCFC2/LGALS3/LSM2/LSM3/LSM4/LSM5/PPIE/PRPF6/RALY/RBM22/RBM8A/RNF113A/SF3B2/SF3B4/SF3B5/SNRNP35/SNRPA1/SNRPB/SNRPB2/SNRPC/SNRPF/SRRM2/SUGP1/SYF2/U2AF1/UPF1/ZRSR2	36	CC
GO:0031329	regulation of cellular catabolic process	112/1367	814/17910	5.28768e-10	ABCD1/AIFM1/ANXA2/ATP6V0B/ATP6V0C/ATP6V0E1/ATP6V1H/ATRAID/BAG6/BAX/BCAP31/CAPN1/CARHSP1/CCDC22/CD81/CDC37/CHMP4A/CHMP4B/COMMD1/CSNK1D/CTSA/CTTN/DAPK3/DERL2/DRAM1/DXO/EDEM2/EIF2AK4/EIF4G1/EIF6/EXOSC7/FAF1/FBXW7/FURIN/GIPC1/GPX1/HAX1/HSF1/HTRA2/IFT20/JMJD8/KAT5/KEAP1/LAMTOR2/LAMTOR5/MAPKAPK2/NUP205/PABPC4/PAM16/PARK7/PDCL3/PHKG2/PLK3/PML/PNPLA2/POLDIP2/PPP1CA/PRKAB1/PRKAG1/PSMA3/PSMA4/PSMA5/PSMA6/P…	112	BP
GO:0005839	proteasome core complex	12/1412	20/18675	2.37348e-09	PSMA3/PSMA4/PSMA5/PSMA6/PSMA7/PSMB1/PSMB4/PSMB5/PSMB6/PSMB7/PSMB8/PSMB9	12	CC
GO:0009894	regulation of catabolic process	122/1367	916/17910	6.70693e-10	ABCD1/AIFM1/ANXA2/ATG4B/ATP6V0B/ATP6V0C/ATP6V0E1/ATP6V1H/ATRAID/BAG6/BARD1/BAX/BCAP31/CAPN1/CARHSP1/CCDC22/CD81/CDC37/CHMP4A/CHMP4B/CHMP6/COMMD1/CSNK1D/CTSA/CTTN/DAPK3/DERL2/DRAM1/DXO/EDEM2/EIF2AK4/EIF4G1/EIF6/EXOSC7/FAF1/FBXW7/FURIN/GIPC1/GPX1/HAX1/HSF1/HTRA2/IFT20/JMJD8/KAT5/KEAP1/LAMTOR2/LAMTOR5/MAPKAPK2/NUP205/OAZ1/PABPC4/PAM16/PARK7/PDCL3/PHB/PHKG2/PLK3/PML/PNPLA2/POLDIP2/PPP1CA/PRKAB1/PRKAG…	122	BP
GO:0065003	protein-containing complex assembly	201/1367	1742/17910	6.88479e-10	ACAD9/ACOT13/ADD1/ADRM1/ALDOA/ANG/ANXA2/AP2M1/ARF1/ARPC2/ARPC3/ARPC4/ATPAF2/BAX/BCS1L/BMP1/BRK1/C1QBP/CALR/CBY1/CCT8/CD2BP2/CD59/CENPP/CHMP2A/CHMP4A/CHMP4B/CHMP6/COA3/COA4/COA6/CORO1B/COX14/COX16/CRNKL1/CRTC2/CSNK1D/CSNK2B/CTNNA1/CTTN/CUL3/DBNL/DDX28/DDX39B/DECR1/DHRS4/DHX30/DNAJB12/DYNC1H1/EIF2D/EIF3CL/EIF3D/EIF3F/EIF3I/EIF4G1/EIF6/ERAL1/ERCC1/ERCC5/FAF1/FARSB/FERMT3/FKBP1A/FLOT1/FOSL1/FUS/GCFC2…	201	BP
GO:0101002	ficolin-1-rich granule	39/1412	185/18675	3.65685e-09	ACTR10/ALDOA/ARL8A/ATP6V0C/C1orf35/CAPN1/CCT8/COTL1/CSNK2B/CSTB/DBNL/DYNLL1/DYNLT1/GAA/GPI/GSTP1/GUSB/IMPDH1/LGALS3/LTA4H/MVP/PFKL/PKM/PLEKHO2/PPIA/PPIE/PRDX4/PSMA5/PSMB1/PSMB7/PSMC3/PSMD13/PSMD6/PYGL/SERPINB6/SRP14/TMEM179B/UBR4/XRCC6	39	CC
GO:0055114	oxidation-reduction process	124/1367	944/17910	1.14754e-09	ABCD1/ACAA1/ACAD9/ACADVL/ACSS2/AIFM1/AIFM2/AKR1A1/AKR1B1/ALDH3B1/ALDOA/ALKBH1/ALKBH3/BLOC1S1/BLVRA/CHCHD4/COA6/COQ6/COX6B1/COX6C/COX7B/COX7C/COX8A/CYB561D2/CYB5R3/CYC1/DECR1/DHRS1/DHRS12/DHRS4/DHRS7/DHRS7B/DUS1L/ECH1/ECHS1/ECI2/ENO1/ETHE1/FADS3/FAHD1/G6PD/GAA/GLRX/GLRX2/GLRX3/GPI/GPX1/GPX4/GSTK1/GYS1/HADHA/HIGD2A/HSD17B10/IDH3B/IDH3G/IMPDH1/JMJD6/MDH2/MECR/MSRB1/MTHFD1L/NCF4/NDUFA1/NDUFA10/NDUFA2…	124	BP
GO:0044106	cellular amine metabolic process	31/1367	121/17910	1.30048e-09	COMT/DHPS/OAZ1/PARK7/PNKD/PSMA3/PSMA4/PSMA5/PSMA6/PSMA7/PSMB1/PSMB4/PSMB5/PSMB6/PSMB7/PSMB8/PSMB9/PSMC1/PSMC3/PSMC4/PSMC5/PSMC6/PSMD13/PSMD4/PSMD6/PSMD8/PSMD9/PSME1/PSME2/SAT1/SMOX	31	BP
GO:0046034	ATP metabolic process	53/1367	287/17910	1.40003e-09	ABCD1/AK2/ALDOA/COA6/COX6B1/COX6C/COX7B/COX7C/COX8A/CYC1/DNAJC30/EIF6/ENO1/FAM20C/GPI/GUK1/JMJD8/NDUFA1/NDUFA10/NDUFA2/NDUFA3/NDUFA6/NDUFA8/NDUFAB1/NDUFB1/NDUFB2/NDUFB3/NDUFB6/NDUFC1/NDUFS3/NDUFS4/NDUFS5/NDUFV2/NDUFV3/NUDT5/NUP205/PARK7/PFKL/PKM/PRKAG1/RAE1/SDHAF2/SEC13/SIRT6/TGFB1/TMSB4X/TPI1/UQCC2/UQCR10/UQCRC1/UQCRQ/VPS9D1/ZBTB20	53	BP
GO:0005840	ribosome	47/1412	252/18675	6.46063e-09	CHCHD1/DAP3/EIF2AK4/EIF2D/EIF4G1/MALSU1/MCTS1/METTL17/MRPL11/MRPL13/MRPL14/MRPL16/MRPL17/MRPL18/MRPL2/MRPL22/MRPL32/MRPL34/MRPL36/MRPL37/MRPL4/MRPL40/MRPL43/MRPL46/MRPL9/MRPS11/MRPS12/MRPS15/MRPS16/MRPS18A/MRPS18B/MRPS18C/MRPS2/MRPS21/MRPS24/MRPS26/MRPS33/MRPS6/MRPS9/MTG1/MTG2/NDUFAB1/RPL11/RPS14/RPS18/SERP1/SRP68	47	CC
GO:0038061	NIK/NF-kappaB signaling	39/1367	179/17910	1.74689e-09	BCL3/CALR/HDAC7/IKBKE/ILK/NFKB2/NFKBIA/PPP4C/PSMA3/PSMA4/PSMA5/PSMA6/PSMA7/PSMB1/PSMB4/PSMB5/PSMB6/PSMB7/PSMB8/PSMB9/PSMC1/PSMC3/PSMC4/PSMC5/PSMC6/PSMD13/PSMD4/PSMD6/PSMD8/PSMD9/PSME1/PSME2/RBCK1/RELA/RELB/TMSB4X/TRADD/TRIP6/UACA	39	BP
GO:0034622	cellular protein-containing complex assembly	124/1367	952/17910	1.93542e-09	ACAD9/ADD1/ADRM1/ANG/AP2M1/ARF1/ARPC2/ARPC3/ARPC4/ATPAF2/BCS1L/BRK1/C1QBP/CALR/CD2BP2/CENPP/CHMP2A/CHMP4A/COA3/COA4/COA6/CORO1B/COX14/COX16/CRNKL1/CSNK1D/CSNK2B/CTTN/DDX28/DDX39B/DHX30/DNAJB12/DYNC1H1/EIF2D/EIF3CL/EIF3D/EIF3F/EIF3I/EIF4G1/EIF6/ERAL1/ERCC5/FKBP1A/GCFC2/GEMIN6/GEMIN7/GPX4/GTF2H4/HAX1/HSF1/HSPA4/MCTS1/MKKS/MRPS2/MSRB1/NAP1L4/NAPA/NDUFA1/NDUFA10/NDUFA2/NDUFA3/NDUFA6/NDUFA8/NDUFAB1/ND…	124	BP
GO:0005747	mitochondrial respiratory chain complex I	18/1412	50/18675	1.02288e-08	NDUFA1/NDUFA10/NDUFA2/NDUFA3/NDUFA6/NDUFA8/NDUFAB1/NDUFB1/NDUFB2/NDUFB3/NDUFB6/NDUFC1/NDUFS3/NDUFS4/NDUFS5/NDUFV2/NDUFV3/PARK7	18	CC
GO:0030964	NADH dehydrogenase complex	18/1412	50/18675	1.02288e-08	NDUFA1/NDUFA10/NDUFA2/NDUFA3/NDUFA6/NDUFA8/NDUFAB1/NDUFB1/NDUFB2/NDUFB3/NDUFB6/NDUFC1/NDUFS3/NDUFS4/NDUFS5/NDUFV2/NDUFV3/PARK7	18	CC
GO:0045271	respiratory chain complex I	18/1412	50/18675	1.02288e-08	NDUFA1/NDUFA10/NDUFA2/NDUFA3/NDUFA6/NDUFA8/NDUFAB1/NDUFB1/NDUFB2/NDUFB3/NDUFB6/NDUFC1/NDUFS3/NDUFS4/NDUFS5/NDUFV2/NDUFV3/PARK7	18	CC
GO:0005746	mitochondrial respiratory chain	23/1412	79/18675	1.06284e-08	BCS1L/COX7B/NDUFA1/NDUFA10/NDUFA2/NDUFA3/NDUFA6/NDUFA8/NDUFAB1/NDUFB1/NDUFB2/NDUFB3/NDUFB6/NDUFC1/NDUFS3/NDUFS4/NDUFS5/NDUFV2/NDUFV3/OXA1L/PARK7/SDHB/UQCRC1	23	CC
GO:0006119	oxidative phosphorylation	32/1367	131/17910	2.56891e-09	ABCD1/COA6/COX6B1/COX6C/COX7B/COX7C/COX8A/CYC1/DNAJC30/NDUFA1/NDUFA10/NDUFA2/NDUFA3/NDUFA6/NDUFA8/NDUFAB1/NDUFB1/NDUFB2/NDUFB3/NDUFB6/NDUFC1/NDUFS3/NDUFS4/NDUFS5/NDUFV2/NDUFV3/PARK7/SDHAF2/UQCC2/UQCR10/UQCRC1/UQCRQ	32	BP
GO:0006091	generation of precursor metabolites and energy	77/1367	502/17910	2.64597e-09	ABCD1/ACADVL/ACSS2/AIFM2/AKR1A1/AKR1B1/ALDOA/BLOC1S1/COA6/COX6B1/COX6C/COX7B/COX7C/COX8A/CYC1/DNAJC30/EIF6/ENO1/FAHD1/GAA/GLRX/GLRX2/GLRX3/GPI/GYS1/HMGCL/IDH3B/IDH3G/JMJD8/MDH2/NDUFA1/NDUFA10/NDUFA2/NDUFA3/NDUFA6/NDUFA8/NDUFAB1/NDUFAF2/NDUFB1/NDUFB2/NDUFB3/NDUFB6/NDUFC1/NDUFS3/NDUFS4/NDUFS5/NDUFV2/NDUFV3/NQO2/NUP205/OXA1L/P4HA2/PARK7/PDHA1/PFKL/PHKG2/PKM/POR/PPARD/PPP1CA/PRELID1/PRKAG1/PYGL/RAE1/…	77	BP
GO:0061024	membrane organization	101/1367	730/17910	2.90207e-09	ABCD1/ACTB/ACTG1/ANXA2/AP2M1/ARF1/ARPC1A/ARPC2/ARPC3/ARPC4/ARRB2/BAG6/BAIAP2/BAK1/BANF1/BAX/BCL2L1/BET1L/BNIP1/CALR/CD59/CHMP1A/CHMP2A/CHMP4A/CHMP4B/CHMP6/CLTB/CSNK1D/CTDNEP1/CTTN/CUL3/DYNLT1/EMD/EPS15L1/FLOT1/FLOT2/GAK/GAS6/GRAMD1A/HEBP2/HSPA4/HYAL2/IMMT/LEMD2/LMNA/M6PR/NAIF1/NAPA/PDCD5/PDCD6/PEF1/PLEKHM2/PPIA/PPP2R1A/PPP6R1/PREB/PRELID1/RAB1B/RAB34/RABIF/REEP4/RER1/RHOT2/RILP/RILPL1/RILPL2/S100…	101	BP
GO:0000377	RNA splicing, via transesterification reactions with bulged adenosine as nucleophile	59/1367	344/17910	3.13962e-09	BUD13/C1QBP/CD2BP2/CPSF4/CRNKL1/CTNNBL1/DCPS/DDX39A/DDX39B/DDX41/DHX38/DHX8/EIF4A3/FRG1/FUS/GCFC2/GEMIN6/GEMIN7/GTF2F1/JMJD6/LSM2/LSM3/LSM4/LSM5/POLR2E/POLR2G/POLR2H/POLR2J/POLR2L/PPIE/PRCC/PRDX6/PRPF6/RALY/RBM22/RBM42/RBM8A/RNF113A/SAP18/SCNM1/SF3B2/SF3B4/SF3B5/SNRNP35/SNRPA1/SNRPB/SNRPB2/SNRPC/SNRPF/SNUPN/SRRM2/SRSF7/STRAP/SUGP1/SYF2/U2AF1/U2AF1L4/USP4/ZRSR2	59	BP
GO:0000398	mRNA splicing, via spliceosome	59/1367	344/17910	3.13962e-09	BUD13/C1QBP/CD2BP2/CPSF4/CRNKL1/CTNNBL1/DCPS/DDX39A/DDX39B/DDX41/DHX38/DHX8/EIF4A3/FRG1/FUS/GCFC2/GEMIN6/GEMIN7/GTF2F1/JMJD6/LSM2/LSM3/LSM4/LSM5/POLR2E/POLR2G/POLR2H/POLR2J/POLR2L/PPIE/PRCC/PRDX6/PRPF6/RALY/RBM22/RBM42/RBM8A/RNF113A/SAP18/SCNM1/SF3B2/SF3B4/SF3B5/SNRNP35/SNRPA1/SNRPB/SNRPB2/SNRPC/SNRPF/SNUPN/SRRM2/SRSF7/STRAP/SUGP1/SYF2/U2AF1/U2AF1L4/USP4/ZRSR2	59	BP
GO:0009199	ribonucleoside triphosphate metabolic process	56/1367	319/17910	3.32709e-09	ABCD1/AK2/ALDOA/COA6/COX6B1/COX6C/COX7B/COX7C/COX8A/CYC1/DNAJC30/EIF6/ENO1/FAM20C/GPI/GUK1/ITPA/JMJD8/NDUFA1/NDUFA10/NDUFA2/NDUFA3/NDUFA6/NDUFA8/NDUFAB1/NDUFB1/NDUFB2/NDUFB3/NDUFB6/NDUFC1/NDUFS3/NDUFS4/NDUFS5/NDUFV2/NDUFV3/NME4/NUDT5/NUP205/PARK7/PFKL/PKM/PRKAG1/RAE1/SDHAF2/SEC13/SIRT6/TGFB1/TMSB4X/TPI1/UCKL1/UQCC2/UQCR10/UQCRC1/UQCRQ/VPS9D1/ZBTB20	56	BP
GO:0044085	cellular component biogenesis	305/1367	2951/17910	3.40363e-09	ACAD9/ACOT13/ACTB/ACTG1/ADD1/ADRM1/AKAP13/ALDOA/ANG/ANXA2/AP2M1/ARAP1/ARF1/ARFIP2/ARPC2/ARPC3/ARPC4/ATG2A/ATPAF2/B9D2/BAG6/BAIAP2/BAX/BBS9/BCS1L/BIN3/BMP1/BRK1/C1QBP/CALR/CBY1/CCT8/CD151/CD2BP2/CD59/CEBPZ/CENPP/CHMP1A/CHMP2A/CHMP4A/CHMP4B/CHMP6/CNTROB/COA3/COA4/COA6/COPS5/CORO1B/COX14/COX16/CRNKL1/CRTC2/CSNK1D/CSNK2B/CTNNA1/CTTN/CUL3/DAPK3/DBNL/DDX28/DDX31/DDX39B/DECR1/DHRS4/DHX30/DHX37/DNAJB12/D…	305	BP
GO:0034655	nucleobase-containing compound catabolic process	87/1367	598/17910	3.43716e-09	ABCD1/ADPRM/AIFM1/ALDOA/BAX/CARHSP1/DCPS/DEDD2/DIS3L2/DNPH1/DROSHA/DXO/EIF4A3/EIF4G1/EIF6/ENO1/ENTPD6/EXOSC7/GPI/GPX1/HINT1/HSF1/ITPA/JMJD8/LSM2/LSM3/LSM4/LSM5/MAPKAPK2/MGAT1/MUS81/NUDT5/NUP205/PABPC4/PAM16/PFKL/PKM/PPP2R1A/PRKAG1/PSMA3/PSMA4/PSMA5/PSMA6/PSMA7/PSMB1/PSMB4/PSMB5/PSMB6/PSMB7/PSMB8/PSMB9/PSMC1/PSMC3/PSMC4/PSMC5/PSMC6/PSMD13/PSMD4/PSMD6/PSMD8/PSMD9/PSME1/PSME2/RAE1/RBM8A/RNH1/RPL11/R…	87	BP
GO:1990204	oxidoreductase complex	25/1412	93/18675	1.48424e-08	BCKDK/BCS1L/NCF4/NDUFA1/NDUFA10/NDUFA2/NDUFA3/NDUFA6/NDUFA8/NDUFAB1/NDUFB1/NDUFB2/NDUFB3/NDUFB6/NDUFC1/NDUFS3/NDUFS4/NDUFS5/NDUFV2/NDUFV3/P4HB/PARK7/PDHA1/SDHB/UQCRC1	25	CC
GO:0009141	nucleoside triphosphate metabolic process	58/1367	337/17910	3.74079e-09	ABCD1/AK2/ALDOA/COA6/COX6B1/COX6C/COX7B/COX7C/COX8A/CYC1/DGUOK/DNAJC30/DTYMK/EIF6/ENO1/FAM20C/GPI/GUK1/ITPA/JMJD8/NDUFA1/NDUFA10/NDUFA2/NDUFA3/NDUFA6/NDUFA8/NDUFAB1/NDUFB1/NDUFB2/NDUFB3/NDUFB6/NDUFC1/NDUFS3/NDUFS4/NDUFS5/NDUFV2/NDUFV3/NME4/NUDT5/NUP205/PARK7/PFKL/PKM/PRKAG1/RAE1/SDHAF2/SEC13/SIRT6/TGFB1/TMSB4X/TPI1/UCKL1/UQCC2/UQCR10/UQCRC1/UQCRQ/VPS9D1/ZBTB20	58	BP
GO:0034976	response to endoplasmic reticulum stress	48/1367	254/17910	3.82464e-09	ACADVL/ADD1/AIFM1/ATF4/AUP1/BAG6/BAK1/BAX/BCAP31/BCL2L1/CALR/CEBPB/COPS5/CXXC1/DERL2/DNAJB12/EDEM2/EIF2AK4/ERP29/FLOT1/HSP90B1/HSPA5/LMNA/MANF/NPLOC4/P4HB/PARK7/PML/PPP1R15A/PREB/PTPN2/RHBDD1/SDF2L1/SEC16A/SEC61B/SERP1/SGTA/SYVN1/TATDN2/TMUB1/TMUB2/TOR1A/TXNDC12/UBAC2/UBE2J2/UBXN6/UFC1/YIF1A	48	BP
GO:0034660	ncRNA metabolic process	73/1367	470/17910	3.99129e-09	ALKBH1/ANG/BRF1/CPSF4/DEDD2/DHX37/DIS3L2/DROSHA/DUS1L/EARS2/EEF1E1/EIF4A3/ELAC2/ELP2/ELP5/ELP6/EMG1/EXOSC7/FARS2/FARSB/FRG1/FTSJ1/GTF2E2/GTF2F1/GTF3C1/GTF3C6/HSD17B10/IMP3/INTS10/INTS4/IPPK/LAGE3/MEPCE/NAT10/NOB1/NOP10/POLR2E/POLR2G/POLR2H/POLR2J/POLR2L/POLR3K/POP4/POP5/POP7/PUS1/RBFA/RELA/RIOK2/RPL11/RPP21/RPPH1/RPS14/RRP36/RRP8/RRP9/SIRT7/SMARCA4/SND1/TAF11/TAF9/TARBP2/TBP/TFB1M/TOE1/TRMT112/TR…	73	BP
GO:0009144	purine nucleoside triphosphate metabolic process	56/1367	321/17910	4.20256e-09	ABCD1/AK2/ALDOA/COA6/COX6B1/COX6C/COX7B/COX7C/COX8A/CYC1/DGUOK/DNAJC30/EIF6/ENO1/FAM20C/GPI/GUK1/ITPA/JMJD8/NDUFA1/NDUFA10/NDUFA2/NDUFA3/NDUFA6/NDUFA8/NDUFAB1/NDUFB1/NDUFB2/NDUFB3/NDUFB6/NDUFC1/NDUFS3/NDUFS4/NDUFS5/NDUFV2/NDUFV3/NME4/NUDT5/NUP205/PARK7/PFKL/PKM/PRKAG1/RAE1/SDHAF2/SEC13/SIRT6/TGFB1/TMSB4X/TPI1/UQCC2/UQCR10/UQCRC1/UQCRQ/VPS9D1/ZBTB20	56	BP
GO:0002446	neutrophil mediated immunity	76/1367	499/17910	4.62293e-09	ACAA1/ACTR10/ALDH3B1/ALDOA/ANXA2/AP1M1/APRT/ARL8A/ARSA/ATP6V0C/BRI3/C1orf35/CAPN1/CCT8/CD59/CD63/COTL1/CSNK2B/CSTB/CTSA/CYB5R3/CYSTM1/DBNL/DDOST/DYNC1H1/DYNLL1/DYNLT1/GAA/GHDC/GLA/GPI/GSTP1/GUSB/HEBP2/HEXB/IMPDH1/JAGN1/LAMTOR2/LGALS3/LTA4H/MVP/NEU1/NIT2/NPC2/PFKL/PKM/PLEKHO2/PPIA/PPIE/PRDX4/PRDX6/PSMA5/PSMB1/PSMB7/PSMC3/PSMD13/PSMD6/PTPN6/PYGL/QSOX1/RAB24/RAB4B/RHOG/S100A11/SERPINB1/SERPINB6/SLC4…	76	BP
GO:0000375	RNA splicing, via transesterification reactions	59/1367	348/17910	4.90256e-09	BUD13/C1QBP/CD2BP2/CPSF4/CRNKL1/CTNNBL1/DCPS/DDX39A/DDX39B/DDX41/DHX38/DHX8/EIF4A3/FRG1/FUS/GCFC2/GEMIN6/GEMIN7/GTF2F1/JMJD6/LSM2/LSM3/LSM4/LSM5/POLR2E/POLR2G/POLR2H/POLR2J/POLR2L/PPIE/PRCC/PRDX6/PRPF6/RALY/RBM22/RBM42/RBM8A/RNF113A/SAP18/SCNM1/SF3B2/SF3B4/SF3B5/SNRNP35/SNRPA1/SNRPB/SNRPB2/SNRPC/SNRPF/SNUPN/SRRM2/SRSF7/STRAP/SUGP1/SYF2/U2AF1/U2AF1L4/USP4/ZRSR2	59	BP
GO:0009205	purine ribonucleoside triphosphate metabolic process	55/1367	314/17910	4.98334e-09	ABCD1/AK2/ALDOA/COA6/COX6B1/COX6C/COX7B/COX7C/COX8A/CYC1/DNAJC30/EIF6/ENO1/FAM20C/GPI/GUK1/ITPA/JMJD8/NDUFA1/NDUFA10/NDUFA2/NDUFA3/NDUFA6/NDUFA8/NDUFAB1/NDUFB1/NDUFB2/NDUFB3/NDUFB6/NDUFC1/NDUFS3/NDUFS4/NDUFS5/NDUFV2/NDUFV3/NME4/NUDT5/NUP205/PARK7/PFKL/PKM/PRKAG1/RAE1/SDHAF2/SEC13/SIRT6/TGFB1/TMSB4X/TPI1/UQCC2/UQCR10/UQCRC1/UQCRQ/VPS9D1/ZBTB20	55	BP
GO:0022624	proteasome accessory complex	12/1412	23/18675	2.05582e-08	PSMC1/PSMC3/PSMC4/PSMC5/PSMC6/PSMD13/PSMD4/PSMD6/PSMD8/PSMD9/PSME1/PSME2	12	CC
GO:0070469	respiratory chain	24/1412	88/18675	2.11213e-08	BCS1L/COX7B/HIGD2A/NDUFA1/NDUFA10/NDUFA2/NDUFA3/NDUFA6/NDUFA8/NDUFAB1/NDUFB1/NDUFB2/NDUFB3/NDUFB6/NDUFC1/NDUFS3/NDUFS4/NDUFS5/NDUFV2/NDUFV3/OXA1L/PARK7/SDHB/UQCRC1	24	CC
GO:0098800	inner mitochondrial membrane protein complex	28/1412	115/18675	2.22553e-08	BCS1L/IMMT/NDUFA1/NDUFA10/NDUFA2/NDUFA3/NDUFA6/NDUFA8/NDUFAB1/NDUFB1/NDUFB2/NDUFB3/NDUFB6/NDUFC1/NDUFS3/NDUFS4/NDUFS5/NDUFV2/NDUFV3/PAM16/PARK7/SDHB/SPG7/TIMM10/TIMM17B/TIMM22/TIMM23/UQCRC1	28	CC
GO:0009123	nucleoside monophosphate metabolic process	59/1367	349/17910	5.4723e-09	ABCD1/AK2/ALDOA/APRT/COA6/COX6B1/COX6C/COX7B/COX7C/COX8A/CYC1/DGUOK/DNAJC30/DNPH1/DTYMK/EIF6/ENO1/FAM20C/GPI/GUK1/IMPDH1/JMJD8/NDUFA1/NDUFA10/NDUFA2/NDUFA3/NDUFA6/NDUFA8/NDUFAB1/NDUFB1/NDUFB2/NDUFB3/NDUFB6/NDUFC1/NDUFS3/NDUFS4/NDUFS5/NDUFV2/NDUFV3/NUDT5/NUP205/PARK7/PFKL/PKM/PRKAG1/RAE1/SDHAF2/SEC13/SIRT6/TGFB1/TMSB4X/TPI1/UCKL1/UQCC2/UQCR10/UQCRC1/UQCRQ/VPS9D1/ZBTB20	59	BP
GO:0009308	amine metabolic process	31/1367	128/17910	5.6673e-09	COMT/DHPS/OAZ1/PARK7/PNKD/PSMA3/PSMA4/PSMA5/PSMA6/PSMA7/PSMB1/PSMB4/PSMB5/PSMB6/PSMB7/PSMB8/PSMB9/PSMC1/PSMC3/PSMC4/PSMC5/PSMC6/PSMD13/PSMD4/PSMD6/PSMD8/PSMD9/PSME1/PSME2/SAT1/SMOX	31	BP
GO:0098803	respiratory chain complex	21/1412	70/18675	2.56775e-08	BCS1L/NDUFA1/NDUFA10/NDUFA2/NDUFA3/NDUFA6/NDUFA8/NDUFAB1/NDUFB1/NDUFB2/NDUFB3/NDUFB6/NDUFC1/NDUFS3/NDUFS4/NDUFS5/NDUFV2/NDUFV3/PARK7/SDHB/UQCRC1	21	CC
GO:0043312	neutrophil degranulation	74/1367	485/17910	6.84194e-09	ACAA1/ACTR10/ALDH3B1/ALDOA/ANXA2/AP1M1/APRT/ARL8A/ARSA/ATP6V0C/BRI3/C1orf35/CAPN1/CCT8/CD59/CD63/COTL1/CSNK2B/CSTB/CTSA/CYB5R3/CYSTM1/DBNL/DDOST/DYNC1H1/DYNLL1/DYNLT1/GAA/GHDC/GLA/GPI/GSTP1/GUSB/HEBP2/HEXB/IMPDH1/LAMTOR2/LGALS3/LTA4H/MVP/NEU1/NIT2/NPC2/PFKL/PKM/PLEKHO2/PPIA/PPIE/PRDX4/PRDX6/PSMA5/PSMB1/PSMB7/PSMC3/PSMD13/PSMD6/PTPN6/PYGL/QSOX1/RAB24/RAB4B/RHOG/S100A11/SERPINB1/SERPINB6/SLC44A2/SR…	74	BP
GO:0071705	nitrogen compound transport	223/1367	2035/17910	6.88458e-09	ABCD1/ACAA1/ACOT2/ACTB/AIP/ANG/AP1B1/AP1M1/AP2M1/AP4M1/ARCN1/ARF1/ARFIP1/ARL8A/ARRB2/ATG4B/ATP6AP1/ATP6V0B/ATP6V0C/ATP6V0E1/ATP6V1F/ATP6V1H/AUP1/B3GAT3/BARD1/BBS9/BCAP31/BET1L/BTF3/CALR/CAPN10/CCDC22/CD63/CD81/CDC37/CDK16/CHCHD4/CHMP4A/CHMP4B/CHMP6/CHTOP/CIB1/CLTB/CNIH4/COG7/COMMD1/COPE/COPG1/CPSF4/CTSA/CTTN/DDX39A/DDX39B/DERL2/DHRS4/DHX38/DYNLT1/ECH1/ECI2/EDEM2/EIF2D/EIF4A3/EIF5A/EMD/ENSA/ENY2/E…	223	BP
GO:0009167	purine ribonucleoside monophosphate metabolic process	55/1367	317/17910	7.05722e-09	ABCD1/AK2/ALDOA/APRT/COA6/COX6B1/COX6C/COX7B/COX7C/COX8A/CYC1/DNAJC30/EIF6/ENO1/FAM20C/GPI/GUK1/IMPDH1/JMJD8/NDUFA1/NDUFA10/NDUFA2/NDUFA3/NDUFA6/NDUFA8/NDUFAB1/NDUFB1/NDUFB2/NDUFB3/NDUFB6/NDUFC1/NDUFS3/NDUFS4/NDUFS5/NDUFV2/NDUFV3/NUDT5/NUP205/PARK7/PFKL/PKM/PRKAG1/RAE1/SDHAF2/SEC13/SIRT6/TGFB1/TMSB4X/TPI1/UQCC2/UQCR10/UQCRC1/UQCRQ/VPS9D1/ZBTB20	55	BP
GO:0060218	hematopoietic stem cell differentiation	24/1367	83/17910	7.11278e-09	PSMA3/PSMA4/PSMA5/PSMA6/PSMA7/PSMB1/PSMB4/PSMB5/PSMB6/PSMB7/PSMB8/PSMB9/PSMC1/PSMC3/PSMC4/PSMC5/PSMC6/PSMD13/PSMD4/PSMD6/PSMD8/PSMD9/PSME1/PSME2	24	BP
GO:0019439	aromatic compound catabolic process	92/1367	655/17910	7.1782e-09	ABCD1/ADPRM/AIFM1/ALDOA/BAX/BLVRA/CARHSP1/COMT/DCPS/DEDD2/DIS3L2/DNPH1/DROSHA/DXO/EIF4A3/EIF4G1/EIF6/ENO1/ENTPD6/EXOSC7/GPI/GPX1/GSTZ1/HINT1/HSF1/ITPA/JMJD8/LSM2/LSM3/LSM4/LSM5/MAPKAPK2/MGAT1/MTHFS/MUS81/NUDT5/NUP205/PABPC4/PAM16/PCBD1/PFKL/PKM/PPP2R1A/PRKAG1/PSMA3/PSMA4/PSMA5/PSMA6/PSMA7/PSMB1/PSMB4/PSMB5/PSMB6/PSMB7/PSMB8/PSMB9/PSMC1/PSMC3/PSMC4/PSMC5/PSMC6/PSMD13/PSMD4/PSMD6/PSMD8/PSMD9/PSME1/…	92	BP
GO:0009126	purine nucleoside monophosphate metabolic process	55/1367	318/17910	7.9146e-09	ABCD1/AK2/ALDOA/APRT/COA6/COX6B1/COX6C/COX7B/COX7C/COX8A/CYC1/DNAJC30/EIF6/ENO1/FAM20C/GPI/GUK1/IMPDH1/JMJD8/NDUFA1/NDUFA10/NDUFA2/NDUFA3/NDUFA6/NDUFA8/NDUFAB1/NDUFB1/NDUFB2/NDUFB3/NDUFB6/NDUFC1/NDUFS3/NDUFS4/NDUFS5/NDUFV2/NDUFV3/NUDT5/NUP205/PARK7/PFKL/PKM/PRKAG1/RAE1/SDHAF2/SEC13/SIRT6/TGFB1/TMSB4X/TPI1/UQCC2/UQCR10/UQCRC1/UQCRQ/VPS9D1/ZBTB20	55	BP
GO:0002283	neutrophil activation involved in immune response	74/1367	488/17910	8.95178e-09	ACAA1/ACTR10/ALDH3B1/ALDOA/ANXA2/AP1M1/APRT/ARL8A/ARSA/ATP6V0C/BRI3/C1orf35/CAPN1/CCT8/CD59/CD63/COTL1/CSNK2B/CSTB/CTSA/CYB5R3/CYSTM1/DBNL/DDOST/DYNC1H1/DYNLL1/DYNLT1/GAA/GHDC/GLA/GPI/GSTP1/GUSB/HEBP2/HEXB/IMPDH1/LAMTOR2/LGALS3/LTA4H/MVP/NEU1/NIT2/NPC2/PFKL/PKM/PLEKHO2/PPIA/PPIE/PRDX4/PRDX6/PSMA5/PSMB1/PSMB7/PSMC3/PSMD13/PSMD6/PTPN6/PYGL/QSOX1/RAB24/RAB4B/RHOG/S100A11/SERPINB1/SERPINB6/SLC44A2/SR…	74	BP
GO:0006900	vesicle budding from membrane	25/1367	91/17910	1.10109e-08	ANXA2/AP2M1/ARF1/CD59/CHMP4A/CSNK1D/CUL3/NAPA/PDCD6/PEF1/PPP6R1/PREB/RAB1B/RILP/S100A10/SCFD1/SEC13/SEC16A/STX5/TMED9/TRAPPC1/TRAPPC3/TRAPPC4/TRAPPC5/VPS4A	25	BP
GO:0070555	response to interleukin-1	38/1367	183/17910	1.14522e-08	CEBPB/HYAL2/IKBKB/NFKBIA/OTUB1/PSMA3/PSMA4/PSMA5/PSMA6/PSMA7/PSMB1/PSMB4/PSMB5/PSMB6/PSMB7/PSMB8/PSMB9/PSMC1/PSMC3/PSMC4/PSMC5/PSMC6/PSMD13/PSMD4/PSMD6/PSMD8/PSMD9/PSME1/PSME2/RBX1/RELA/SQSTM1/TAF9/TNIP2/UBB/UBC/UBE2V1/UPF1	38	BP
GO:0044270	cellular nitrogen compound catabolic process	90/1367	642/17910	1.15531e-08	ABCD1/ADPRM/AIFM1/ALDOA/BAX/BLVRA/CARHSP1/DCPS/DEDD2/DIS3L2/DNPH1/DROSHA/DXO/EIF4A3/EIF4G1/EIF6/ENO1/ENTPD6/EXOSC7/GPI/GPX1/HINT1/HSF1/ITPA/JMJD8/LSM2/LSM3/LSM4/LSM5/MAPKAPK2/MGAT1/MTHFS/MUS81/NUDT5/NUP205/PABPC4/PAM16/PFKL/PKM/POR/PPP2R1A/PRKAG1/PSMA3/PSMA4/PSMA5/PSMA6/PSMA7/PSMB1/PSMB4/PSMB5/PSMB6/PSMB7/PSMB8/PSMB9/PSMC1/PSMC3/PSMC4/PSMC5/PSMC6/PSMD13/PSMD4/PSMD6/PSMD8/PSMD9/PSME1/PSME2/RAE1/RB…	90	BP
GO:1901532	regulation of hematopoietic progenitor cell differentiation	24/1367	85/17910	1.1958e-08	PSMA3/PSMA4/PSMA5/PSMA6/PSMA7/PSMB1/PSMB4/PSMB5/PSMB6/PSMB7/PSMB8/PSMB9/PSMC1/PSMC3/PSMC4/PSMC5/PSMC6/PSMD13/PSMD4/PSMD6/PSMD8/PSMD9/PSME1/PSME2	24	BP
GO:0009161	ribonucleoside monophosphate metabolic process	56/1367	331/17910	1.30009e-08	ABCD1/AK2/ALDOA/APRT/COA6/COX6B1/COX6C/COX7B/COX7C/COX8A/CYC1/DNAJC30/EIF6/ENO1/FAM20C/GPI/GUK1/IMPDH1/JMJD8/NDUFA1/NDUFA10/NDUFA2/NDUFA3/NDUFA6/NDUFA8/NDUFAB1/NDUFB1/NDUFB2/NDUFB3/NDUFB6/NDUFC1/NDUFS3/NDUFS4/NDUFS5/NDUFV2/NDUFV3/NUDT5/NUP205/PARK7/PFKL/PKM/PRKAG1/RAE1/SDHAF2/SEC13/SIRT6/TGFB1/TMSB4X/TPI1/UCKL1/UQCC2/UQCR10/UQCRC1/UQCRQ/VPS9D1/ZBTB20	56	BP
GO:0002444	myeloid leukocyte mediated immunity	80/1367	549/17910	1.38626e-08	ACAA1/ACTR10/ALDH3B1/ALDOA/ANXA2/AP1M1/APRT/ARL8A/ARSA/ATP6V0C/BRI3/C1orf35/CAPN1/CCT8/CD59/CD63/COTL1/CSNK2B/CSTB/CTSA/CYB5R3/CYSTM1/DBNL/DDOST/DYNC1H1/DYNLL1/DYNLT1/GAA/GHDC/GLA/GPI/GSTP1/GUSB/HEBP2/HEXB/HLA-E/IMPDH1/JAGN1/LAMTOR2/LGALS3/LTA4H/MVP/NEU1/NIT2/NPC2/PFKL/PKM/PLEKHO2/PPIA/PPIE/PRDX4/PRDX6/PSMA5/PSMB1/PSMB7/PSMC3/PSMD13/PSMD6/PTPN6/PYGL/QSOX1/RAB24/RAB4B/RHOG/S100A11/S100A13/SERPINB1…	80	BP
GO:0015980	energy derivation by oxidation of organic compounds	48/1367	264/17910	1.39453e-08	ACADVL/AIFM2/BLOC1S1/COA6/COX6B1/COX6C/COX7B/COX7C/COX8A/CYC1/FAHD1/GAA/GYS1/IDH3B/IDH3G/MDH2/NDUFA1/NDUFA10/NDUFA2/NDUFA3/NDUFA6/NDUFA8/NDUFAB1/NDUFAF2/NDUFB1/NDUFB2/NDUFB3/NDUFB6/NDUFC1/NDUFS3/NDUFS4/NDUFS5/NDUFV2/NDUFV3/OXA1L/PARK7/PDHA1/PHKG2/PPP1CA/PRELID1/PYGL/SDHAF2/SDHB/SIRT3/SUCLG1/UQCR10/UQCRC1/UQCRQ	48	BP
GO:0015935	small ribosomal subunit	20/1412	67/18675	6.03609e-08	DAP3/EIF2D/EIF4G1/MCTS1/MRPS11/MRPS12/MRPS15/MRPS16/MRPS18A/MRPS18B/MRPS18C/MRPS2/MRPS21/MRPS24/MRPS26/MRPS33/MRPS6/MRPS9/RPS14/RPS18	20	CC
GO:0043412	macromolecule modification	392/1367	4027/17910	1.61665e-08	ABHD12/ABHD17A/ACTB/ACTR5/ACTR8/ADCK2/ADRM1/AKAP13/AKT1S1/ALG1/ALG3/ALG5/ALG8/ALKBH1/ALKBH3/ANAPC16/ANAPC5/ANG/ARRB2/ASCC2/ATG4B/ATP6AP1/B3GAT3/B4GALT3/B4GALT7/BAG6/BAK1/BARD1/BAX/BCKDK/BLOC1S1/BOD1/BTBD6/CARM1/CCDC22/CCND3/CCNG1/CD81/CDC16/CDC26/CDC37/CDYL/CFL1/CHCHD4/CHMP6/CHTOP/CIB1/CLK1/CLK3/CNPPD1/COG7/COMMD1/COPRS/COPS5/COPS6/CRTC2/CSNK1D/CSNK1G2/CSNK1G3/CSNK2B/CTDNEP1/CTDP1/CTDSP1/CUL3/CXX…	392	BP
GO:0043687	post-translational protein modification	59/1367	360/17910	1.76633e-08	BTBD6/CCDC22/COMMD1/COPS5/COPS6/CUL3/FAM20C/FBXW5/FBXW7/FSTL3/GAS6/HSP90B1/KEAP1/LAMB1/LGALS1/NEDD8/NUCB1/OBSL1/P4HB/PNPLA2/PSMA3/PSMA4/PSMA5/PSMA6/PSMA7/PSMB1/PSMB4/PSMB5/PSMB6/PSMB7/PSMB8/PSMB9/PSMC1/PSMC3/PSMC4/PSMC5/PSMC6/PSMD13/PSMD4/PSMD6/PSMD8/PSMD9/PSME1/PSME2/QSOX1/RAB11B/RAB13/RAB1B/RABGGTA/RBBP7/RBX1/RHBDD1/RNF7/SHISA5/UBE2F/UBE2M/UCHL3/VWA1/WIPI2	59	BP
GO:0002223	stimulatory C-type lectin receptor signaling pathway	28/1367	113/17910	1.79463e-08	CLEC4A/IKBKB/PSMA3/PSMA4/PSMA5/PSMA6/PSMA7/PSMB1/PSMB4/PSMB5/PSMB6/PSMB7/PSMB8/PSMB9/PSMC1/PSMC3/PSMC4/PSMC5/PSMC6/PSMD13/PSMD4/PSMD6/PSMD8/PSMD9/PSME1/PSME2/RELA/RELB	28	BP
GO:0070647	protein modification by small protein conjugation or removal	130/1367	1050/17910	1.80452e-08	ACTB/ACTR5/ACTR8/ADRM1/ANAPC16/ANAPC5/ARRB2/BARD1/CCDC22/CDC16/CDC26/COMMD1/COPS5/COPS6/CUL3/DCAF15/DTX2/EIF3F/ENY2/FBXL6/FBXO25/FBXW5/FBXW7/FKBP1A/GPS2/HDAC3/HDAC8/HECTD3/HSPA5/INO80B/INO80C/INO80E/IRF2BP1/KEAP1/LRRC29/MCRS1/MED10/MED11/MED27/MED7/MED8/NEDD8/NFKBIA/NSMCE2/NUP205/OTUB1/OTUD5/PAF1/PARK7/PCGF1/PDCD6/PEF1/PEX14/PSMA3/PSMA4/PSMA5/PSMA6/PSMA7/PSMB1/PSMB4/PSMB5/PSMB6/PSMB7/PSMB8/PSMB9/…	130	BP
GO:0036230	granulocyte activation	75/1367	506/17910	1.91431e-08	ACAA1/ACTR10/ALDH3B1/ALDOA/ANXA2/AP1M1/APRT/ARL8A/ARSA/ATP6V0C/BRI3/C1orf35/CAPN1/CCT8/CD59/CD63/COTL1/CSNK2B/CSTB/CTSA/CYB5R3/CYSTM1/DBNL/DDOST/DYNC1H1/DYNLL1/DYNLT1/GAA/GHDC/GLA/GPI/GSTP1/GUSB/HEBP2/HEXB/IMPDH1/LAMTOR2/LGALS3/LTA4H/MVP/NEU1/NIT2/NPC2/PFKL/PKM/PLEKHO2/PPIA/PPIE/PRDX4/PRDX6/PSMA5/PSMB1/PSMB7/PSMC3/PSMD13/PSMD6/PTPN6/PYGL/QSOX1/RAB24/RAB4B/RHOG/S100A11/SERPINB1/SERPINB6/SLC44A2/SR…	75	BP
GO:0060071	Wnt signaling pathway, planar cell polarity pathway	27/1367	107/17910	2.11955e-08	AP2M1/ARRB2/PFN1/PSMA3/PSMA4/PSMA5/PSMA6/PSMA7/PSMB1/PSMB4/PSMB5/PSMB6/PSMB7/PSMB8/PSMB9/PSMC1/PSMC3/PSMC4/PSMC5/PSMC6/PSMD13/PSMD4/PSMD6/PSMD8/PSMD9/PSME1/PSME2	27	BP
GO:0046700	heterocycle catabolic process	89/1367	641/17910	2.2119e-08	ABCD1/ADPRM/AIFM1/ALDOA/BAX/BLVRA/CARHSP1/DCPS/DEDD2/DIS3L2/DNPH1/DROSHA/DXO/EIF4A3/EIF4G1/EIF6/ENO1/ENTPD6/EXOSC7/GPI/GPX1/HINT1/HSF1/ITPA/JMJD8/LSM2/LSM3/LSM4/LSM5/MAPKAPK2/MGAT1/MTHFS/MUS81/NUDT5/NUP205/PABPC4/PAM16/PFKL/PKM/PPP2R1A/PRKAG1/PSMA3/PSMA4/PSMA5/PSMA6/PSMA7/PSMB1/PSMB4/PSMB5/PSMB6/PSMB7/PSMB8/PSMB9/PSMC1/PSMC3/PSMC4/PSMC5/PSMC6/PSMD13/PSMD4/PSMD6/PSMD8/PSMD9/PSME1/PSME2/RAE1/RBM8A/…	89	BP
GO:0006888	ER to Golgi vesicle-mediated transport	36/1367	172/17910	2.22634e-08	ACTR10/ARCN1/ARF1/BET1L/CAPZB/CD59/CNIH4/COG7/COPE/COPG1/CSNK1D/CUL3/DYNC1H1/DYNLL1/GAS6/KDELR1/NAPA/NRBP1/PDCD6/PEF1/PPP6R1/PREB/RAB1B/RANGRF/SCFD1/SEC13/SEC16A/STX18/STX5/TMED3/TMED9/TMEM115/TRAPPC1/TRAPPC3/TRAPPC4/TRAPPC5	36	BP
GO:0042119	neutrophil activation	74/1367	499/17910	2.33241e-08	ACAA1/ACTR10/ALDH3B1/ALDOA/ANXA2/AP1M1/APRT/ARL8A/ARSA/ATP6V0C/BRI3/C1orf35/CAPN1/CCT8/CD59/CD63/COTL1/CSNK2B/CSTB/CTSA/CYB5R3/CYSTM1/DBNL/DDOST/DYNC1H1/DYNLL1/DYNLT1/GAA/GHDC/GLA/GPI/GSTP1/GUSB/HEBP2/HEXB/IMPDH1/LAMTOR2/LGALS3/LTA4H/MVP/NEU1/NIT2/NPC2/PFKL/PKM/PLEKHO2/PPIA/PPIE/PRDX4/PRDX6/PSMA5/PSMB1/PSMB7/PSMC3/PSMD13/PSMD6/PTPN6/PYGL/QSOX1/RAB24/RAB4B/RHOG/S100A11/SERPINB1/SERPINB6/SLC44A2/SR…	74	BP
GO:0003954	NADH dehydrogenase activity	18/1382	45/16967	4.55865e-09	NDUFA1/NDUFA10/NDUFA2/NDUFA3/NDUFA6/NDUFA8/NDUFAB1/NDUFAF2/NDUFB1/NDUFB2/NDUFB3/NDUFB6/NDUFC1/NDUFS3/NDUFS4/NDUFS5/NDUFV2/NDUFV3	18	MF
GO:0008137	NADH dehydrogenase (ubiquinone) activity	18/1382	45/16967	4.55865e-09	NDUFA1/NDUFA10/NDUFA2/NDUFA3/NDUFA6/NDUFA8/NDUFAB1/NDUFAF2/NDUFB1/NDUFB2/NDUFB3/NDUFB6/NDUFC1/NDUFS3/NDUFS4/NDUFS5/NDUFV2/NDUFV3	18	MF
GO:0050136	NADH dehydrogenase (quinone) activity	18/1382	45/16967	4.55865e-09	NDUFA1/NDUFA10/NDUFA2/NDUFA3/NDUFA6/NDUFA8/NDUFAB1/NDUFAF2/NDUFB1/NDUFB2/NDUFB3/NDUFB6/NDUFC1/NDUFS3/NDUFS4/NDUFS5/NDUFV2/NDUFV3	18	MF
GO:1901361	organic cyclic compound catabolic process	93/1367	685/17910	3.17655e-08	ABCD1/ADPRM/AIFM1/ALDOA/BAX/BLVRA/CARHSP1/COMT/DCPS/DEDD2/DIS3L2/DNPH1/DROSHA/DXO/EIF4A3/EIF4G1/EIF6/ENO1/ENTPD6/EXOSC7/GPI/GPX1/GSTZ1/HINT1/HSF1/ITPA/JMJD8/LSM2/LSM3/LSM4/LSM5/MAPKAPK2/MGAT1/MTHFS/MUS81/NUDT5/NUP205/PABPC4/PAM16/PCBD1/PFKL/PKM/PPP2R1A/PRKAG1/PSMA3/PSMA4/PSMA5/PSMA6/PSMA7/PSMB1/PSMB4/PSMB5/PSMB6/PSMB7/PSMB8/PSMB9/PSMC1/PSMC3/PSMC4/PSMC5/PSMC6/PSMD13/PSMD4/PSMD6/PSMD8/PSMD9/PSME1/…	93	BP
GO:0090175	regulation of establishment of planar polarity	27/1367	109/17910	3.23623e-08	AP2M1/ARRB2/PFN1/PSMA3/PSMA4/PSMA5/PSMA6/PSMA7/PSMB1/PSMB4/PSMB5/PSMB6/PSMB7/PSMB8/PSMB9/PSMC1/PSMC3/PSMC4/PSMC5/PSMC6/PSMD13/PSMD4/PSMD6/PSMD8/PSMD9/PSME1/PSME2	27	BP
GO:0002220	innate immune response activating cell surface receptor signaling pathway	28/1367	116/17910	3.31374e-08	CLEC4A/IKBKB/PSMA3/PSMA4/PSMA5/PSMA6/PSMA7/PSMB1/PSMB4/PSMB5/PSMB6/PSMB7/PSMB8/PSMB9/PSMC1/PSMC3/PSMC4/PSMC5/PSMC6/PSMD13/PSMD4/PSMD6/PSMD8/PSMD9/PSME1/PSME2/RELA/RELB	28	BP
GO:0097190	apoptotic signaling pathway	82/1367	579/17910	3.33329e-08	AIFM1/ARRB2/ATF4/BAG6/BAK1/BAX/BCAP31/BCL2L1/BCL2L12/BCL3/CEBPB/CIB1/CTNNA1/CTTN/CUL3/DAP3/DAPK3/DEDD2/DIABLO/EEF1E1/ENO1/ERP29/FAF1/FAM162A/FBXW7/GABARAP/GGCT/GNAI2/GPX1/GSTP1/HINT1/HTRA2/HYAL2/IKBKE/LGALS3/LMNA/LY96/NDUFS3/P2RX4/P4HB/PAM16/PARK7/PDCD5/PDCD6/PDIA3/PHLDA3/PML/PPARD/PPP1CA/PPP1R15A/PPP2R1A/PRELID1/PTPMT1/PTPN2/RBCK1/RELA/RHOT2/RIPK1/RPL11/RPS27L/RRP8/SHISA5/SIVA1/SOD1/ST20/STK25/S…	82	BP
GO:0016491	oxidoreductase activity	97/1382	662/16967	8.07617e-09	ACAA1/ACAD9/ACADVL/AIFM1/AIFM2/AKR1A1/AKR1B1/ALDH3B1/ALKBH1/ALKBH3/BLVRA/CHCHD4/COQ6/COX6B1/COX6C/COX7B/COX8A/CYB561D2/CYB5R3/CYC1/CYP2R1/DECR1/DHRS1/DHRS12/DHRS4/DHRS7/DHRS7B/ETHE1/FADS3/G6PD/GLRX/GLRX2/GLRX3/GPX1/GPX4/GSTK1/GSTO1/GSTP1/GSTZ1/HADHA/HSD17B10/IDH3B/IDH3G/JMJD6/MDH2/MECR/MGST2/MSRB1/MTHFD1L/NDUFA1/NDUFA10/NDUFA2/NDUFA3/NDUFA6/NDUFA8/NDUFAB1/NDUFAF2/NDUFAF5/NDUFB1/NDUFB2/NDUFB3/NDUF…	97	MF
GO:0004298	threonine-type endopeptidase activity	12/1382	21/16967	1.19548e-08	PSMA3/PSMA4/PSMA5/PSMA6/PSMA7/PSMB1/PSMB4/PSMB5/PSMB6/PSMB7/PSMB8/PSMB9	12	MF
GO:0070003	threonine-type peptidase activity	12/1382	21/16967	1.19548e-08	PSMA3/PSMA4/PSMA5/PSMA6/PSMA7/PSMB1/PSMB4/PSMB5/PSMB6/PSMB7/PSMB8/PSMB9	12	MF
GO:0006626	protein targeting to mitochondrion	23/1367	84/17910	4.52391e-08	AIP/CHCHD4/FBXW7/HAX1/HSPA4/HTRA2/PAM16/PDCD5/PMPCA/SAMM50/TIMM10/TIMM17B/TIMM22/TIMM23/TIMM44/TIMM8B/TIMM9/TOMM40/TOMM7/UBE2J2/UBE2L3/UBL5/VPS11	23	BP
GO:0055086	nucleobase-containing small molecule metabolic process	98/1367	740/17910	4.66247e-08	ABCD1/ABHD14B/ACBD6/ACOT13/ACOT2/ACOT9/ACSS2/ADPRM/AGPAT1/AK2/ALDOA/APRT/CDIPT/COA6/COASY/COX6B1/COX6C/COX7B/COX7C/COX8A/CYC1/DGUOK/DNAJC30/DNPH1/DTYMK/EIF6/ENO1/ENTPD6/FAM20C/G6PD/GLRX/GMDS/GPI/GPX1/GSTZ1/GUK1/HINT1/HMGCL/IMPDH1/ITPA/JMJD8/MDH2/MGAT1/MPC2/NADSYN1/NAGK/NANS/NDUFA1/NDUFA10/NDUFA2/NDUFA3/NDUFA6/NDUFA8/NDUFAB1/NDUFB1/NDUFB2/NDUFB3/NDUFB6/NDUFC1/NDUFS3/NDUFS4/NDUFS5/NDUFV2/NDUFV3/NME…	98	BP
GO:1903311	regulation of mRNA metabolic process	48/1367	275/17910	5.25469e-08	BARD1/C1QBP/CARHSP1/CPSF4/EIF4G1/EXOSC7/HSF1/JMJD6/MAPKAPK2/NELFE/PABPC4/PAF1/PRDX6/PSMA3/PSMA4/PSMA5/PSMA6/PSMA7/PSMB1/PSMB4/PSMB5/PSMB6/PSMB7/PSMB8/PSMB9/PSMC1/PSMC3/PSMC4/PSMC5/PSMC6/PSMD13/PSMD4/PSMD6/PSMD8/PSMD9/PSME1/PSME2/RBM42/RBM8A/RNF40/SAP18/SRSF7/SUPT6H/TNRC6B/UBB/UBC/UPF1/VIM	48	BP
GO:0031902	late endosome membrane	28/1412	126/18675	1.79029e-07	ANXA2/ARL8A/CD63/CHMP2A/CHMP4A/CHMP4B/CHMP6/IFITM3/LAMTOR2/LAMTOR5/MVB12A/RILP/SNF8/SNX14/STARD3/STOML1/TMEM59/TMEM9/TSG101/UBXN6/VAC14/VPS11/VPS37C/VPS4A/VTI1B/WDR81/YIPF1/YIPF2	28	CC
GO:0006611	protein export from nucleus	34/1367	163/17910	5.93976e-08	BARD1/CALR/CHTOP/CPSF4/DDX39A/DDX39B/DHX38/EIF4A3/EIF5A/EMD/ENY2/GAS6/NUP205/NUTF2/NXF1/NXT1/PARK7/RAE1/RBM22/RBM8A/RIOK2/SARNP/SEC13/SMG6/SRSF7/SUPT6H/TGFB1/THOC1/THOC6/THOC7/TXN/U2AF1/U2AF1L4/UPF1	34	BP
GO:0043487	regulation of RNA stability	34/1367	163/17910	5.93976e-08	CARHSP1/DXO/EIF4G1/EXOSC7/MAPKAPK2/PABPC4/PSMA3/PSMA4/PSMA5/PSMA6/PSMA7/PSMB1/PSMB4/PSMB5/PSMB6/PSMB7/PSMB8/PSMB9/PSMC1/PSMC3/PSMC4/PSMC5/PSMC6/PSMD13/PSMD4/PSMD6/PSMD8/PSMD9/PSME1/PSME2/UBB/UBC/UPF1/VIM	34	BP
GO:0016567	protein ubiquitination	103/1367	794/17910	6.02968e-08	ANAPC16/ANAPC5/ARRB2/BARD1/CCDC22/CDC16/CDC26/COMMD1/CUL3/DCAF15/DTX2/FBXL6/FBXO25/FBXW5/FBXW7/FKBP1A/GPS2/HDAC3/HDAC8/HECTD3/HSPA5/IRF2BP1/KEAP1/LRRC29/MED10/MED11/MED27/MED7/MED8/NEDD8/OTUB1/PAF1/PARK7/PCGF1/PDCD6/PEF1/PEX14/PSMA3/PSMA4/PSMA5/PSMA6/PSMA7/PSMB1/PSMB4/PSMB5/PSMB6/PSMB7/PSMB8/PSMB9/PSMC1/PSMC3/PSMC4/PSMC5/PSMC6/PSMD13/PSMD4/PSMD6/PSMD8/PSMD9/PSME1/PSME2/RBCK1/RBX1/RING1/RMND5B/RNF…	103	BP
GO:0006120	mitochondrial electron transport, NADH to ubiquinone	18/1367	55/17910	6.52809e-08	NDUFA1/NDUFA10/NDUFA2/NDUFA3/NDUFA6/NDUFA8/NDUFAB1/NDUFB1/NDUFB2/NDUFB3/NDUFB6/NDUFC1/NDUFS3/NDUFS4/NDUFS5/NDUFV2/NDUFV3/PARK7	18	BP
GO:0019693	ribose phosphate metabolic process	76/1367	531/17910	6.86973e-08	ABCD1/ABHD14B/ACBD6/ACOT13/ACOT2/ACOT9/ACSS2/AK2/ALDOA/APRT/COA6/COASY/COX6B1/COX6C/COX7B/COX7C/COX8A/CYC1/DNAJC30/EIF6/ENO1/FAM20C/G6PD/GPI/GSTZ1/GUK1/HINT1/HMGCL/IMPDH1/ITPA/JMJD8/MPC2/NDUFA1/NDUFA10/NDUFA2/NDUFA3/NDUFA6/NDUFA8/NDUFAB1/NDUFB1/NDUFB2/NDUFB3/NDUFB6/NDUFC1/NDUFS3/NDUFS4/NDUFS5/NDUFV2/NDUFV3/NME4/NUDT5/NUP205/PARK7/PDHA1/PFKL/PGLS/PKM/PRKAG1/PYGL/RAE1/RPIA/SDHAF2/SEC13/SIRT6/SLC35B…	76	BP
GO:0043299	leukocyte degranulation	76/1367	532/17910	7.43376e-08	ACAA1/ACTR10/ALDH3B1/ALDOA/ANXA2/AP1M1/APRT/ARL8A/ARSA/ATP6V0C/BRI3/C1orf35/CAPN1/CCT8/CD59/CD63/COTL1/CSNK2B/CSTB/CTSA/CYB5R3/CYSTM1/DBNL/DDOST/DYNC1H1/DYNLL1/DYNLT1/GAA/GHDC/GLA/GPI/GSTP1/GUSB/HEBP2/HEXB/IMPDH1/LAMTOR2/LGALS3/LTA4H/MVP/NEU1/NIT2/NPC2/PFKL/PKM/PLEKHO2/PPIA/PPIE/PRDX4/PRDX6/PSMA5/PSMB1/PSMB7/PSMC3/PSMD13/PSMD6/PTPN6/PYGL/QSOX1/RAB24/RAB4B/RHOG/S100A11/S100A13/SERPINB1/SERPINB6/SL…	76	BP
GO:0048193	Golgi vesicle transport	51/1367	304/17910	7.61203e-08	ACTR10/AP4M1/ARCN1/ARF1/ARF5/BET1L/BNIP1/CAPZB/CCDC22/CD59/CNIH4/COG7/COMMD1/COPE/COPG1/CSNK1D/CUL3/DYNC1H1/DYNLL1/GAK/GAS6/GOLGA5/KDELR1/KDELR2/LMAN2/NAPA/NRBP1/PDCD6/PEF1/PPP6R1/PREB/RAB1B/RAB34/RANGRF/RER1/SCFD1/SCYL1/SEC13/SEC16A/STX18/STX4/STX5/TAPBP/TMED3/TMED9/TMEM115/TRAPPC1/TRAPPC3/TRAPPC4/TRAPPC5/USE1	51	BP
GO:0002275	myeloid cell activation involved in immune response	77/1367	542/17910	7.70963e-08	ACAA1/ACTR10/ALDH3B1/ALDOA/ANXA2/AP1M1/APRT/ARL8A/ARSA/ATP6V0C/BRI3/C1orf35/CAPN1/CCT8/CD59/CD63/COTL1/CSNK2B/CSTB/CTSA/CYB5R3/CYSTM1/DBNL/DDOST/DYNC1H1/DYNLL1/DYNLT1/GAA/GHDC/GLA/GPI/GSTP1/GUSB/HEBP2/HEXB/IMPDH1/LAMTOR2/LGALS3/LTA4H/MVP/NEU1/NIT2/NPC2/PFKL/PKM/PLEKHO2/PPIA/PPIE/PRDX4/PRDX6/PSMA5/PSMB1/PSMB7/PSMC3/PSMD13/PSMD6/PTPN6/PYGL/QSOX1/RAB24/RAB4B/RHOG/S100A11/S100A13/SERPINB1/SERPINB6/SL…	77	BP
GO:0000209	protein polyubiquitination	49/1367	288/17910	8.73324e-08	ANAPC5/BARD1/CDC16/CDC26/CUL3/FBXW5/FBXW7/GPS2/IRF2BP1/OTUB1/PSMA3/PSMA4/PSMA5/PSMA6/PSMA7/PSMB1/PSMB4/PSMB5/PSMB6/PSMB7/PSMB8/PSMB9/PSMC1/PSMC3/PSMC4/PSMC5/PSMC6/PSMD13/PSMD4/PSMD6/PSMD8/PSMD9/PSME1/PSME2/RBCK1/RBX1/RNF114/RNF126/RNF167/RNF40/SHARPIN/SYVN1/TRIM21/TRIM27/UBB/UBC/UBE2B/UBE2L3/UBE2V1	49	BP
GO:0031123	RNA 3'-end processing	26/1367	107/17910	8.80367e-08	BARD1/CHTOP/CPSF4/DDX39A/DDX39B/DHX38/EIF4A3/ELAC2/HSD17B10/HSF1/NELFE/PAF1/POLR3K/RBM8A/RNF40/SARNP/SRSF7/SSU72/THOC1/THOC6/THOC7/TOE1/TUT1/U2AF1/U2AF1L4/ZC3H3	26	BP
GO:0043488	regulation of mRNA stability	33/1367	158/17910	8.96317e-08	CARHSP1/EIF4G1/EXOSC7/MAPKAPK2/PABPC4/PSMA3/PSMA4/PSMA5/PSMA6/PSMA7/PSMB1/PSMB4/PSMB5/PSMB6/PSMB7/PSMB8/PSMB9/PSMC1/PSMC3/PSMC4/PSMC5/PSMC6/PSMD13/PSMD4/PSMD6/PSMD8/PSMD9/PSME1/PSME2/UBB/UBC/UPF1/VIM	33	BP
GO:0005615	extracellular space	300/1412	3051/18675	2.98503e-07	ABHD14B/ACP2/ACTB/ACTG1/ACY1/AHSA1/AIFM2/AK2/AKR1A1/AKR1B1/ALDH3B1/ALDOA/ANG/ANXA11/ANXA2/AP1M1/AP2M1/AP4M1/APRT/ARF1/ARF5/ARHGDIA/ARHGDIB/ARL8A/ARPC1A/ARPC2/ARPC3/ARPC4/ARPC5L/ARSA/ATP1B3/ATP6AP1/ATP6V0C/ATP6V1F/ATP6V1H/AUP1/B3GAT3/B4GALT3/BAG6/BAIAP2/BAX/BLOC1S1/BLVRA/BMP1/BRK1/BSG/C1QBP/CALR/CAPN1/CAPZB/CCT7/CCT8/CD59/CD63/CD81/CDC37/CFL1/CHID1/CHMP1A/CHMP2A/CHMP4B/CHMP6/CIB1/CKLF/CLIC1/CMTM3/…	300	CC
GO:0006464	cellular protein modification process	372/1367	3851/17910	1.10433e-07	ABHD12/ABHD17A/ACTB/ACTR5/ACTR8/ADCK2/ADRM1/AKAP13/AKT1S1/ALG1/ALG3/ALG5/ALG8/ANAPC16/ANAPC5/ANG/ARRB2/ATG4B/ATP6AP1/B3GAT3/B4GALT3/B4GALT7/BAG6/BAK1/BARD1/BAX/BCKDK/BLOC1S1/BOD1/BTBD6/CARM1/CCDC22/CCND3/CCNG1/CD81/CDC16/CDC26/CDC37/CDYL/CFL1/CHCHD4/CHMP6/CHTOP/CIB1/CLK1/CLK3/CNPPD1/COG7/COMMD1/COPRS/COPS5/COPS6/CRTC2/CSNK1D/CSNK1G2/CSNK1G3/CSNK2B/CTDNEP1/CTDP1/CTDSP1/CUL3/CXXC1/DAD1/DAPK3/DBNL/D…	372	BP
GO:0036211	protein modification process	372/1367	3851/17910	1.10433e-07	ABHD12/ABHD17A/ACTB/ACTR5/ACTR8/ADCK2/ADRM1/AKAP13/AKT1S1/ALG1/ALG3/ALG5/ALG8/ANAPC16/ANAPC5/ANG/ARRB2/ATG4B/ATP6AP1/B3GAT3/B4GALT3/B4GALT7/BAG6/BAK1/BARD1/BAX/BCKDK/BLOC1S1/BOD1/BTBD6/CARM1/CCDC22/CCND3/CCNG1/CD81/CDC16/CDC26/CDC37/CDYL/CFL1/CHCHD4/CHMP6/CHTOP/CIB1/CLK1/CLK3/CNPPD1/COG7/COMMD1/COPRS/COPS5/COPS6/CRTC2/CSNK1D/CSNK1G2/CSNK1G3/CSNK2B/CTDNEP1/CTDP1/CTDSP1/CUL3/CXXC1/DAD1/DAPK3/DBNL/D…	372	BP
GO:0009117	nucleotide metabolic process	88/1367	654/17910	1.13111e-07	ABCD1/ABHD14B/ACBD6/ACOT13/ACOT2/ACOT9/ACSS2/AGPAT1/AK2/ALDOA/APRT/CDIPT/COA6/COASY/COX6B1/COX6C/COX7B/COX7C/COX8A/CYC1/DGUOK/DNAJC30/DNPH1/DTYMK/EIF6/ENO1/FAM20C/G6PD/GPI/GPX1/GSTZ1/GUK1/HINT1/HMGCL/IMPDH1/ITPA/JMJD8/MDH2/MPC2/NADSYN1/NDUFA1/NDUFA10/NDUFA2/NDUFA3/NDUFA6/NDUFA8/NDUFAB1/NDUFB1/NDUFB2/NDUFB3/NDUFB6/NDUFC1/NDUFS3/NDUFS4/NDUFS5/NDUFV2/NDUFV3/NME4/NMRK1/NUDT5/NUP205/PARK7/PDHA1/PFKL/P…	88	BP
GO:0001736	establishment of planar polarity	28/1367	123/17910	1.2637e-07	AP2M1/ARRB2/IFT20/PFN1/PSMA3/PSMA4/PSMA5/PSMA6/PSMA7/PSMB1/PSMB4/PSMB5/PSMB6/PSMB7/PSMB8/PSMB9/PSMC1/PSMC3/PSMC4/PSMC5/PSMC6/PSMD13/PSMD4/PSMD6/PSMD8/PSMD9/PSME1/PSME2	28	BP
GO:0007164	establishment of tissue polarity	28/1367	123/17910	1.2637e-07	AP2M1/ARRB2/IFT20/PFN1/PSMA3/PSMA4/PSMA5/PSMA6/PSMA7/PSMB1/PSMB4/PSMB5/PSMB6/PSMB7/PSMB8/PSMB9/PSMC1/PSMC3/PSMC4/PSMC5/PSMC6/PSMD13/PSMD4/PSMD6/PSMD8/PSMD9/PSME1/PSME2	28	BP
GO:0051168	nuclear export	35/1367	176/17910	1.32718e-07	AKAP13/BARD1/CALR/CHTOP/CPSF4/DDX39A/DDX39B/DHX38/EIF4A3/EIF5A/EMD/ENY2/GAS6/NUP205/NUTF2/NXF1/NXT1/PARK7/RAE1/RBM22/RBM8A/RIOK2/SARNP/SEC13/SMG6/SRSF7/SUPT6H/TGFB1/THOC1/THOC6/THOC7/TXN/U2AF1/U2AF1L4/UPF1	35	BP
GO:0006890	retrograde vesicle-mediated transport, Golgi to ER	21/1367	76/17910	1.45765e-07	ARCN1/ARF5/BET1L/BNIP1/COG7/COPE/COPG1/KDELR1/KDELR2/LMAN2/NAPA/RAB1B/RER1/SCFD1/SCYL1/STX18/TAPBP/TMED3/TMED9/TMEM115/USE1	21	BP
GO:0071013	catalytic step 2 spliceosome	21/1412	82/18675	5.06976e-07	CRNKL1/DDX41/DHX38/DHX8/EIF4A3/FRG1/LSM2/LSM3/PPIE/PRPF6/RALY/RBM22/RBM8A/SF3B2/SNRPA1/SNRPB/SNRPB2/SNRPF/SRRM2/SYF2/U2AF1	21	CC
GO:0030141	secretory granule	100/1412	806/18675	5.26882e-07	ACAA1/ACTR10/ALDH3B1/ALDOA/ANXA11/ANXA2/AP1M1/APRT/ARL8A/ARSA/ATP6V0C/BAIAP2/BRI3/BSG/C1orf35/CALR/CAPN1/CCT8/CD59/CD63/CLK3/COTL1/CSNK2B/CSTB/CTNNA1/CTSA/CYB5R3/CYSTM1/DBNL/DDOST/DYNC1H1/DYNLL1/DYNLT1/EXOC3/FERMT3/FLOT2/FSTL3/GAA/GAS6/GHDC/GLA/GPI/GSTP1/GUSB/HEBP2/HEXA/HEXB/IMPDH1/LAMTOR2/LGALS3/LGALS3BP/LTA4H/MAGED2/MVP/NEU1/NIT2/NPC2/PFKL/PKM/PLEKHO2/PPIA/PPIE/PRDX4/PRDX6/PSMA5/PSMB1/PSMB7/PSM…	100	CC
GO:0032446	protein modification by small protein conjugation	109/1367	873/17910	1.79569e-07	ANAPC16/ANAPC5/ARRB2/BARD1/CCDC22/CDC16/CDC26/COMMD1/CUL3/DCAF15/DTX2/FBXL6/FBXO25/FBXW5/FBXW7/FKBP1A/GPS2/HDAC3/HDAC8/HECTD3/HSPA5/IRF2BP1/KEAP1/LRRC29/MED10/MED11/MED27/MED7/MED8/NEDD8/NSMCE2/NUP205/OTUB1/PAF1/PARK7/PCGF1/PDCD6/PEF1/PEX14/PSMA3/PSMA4/PSMA5/PSMA6/PSMA7/PSMB1/PSMB4/PSMB5/PSMB6/PSMB7/PSMB8/PSMB9/PSMC1/PSMC3/PSMC4/PSMC5/PSMC6/PSMD13/PSMD4/PSMD6/PSMD8/PSMD9/PSME1/PSME2/RAE1/RBCK1/RB…	109	BP
GO:1901991	negative regulation of mitotic cell cycle phase transition	42/1367	235/17910	1.81136e-07	BAX/CARM1/CDK2AP2/CTDSP1/PLK3/PML/PRMT1/PRMT2/PSMA3/PSMA4/PSMA5/PSMA6/PSMA7/PSMB1/PSMB4/PSMB5/PSMB6/PSMB7/PSMB8/PSMB9/PSMC1/PSMC3/PSMC4/PSMC5/PSMC6/PSMD13/PSMD4/PSMD6/PSMD8/PSMD9/PSME1/PSME2/PSMG2/RBX1/RIPK1/RPS27L/SYF2/TNKS1BP1/TPRA1/TRIAP1/VPS4A/ZFYVE19	42	BP
GO:0071702	organic substance transport	249/1367	2416/17910	1.86078e-07	ABCD1/ACAA1/ACOT2/ACTB/AIP/ANG/ANXA2/AP1B1/AP1M1/AP2M1/AP4M1/APOL2/ARCN1/ARF1/ARFIP1/ARL8A/ARRB2/ATG4B/ATP6AP1/ATP6V0B/ATP6V0C/ATP6V0E1/ATP6V1F/ATP6V1H/AUP1/B3GAT3/BARD1/BBS9/BCAP31/BET1L/BTF3/CALR/CAPN10/CCDC22/CD63/CD81/CDC37/CDK16/CHCHD4/CHMP4A/CHMP4B/CHMP6/CHTOP/CIB1/CLTB/CNIH4/COG7/COMMD1/COPE/COPG1/CPSF4/CTSA/CTTN/DDX39A/DDX39B/DERL2/DHRS4/DHX38/DYNLT1/ECH1/ECI2/EDEM2/EIF2D/EIF4A3/EIF5A/EMD…	249	BP
GO:0099503	secretory vesicle	111/1412	923/18675	5.91986e-07	ACAA1/ACTR10/ALDH3B1/ALDOA/ANXA11/ANXA2/AP1M1/APH1A/APRT/ARL8A/ARSA/ATP6V0C/BAIAP2/BCL2L1/BRI3/BSG/C1orf35/CALR/CAPN1/CCT8/CD59/CD63/CDK16/CLK3/COPS5/COTL1/CSNK2B/CSTB/CTNNA1/CTSA/CYB5R3/CYSTM1/DBNL/DDOST/DYNC1H1/DYNLL1/DYNLT1/EXOC3/FERMT3/FLOT2/FSTL3/GAA/GAS6/GHDC/GIPC1/GLA/GPI/GSTP1/GUSB/HEBP2/HEXA/HEXB/IMPDH1/LAMTOR2/LGALS3/LGALS3BP/LTA4H/MAGED2/MVP/NEU1/NIT2/NPC2/PFKL/PKM/PLEKHO2/PPIA/PPIE/PR…	111	CC
GO:0016655	oxidoreductase activity, acting on NAD(P)H, quinone or similar compound as acceptor	19/1382	57/16967	5.68042e-08	DHRS4/NDUFA1/NDUFA10/NDUFA2/NDUFA3/NDUFA6/NDUFA8/NDUFAB1/NDUFAF2/NDUFB1/NDUFB2/NDUFB3/NDUFB6/NDUFC1/NDUFS3/NDUFS4/NDUFS5/NDUFV2/NDUFV3	19	MF
GO:0006753	nucleoside phosphate metabolic process	88/1367	663/17910	2.08827e-07	ABCD1/ABHD14B/ACBD6/ACOT13/ACOT2/ACOT9/ACSS2/AGPAT1/AK2/ALDOA/APRT/CDIPT/COA6/COASY/COX6B1/COX6C/COX7B/COX7C/COX8A/CYC1/DGUOK/DNAJC30/DNPH1/DTYMK/EIF6/ENO1/FAM20C/G6PD/GPI/GPX1/GSTZ1/GUK1/HINT1/HMGCL/IMPDH1/ITPA/JMJD8/MDH2/MPC2/NADSYN1/NDUFA1/NDUFA10/NDUFA2/NDUFA3/NDUFA6/NDUFA8/NDUFAB1/NDUFB1/NDUFB2/NDUFB3/NDUFB6/NDUFC1/NDUFS3/NDUFS4/NDUFS5/NDUFV2/NDUFV3/NME4/NMRK1/NUDT5/NUP205/PARK7/PDHA1/PFKL/P…	88	BP
GO:0051169	nuclear transport	50/1367	305/17910	2.12935e-07	AKAP13/ANKRD54/BANF1/BARD1/CALR/CHTOP/CPSF4/DDX39A/DDX39B/DHX38/EIF4A3/EIF5A/EMD/ENY2/GAS6/GEMIN6/GEMIN7/HDAC3/HYAL2/LMNA/NFKBIA/NUP205/NUTF2/NXF1/NXT1/PARK7/PKIG/PML/PRKAG1/RAE1/RBM22/RBM8A/RIOK2/SARNP/SEC13/SMG6/SNRPB/SNRPF/SNUPN/SRSF7/SUPT6H/TGFB1/THOC1/THOC6/THOC7/TRIM28/TXN/U2AF1/U2AF1L4/UPF1	50	BP
GO:0098791	Golgi subcompartment	97/1412	780/18675	7.05257e-07	AGTRAP/AP1B1/AP1M1/AP4M1/APH1A/ARAP1/ARCN1/ARF1/ARFIP1/ARFIP2/B3GALT6/B3GAT3/B4GALT3/B4GALT7/BCAP31/BET1L/BSG/CBY1/CD59/CDIPT/CHID1/CHPF2/CLTB/COG7/COPE/COPG1/CSNK1D/CUL3/CYTH2/DBNL/DPY30/ENTPD6/FURIN/GABARAP/GNPTG/GOLGA5/HLA-E/HS6ST1/HYAL2/IFNGR2/IFT20/KDELR1/KDELR2/M6PR/MGAT1/MGAT4B/NAPA/NSFL1C/NUCB1/PDCD6/PEF1/PGAP3/PI4KB/PLK3/PLOD3/PPP6R1/PREB/PSENEN/QPCTL/QSOX1/RAB13/RAB1B/RAB34/RABEPK/RER1/…	97	CC
GO:0050852	T cell receptor signaling pathway	35/1367	180/17910	2.35528e-07	CD81/DUSP3/EIF2B2/IKBKB/LGALS3/PRKD2/PSMA3/PSMA4/PSMA5/PSMA6/PSMA7/PSMB1/PSMB4/PSMB5/PSMB6/PSMB7/PSMB8/PSMB9/PSMC1/PSMC3/PSMC4/PSMC5/PSMC6/PSMD13/PSMD4/PSMD6/PSMD8/PSMD9/PSME1/PSME2/PTPN2/PTPN6/RBCK1/RELA/WAS	35	BP
GO:0072594	establishment of protein localization to organelle	66/1367	452/17910	2.40291e-07	ACAA1/ACOT2/AIP/AP4M1/BAX/CCT7/CCT8/CHCHD4/CHMP4A/CHMP4B/DHRS4/ECH1/ECI2/FBXW7/GSTK1/HAX1/HDAC3/HMGCL/HSPA4/HSPA5/HTRA2/HYAL2/LMNA/NFKBIA/NUDT19/NUTF2/PAM16/PDCD5/PEX14/PKIG/PML/PMPCA/RBM22/RN7SL1/RN7SL2/RPL11/RPS14/RPS18/RUVBL2/SAMM50/SEC61A1/SNUPN/SRP14/SRP19/SRP68/SSR3/TGFB1/TIMM10/TIMM17B/TIMM22/TIMM23/TIMM44/TIMM8B/TIMM9/TOMM40/TOMM7/TRIM28/TSG101/TSPAN17/UBB/UBC/UBE2J2/UBE2L3/UBL5/VPS11/VPS…	66	BP
GO:0016050	vesicle organization	47/1367	280/17910	2.40662e-07	ANXA2/AP1M1/AP2M1/ARF1/BLOC1S1/BLOC1S4/CALR/CD59/CHMP1A/CHMP2A/CHMP4A/CHMP4B/CHMP6/CSNK1D/CUL3/FAM160A2/MVB12A/NAPA/PDCD6/PEF1/PPP6R1/PREB/RAB1B/RAB32/RAB34/RILP/S100A10/SCFD1/SEC13/SEC16A/SNF8/SNX11/SNX33/SQSTM1/STX4/STX5/TAPBP/TMED9/TRAPPC1/TRAPPC3/TRAPPC4/TRAPPC5/TSG101/VPS11/VPS25/VPS37C/VPS4A	47	BP
GO:0006793	phosphorus metabolic process	310/1367	3139/17910	2.56903e-07	ABCD1/ABHD12/ABHD14B/ABHD16A/ACBD6/ACOT13/ACOT2/ACOT9/ACP2/ACP6/ACSS2/ACTB/ADCK2/AGPAT1/AK2/AKAP13/AKR1A1/AKT1S1/ALDOA/ANG/APRT/ARF1/ARRB2/ATP6AP1/B3GAT3/BAK1/BARD1/BAX/BCKDK/BOD1/CCND3/CCNG1/CD2BP2/CD81/CDC37/CDIPT/CFL1/CHMP6/CIB1/CLK1/CLK3/CNPPD1/COA6/COASY/COPS5/COX6B1/COX6C/COX7B/COX7C/COX8A/CSNK1D/CSNK1G2/CSNK1G3/CSNK2B/CTDNEP1/CTDP1/CTDSP1/CUL3/CYC1/DAPK3/DBNL/DDT/DGKA/DGUOK/DNAJC30/DNPH1/D…	310	BP
GO:0019637	organophosphate metabolic process	129/1367	1090/17910	2.76478e-07	ABCD1/ABHD12/ABHD14B/ABHD16A/ACBD6/ACOT13/ACOT2/ACOT9/ACP6/ACSS2/AGPAT1/AK2/AKR1A1/ALDOA/APRT/ARF1/CD81/CDIPT/COA6/COASY/COX6B1/COX6C/COX7B/COX7C/COX8A/CSNK2B/CYC1/DGKA/DGUOK/DNAJC30/DNPH1/DPM2/DPM3/DTYMK/EIF6/ENO1/FAM20C/G6PD/GPI/GPX1/GPX4/GSTZ1/GUK1/HADHA/HEXB/HINT1/HMGCL/IMPDH1/IPPK/ITPA/ITPKC/JMJD8/MDH2/MPC2/MTMR14/NADSYN1/NDUFA1/NDUFA10/NDUFA2/NDUFA3/NDUFA6/NDUFA8/NDUFAB1/NDUFB1/NDUFB2/NDUFB…	129	BP
GO:0022607	cellular component assembly	278/1367	2765/17910	2.79402e-07	ACAD9/ACOT13/ACTB/ACTG1/ADD1/ADRM1/AKAP13/ALDOA/ANG/ANXA2/AP2M1/ARAP1/ARF1/ARFIP2/ARPC2/ARPC3/ARPC4/ATG2A/ATPAF2/B9D2/BAG6/BAIAP2/BAX/BBS9/BCS1L/BIN3/BMP1/BRK1/C1QBP/CALR/CBY1/CCT8/CD151/CD2BP2/CD59/CENPP/CHMP1A/CHMP2A/CHMP4A/CHMP4B/CHMP6/CNTROB/COA3/COA4/COA6/CORO1B/COX14/COX16/CRNKL1/CRTC2/CSNK1D/CSNK2B/CTNNA1/CTTN/CUL3/DAPK3/DBNL/DDX28/DDX39B/DECR1/DHRS4/DHX30/DNAJB12/DUSP3/DYNC1H1/DYNLL1/DYNL…	278	BP
GO:0090263	positive regulation of canonical Wnt signaling pathway	29/1367	135/17910	2.84819e-07	CSNK1D/CTDNEP1/DAPK3/ILK/PSMA3/PSMA4/PSMA5/PSMA6/PSMA7/PSMB1/PSMB4/PSMB5/PSMB6/PSMB7/PSMB8/PSMB9/PSMC1/PSMC3/PSMC4/PSMC5/PSMC6/PSMD13/PSMD4/PSMD6/PSMD8/PSMD9/PSME1/PSME2/UBE2B	29	BP
GO:0006887	exocytosis	107/1367	862/17910	3.12688e-07	ACAA1/ACTR10/ALDH3B1/ALDOA/ANXA2/AP1M1/APRT/ARF1/ARL8A/ARSA/ATP6AP1/ATP6V0C/BRI3/C1orf35/CAPN1/CCT8/CD59/CD63/CDK16/CHID1/CHMP2A/COPS5/COTL1/CSNK2B/CSTB/CTSA/CYB5R3/CYSTM1/DBNL/DDOST/DYNC1H1/DYNLL1/DYNLT1/FERMT3/GAA/GAS6/GHDC/GIPC1/GLA/GNAI2/GPI/GSTP1/GUSB/HEBP2/HEXB/IMPDH1/JAGN1/LAMTOR2/LGALS3/LGALS3BP/LTA4H/MAGED2/MANF/MVP/NAPA/NEU1/NIT2/NPC2/PFKL/PKM/PLEKHO2/PPIA/PPIE/PRDX4/PRDX6/PSMA5/PSMB1/P…	107	BP
GO:0071356	cellular response to tumor necrosis factor	45/1367	266/17910	3.43922e-07	CIB1/COMMD7/GAS6/GPS2/GSTP1/HYAL2/IKBKB/ILK/NFKBIA/PSMA3/PSMA4/PSMA5/PSMA6/PSMA7/PSMB1/PSMB4/PSMB5/PSMB6/PSMB7/PSMB8/PSMB9/PSMC1/PSMC3/PSMC4/PSMC5/PSMC6/PSMD13/PSMD4/PSMD6/PSMD8/PSMD9/PSME1/PSME2/PTPN2/RBCK1/RELA/RIPK1/SHARPIN/TMSB4X/TNFRSF12A/TNFRSF14/TNFRSF1A/TNFSF12/TRADD/TXNDC17	45	BP
GO:0006605	protein targeting	56/1367	364/17910	3.56871e-07	ACAA1/ACOT2/AIP/AP4M1/CDC37/CHCHD4/CHMP4A/CHMP4B/CIB1/DHRS4/ECH1/ECI2/FBXW7/GABARAP/GIPC1/GSTK1/HAX1/HMGCL/HSPA4/HSPA5/HTRA2/ITGB1BP1/NUCB1/NUDT19/PAM16/PDCD5/PEX14/PMPCA/RN7SL1/RN7SL2/RPL11/RPS14/RPS18/SAMM50/SEC61A1/SRP14/SRP19/SRP68/SSR2/SSR3/TIMM10/TIMM17B/TIMM22/TIMM23/TIMM44/TIMM8B/TIMM9/TOMM40/TOMM7/UBB/UBC/UBE2J2/UBE2L3/UBL5/VPS11/VPS4A	56	BP
GO:0019068	virion assembly	14/1367	38/17910	3.59848e-07	CHMP1A/CHMP2A/CHMP4A/CHMP4B/CHMP6/MVB12A/PPIA/RAB1B/SNF8/TSG101/UBB/UBC/VPS37C/VPS4A	14	BP
GO:0034612	response to tumor necrosis factor	47/1367	284/17910	3.68989e-07	CIB1/COMMD7/GAS6/GPS2/GSS/GSTP1/HYAL2/IKBKB/ILK/MAP2K7/NFKBIA/PSMA3/PSMA4/PSMA5/PSMA6/PSMA7/PSMB1/PSMB4/PSMB5/PSMB6/PSMB7/PSMB8/PSMB9/PSMC1/PSMC3/PSMC4/PSMC5/PSMC6/PSMD13/PSMD4/PSMD6/PSMD8/PSMD9/PSME1/PSME2/PTPN2/RBCK1/RELA/RIPK1/SHARPIN/TMSB4X/TNFRSF12A/TNFRSF14/TNFRSF1A/TNFSF12/TRADD/TXNDC17	47	BP
GO:0006913	nucleocytoplasmic transport	49/1367	302/17910	3.86178e-07	AKAP13/ANKRD54/BARD1/CALR/CHTOP/CPSF4/DDX39A/DDX39B/DHX38/EIF4A3/EIF5A/EMD/ENY2/GAS6/GEMIN6/GEMIN7/HDAC3/HYAL2/LMNA/NFKBIA/NUP205/NUTF2/NXF1/NXT1/PARK7/PKIG/PML/PRKAG1/RAE1/RBM22/RBM8A/RIOK2/SARNP/SEC13/SMG6/SNRPB/SNRPF/SNUPN/SRSF7/SUPT6H/TGFB1/THOC1/THOC6/THOC7/TRIM28/TXN/U2AF1/U2AF1L4/UPF1	49	BP
GO:0006402	mRNA catabolic process	53/1367	338/17910	3.98353e-07	CARHSP1/DCPS/DIS3L2/DXO/EIF4A3/EIF4G1/EXOSC7/LSM2/LSM3/LSM4/LSM5/MAPKAPK2/PABPC4/PPP2R1A/PSMA3/PSMA4/PSMA5/PSMA6/PSMA7/PSMB1/PSMB4/PSMB5/PSMB6/PSMB7/PSMB8/PSMB9/PSMC1/PSMC3/PSMC4/PSMC5/PSMC6/PSMD13/PSMD4/PSMD6/PSMD8/PSMD9/PSME1/PSME2/RBM8A/RNH1/RPL11/RPS14/RPS18/SKIV2L/SMG6/SMG9/TNKS1BP1/TNRC6B/UBB/UBC/UPF1/VIM/WDR61	53	BP
GO:0035567	non-canonical Wnt signaling pathway	30/1367	145/17910	4.22568e-07	AP2M1/ARRB2/CSNK1D/PFN1/PLCB3/PSMA3/PSMA4/PSMA5/PSMA6/PSMA7/PSMB1/PSMB4/PSMB5/PSMB6/PSMB7/PSMB8/PSMB9/PSMC1/PSMC3/PSMC4/PSMC5/PSMC6/PSMD13/PSMD4/PSMD6/PSMD8/PSMD9/PSME1/PSME2/TNRC6B	30	BP
GO:0032527	protein exit from endoplasmic reticulum	15/1367	44/17910	4.45776e-07	AUP1/BCAP31/CD81/DERL2/EDEM2/HSP90B1/NPLOC4/PREB/RANGRF/RHBDD1/SEC13/SEC16A/SEC61B/SYVN1/UBAC2	15	BP
GO:0071005	U2-type precatalytic spliceosome	15/1412	48/18675	1.40976e-06	BUD13/LSM2/LSM3/LSM4/LSM5/PRPF6/RNF113A/SF3B2/SF3B4/SF3B5/SNRPA1/SNRPB/SNRPB2/SNRPF/SRRM2	15	CC
GO:0071011	precatalytic spliceosome	15/1412	48/18675	1.40976e-06	BUD13/LSM2/LSM3/LSM4/LSM5/PRPF6/RNF113A/SF3B2/SF3B4/SF3B5/SNRPA1/SNRPB/SNRPB2/SNRPF/SRRM2	15	CC
GO:0006163	purine nucleotide metabolic process	73/1367	528/17910	4.90636e-07	ABCD1/ABHD14B/ACBD6/ACOT13/ACOT2/ACOT9/ACSS2/AK2/ALDOA/APRT/COA6/COASY/COX6B1/COX6C/COX7B/COX7C/COX8A/CYC1/DGUOK/DNAJC30/DNPH1/EIF6/ENO1/FAM20C/GPI/GPX1/GSTZ1/GUK1/HINT1/HMGCL/IMPDH1/ITPA/JMJD8/MPC2/NDUFA1/NDUFA10/NDUFA2/NDUFA3/NDUFA6/NDUFA8/NDUFAB1/NDUFB1/NDUFB2/NDUFB3/NDUFB6/NDUFC1/NDUFS3/NDUFS4/NDUFS5/NDUFV2/NDUFV3/NME4/NUDT5/NUP205/PARK7/PDHA1/PFKL/PKM/PRKAG1/RAE1/SDHAF2/SEC13/SIRT6/SLC35B2/T…	73	BP
GO:0006401	RNA catabolic process	56/1367	368/17910	5.12742e-07	CARHSP1/DCPS/DEDD2/DIS3L2/DROSHA/DXO/EIF4A3/EIF4G1/EXOSC7/LSM2/LSM3/LSM4/LSM5/MAPKAPK2/PABPC4/PPP2R1A/PSMA3/PSMA4/PSMA5/PSMA6/PSMA7/PSMB1/PSMB4/PSMB5/PSMB6/PSMB7/PSMB8/PSMB9/PSMC1/PSMC3/PSMC4/PSMC5/PSMC6/PSMD13/PSMD4/PSMD6/PSMD8/PSMD9/PSME1/PSME2/RBM8A/RNH1/RPL11/RPS14/RPS18/SKIV2L/SMG6/SMG9/SND1/TNKS1BP1/TNRC6B/UBB/UBC/UPF1/VIM/WDR61	56	BP
GO:0006796	phosphate-containing compound metabolic process	306/1367	3115/17910	5.21959e-07	ABCD1/ABHD12/ABHD14B/ABHD16A/ACBD6/ACOT13/ACOT2/ACOT9/ACP2/ACP6/ACSS2/ACTB/ADCK2/AGPAT1/AK2/AKAP13/AKR1A1/AKT1S1/ALDOA/ANG/APRT/ARF1/ARRB2/ATP6AP1/B3GAT3/BAK1/BARD1/BAX/BCKDK/BOD1/CCND3/CCNG1/CD2BP2/CD81/CDC37/CDIPT/CFL1/CHMP6/CIB1/CLK1/CLK3/CNPPD1/COA6/COASY/COPS5/COX6B1/COX6C/COX7B/COX7C/COX8A/CSNK1D/CSNK1G2/CSNK1G3/CSNK2B/CTDNEP1/CTDP1/CTDSP1/CUL3/CYC1/DAPK3/DBNL/DDT/DGKA/DGUOK/DNAJC30/DNPH1/D…	306	BP
GO:0009150	purine ribonucleotide metabolic process	70/1367	500/17910	5.27124e-07	ABCD1/ABHD14B/ACBD6/ACOT13/ACOT2/ACOT9/ACSS2/AK2/ALDOA/APRT/COA6/COASY/COX6B1/COX6C/COX7B/COX7C/COX8A/CYC1/DNAJC30/EIF6/ENO1/FAM20C/GPI/GSTZ1/GUK1/HINT1/HMGCL/IMPDH1/ITPA/JMJD8/MPC2/NDUFA1/NDUFA10/NDUFA2/NDUFA3/NDUFA6/NDUFA8/NDUFAB1/NDUFB1/NDUFB2/NDUFB3/NDUFB6/NDUFC1/NDUFS3/NDUFS4/NDUFS5/NDUFV2/NDUFV3/NME4/NUDT5/NUP205/PARK7/PDHA1/PFKL/PKM/PRKAG1/RAE1/SDHAF2/SEC13/SIRT6/SLC35B2/TGFB1/TMSB4X/TPI1/…	70	BP
GO:0061013	regulation of mRNA catabolic process	34/1367	178/17910	5.39035e-07	CARHSP1/EIF4G1/EXOSC7/MAPKAPK2/PABPC4/PSMA3/PSMA4/PSMA5/PSMA6/PSMA7/PSMB1/PSMB4/PSMB5/PSMB6/PSMB7/PSMB8/PSMB9/PSMC1/PSMC3/PSMC4/PSMC5/PSMC6/PSMD13/PSMD4/PSMD6/PSMD8/PSMD9/PSME1/PSME2/TNRC6B/UBB/UBC/UPF1/VIM	34	BP
GO:0006974	cellular response to DNA damage stimulus	99/1367	791/17910	6.01552e-07	ACTR5/ACTR8/ADPRHL2/ALKBH1/ALKBH3/ASCC2/BAG6/BARD1/BAX/BCL2L1/BCL2L12/BCL3/CARM1/CIB1/CINP/COPS5/COPS6/DDX39B/EEF1E1/EIF2AK4/ERCC1/ERCC5/FUS/GGN/GNL1/GTF2H4/HMCES/HSF1/HTRA2/IKBKE/INO80B/INO80C/INO80E/KAT5/MAPKAPK2/MCRS1/MCTS1/MLH3/MMS19/MPG/MRPS11/MRPS26/MRPS9/MUS81/NPLOC4/NSMCE2/NUDT16L1/OARD1/OTUB1/PARK7/PHF1/PHLDA3/PLK3/PML/POLD4/POLL/POLR2E/POLR2G/POLR2H/POLR2J/POLR2L/PPIE/PPP1R15A/PPP4C/PRM…	99	BP
GO:0031124	mRNA 3'-end processing	22/1367	89/17910	6.20058e-07	BARD1/CHTOP/CPSF4/DDX39A/DDX39B/DHX38/EIF4A3/HSF1/NELFE/PAF1/RBM8A/RNF40/SARNP/SRSF7/SSU72/THOC1/THOC6/THOC7/TUT1/U2AF1/U2AF1L4/ZC3H3	22	BP
GO:0010948	negative regulation of cell cycle process	53/1367	344/17910	6.97953e-07	BAX/CALR/CARM1/CDK2AP2/CHMP2A/CTDSP1/FBXW7/MGA/NUBP1/PHC3/PLK3/PML/PRMT1/PRMT2/PSMA3/PSMA4/PSMA5/PSMA6/PSMA7/PSMB1/PSMB4/PSMB5/PSMB6/PSMB7/PSMB8/PSMB9/PSMC1/PSMC3/PSMC4/PSMC5/PSMC6/PSMD13/PSMD4/PSMD6/PSMD8/PSMD9/PSME1/PSME2/PSMG2/RBBP7/RBM14/RBX1/RING1/RIPK1/RPS27L/SETMAR/SYF2/TNKS1BP1/TPRA1/TRIAP1/UXT/VPS4A/ZFYVE19	53	BP
GO:0009259	ribonucleotide metabolic process	71/1367	514/17910	7.27941e-07	ABCD1/ABHD14B/ACBD6/ACOT13/ACOT2/ACOT9/ACSS2/AK2/ALDOA/APRT/COA6/COASY/COX6B1/COX6C/COX7B/COX7C/COX8A/CYC1/DNAJC30/EIF6/ENO1/FAM20C/GPI/GSTZ1/GUK1/HINT1/HMGCL/IMPDH1/ITPA/JMJD8/MPC2/NDUFA1/NDUFA10/NDUFA2/NDUFA3/NDUFA6/NDUFA8/NDUFAB1/NDUFB1/NDUFB2/NDUFB3/NDUFB6/NDUFC1/NDUFS3/NDUFS4/NDUFS5/NDUFV2/NDUFV3/NME4/NUDT5/NUP205/PARK7/PDHA1/PFKL/PKM/PRKAG1/RAE1/SDHAF2/SEC13/SIRT6/SLC35B2/TGFB1/TMSB4X/TPI1/…	71	BP
GO:0098805	whole membrane	169/1412	1586/18675	2.08318e-06	ABCC10/ABCD1/ABCD4/ABHD17A/ACP2/AIFM2/ALDH3B1/ANXA2/AP1B1/AP1M1/AP2M1/APH1A/ARCN1/ARF1/ARL8A/ATG2A/ATP1B3/ATP6AP1/ATP6V0B/ATP6V0C/ATP6V0E1/ATP6V1F/ATP6V1H/ATRAID/BAK1/BAX/BCL2L1/BLOC1S1/BRI3/BSG/CALR/CD59/CD63/CHMP2A/CHMP4A/CHMP4B/CHMP6/CLTB/COASY/COMMD1/COPE/COPG1/CTNNA1/CTSA/CYB5R3/CYSTM1/DAGLB/DAPK3/DBNL/DDOST/DHRS4/DRAM1/DYNLL1/EIF5A/EMD/EXOC3/FLOT1/FLOT2/FURIN/GAA/GABARAP/GNAI2/GNB2/GPC1/HAX…	169	CC
GO:0019752	carboxylic acid metabolic process	119/1367	1006/17910	8.46672e-07	ABCD1/ABHD16A/ACAA1/ACAD9/ACADVL/ACOT2/ACSS2/ACY1/AIG1/AKR1A1/ALDOA/ATF4/BCKDK/BSG/COMT/CYB5R3/DAGLB/DDAH2/DECR1/EARS2/ECH1/ECHS1/ECI2/EEF1E1/EIF6/ENO1/FADS3/FAHD1/FARS2/FARSB/FPGS/GPI/GPX1/GPX4/GSS/GSTO1/GSTP1/GSTZ1/GUSB/HADHA/HEXA/HEXB/HMGCL/HSD17B10/HYAL2/IDH3B/IDH3G/JMJD8/LTA4H/MAPKAPK2/MDH2/MECR/MGST2/MMAA/MPC2/MTHFD1L/MTHFS/NAGK/NDUFAB1/NIT2/NR1H2/NUDT19/NUP205/OAZ1/P4HB/PARK7/PCBD1/PDHA1/P…	119	BP
GO:0034470	ncRNA processing	47/1367	293/17910	9.27324e-07	ALKBH1/CPSF4/DHX37/DROSHA/DUS1L/EIF4A3/ELAC2/ELP2/ELP5/ELP6/EMG1/EXOSC7/FARS2/FRG1/FTSJ1/HSD17B10/IMP3/INTS10/INTS4/LAGE3/NAT10/NOB1/NOP10/POLR3K/POP4/POP5/POP7/PUS1/RBFA/RIOK2/RPL11/RPP21/RPPH1/RPS14/RRP36/RRP8/RRP9/TARBP2/TFB1M/TOE1/TRMT112/TRPT1/TSEN34/TUT1/UTP14A/UTP6/ZBTB8OS	47	BP
GO:0045055	regulated exocytosis	96/1367	768/17910	9.4729e-07	ACAA1/ACTR10/ALDH3B1/ALDOA/ANXA2/AP1M1/APRT/ARF1/ARL8A/ARSA/ATP6V0C/BRI3/C1orf35/CAPN1/CCT8/CD59/CD63/CHID1/COTL1/CSNK2B/CSTB/CTSA/CYB5R3/CYSTM1/DBNL/DDOST/DYNC1H1/DYNLL1/DYNLT1/FERMT3/GAA/GAS6/GHDC/GIPC1/GLA/GNAI2/GPI/GSTP1/GUSB/HEBP2/HEXB/IMPDH1/LAMTOR2/LGALS3/LGALS3BP/LTA4H/MAGED2/MANF/MVP/NAPA/NEU1/NIT2/NPC2/PFKL/PKM/PLEKHO2/PPIA/PPIE/PRDX4/PRDX6/PSMA5/PSMB1/PSMB7/PSMC3/PSMD13/PSMD6/PTPN6/PYG…	96	BP
GO:0006839	mitochondrial transport	39/1367	224/17910	9.78322e-07	AIP/BAK1/BAX/BCL2L1/CHCHD4/DNAJC30/DYNLT1/FBXW7/HAX1/HEBP2/HSPA4/HTRA2/MCUR1/MRPL18/NAIF1/PAM16/PDCD5/PMPCA/RHOT2/SAMM50/SLC8B1/SLC9A1/SPG7/STARD3/TIMM10/TIMM17B/TIMM22/TIMM23/TIMM44/TIMM8B/TIMM9/TMEM102/TMEM14C/TOMM40/TOMM7/UBE2J2/UBE2L3/UBL5/VPS11	39	BP
GO:0044437	vacuolar part	71/1412	538/18675	2.82407e-06	ABCC10/ABCD1/ABCD4/ACP2/ACTR10/ANXA2/AP1B1/AP1M1/AP2M1/ARL8A/ARSA/ATP6V0B/ATP6V0C/ATP6V1F/ATP6V1H/ATRAID/BLOC1S1/BRI3/CCT8/CD63/CHID1/CTSA/CYB5R3/DAGLB/DDOST/DRAM1/DYNC1H1/FLOT1/GAA/GABARAP/GLA/GNB2/GPC1/GUSB/HEBP2/HEXA/HEXB/IFITM3/IMPDH1/KXD1/LAMTOR2/LAMTOR5/M6PR/MAP1LC3A/MFSD12/NAGLU/NEU1/NPC2/P2RX4/PRDX6/RILP/SEC13/SGSH/SLC44A2/SNX14/SPNS1/STARD3/STK11IP/TMEM138/TMEM179B/TMEM59/TMEM9/TOM1/TRAP…	71	CC
GO:0039702	viral budding via host ESCRT complex	10/1367	21/17910	1.0491e-06	CHMP1A/CHMP2A/CHMP4A/CHMP4B/CHMP6/MVB12A/SNF8/TSG101/VPS37C/VPS4A	10	BP
GO:0019774	proteasome core complex, beta-subunit complex	7/1412	11/18675	3.50274e-06	PSMB1/PSMB4/PSMB5/PSMB6/PSMB7/PSMB8/PSMB9	7	CC
GO:0006406	mRNA export from nucleus	24/1367	107/17910	1.3078e-06	CHTOP/CPSF4/DDX39A/DDX39B/DHX38/EIF4A3/EIF5A/ENY2/NUP205/NXF1/NXT1/RAE1/RBM8A/SARNP/SEC13/SMG6/SRSF7/SUPT6H/THOC1/THOC6/THOC7/U2AF1/U2AF1L4/UPF1	24	BP
GO:0071427	mRNA-containing ribonucleoprotein complex export from nucleus	24/1367	107/17910	1.3078e-06	CHTOP/CPSF4/DDX39A/DDX39B/DHX38/EIF4A3/EIF5A/ENY2/NUP205/NXF1/NXT1/RAE1/RBM8A/SARNP/SEC13/SMG6/SRSF7/SUPT6H/THOC1/THOC6/THOC7/U2AF1/U2AF1L4/UPF1	24	BP
GO:0036503	ERAD pathway	20/1367	79/17910	1.32669e-06	AUP1/BAG6/BCAP31/DERL2/DNAJB12/EDEM2/HSP90B1/HSPA5/NPLOC4/RHBDD1/SDF2L1/SEC61B/SGTA/SYVN1/TMUB1/TMUB2/TOR1A/UBAC2/UBE2J2/UBXN6	20	BP
GO:0016591	RNA polymerase II, holoenzyme	18/1412	71/18675	3.81811e-06	ERCC1/GTF2E2/GTF2F1/GTF2H4/MMS19/PAF1/POLR2E/POLR2G/POLR2H/POLR2J/POLR2L/TADA3/TAF10/TAF11/TAF9/TBP/WDR61/ZNF768	18	CC
GO:0002274	myeloid leukocyte activation	84/1367	652/17910	1.36942e-06	ACAA1/ACTR10/ALDH3B1/ALDOA/ANXA2/AP1M1/APRT/ARL8A/ARSA/ATP6V0C/BATF3/BRI3/C1orf35/CAPN1/CCT8/CD59/CD63/COTL1/CSNK2B/CSTB/CTSA/CYB5R3/CYSTM1/DBNL/DDOST/DYNC1H1/DYNLL1/DYNLT1/GAA/GHDC/GLA/GPI/GSTP1/GUSB/HEBP2/HEXB/HYAL2/IMPDH1/JMJD6/LAMTOR2/LGALS3/LTA4H/MVP/NEU1/NIT2/NPC2/PFKL/PKM/PLEKHO2/PPIA/PPIE/PRDX4/PRDX6/PSMA5/PSMB1/PSMB7/PSMC3/PSMD13/PSMD6/PTPN6/PYGL/QSOX1/RAB24/RAB4B/RELB/RHOG/S100A11/S100A…	84	BP
GO:0002758	innate immune response-activating signal transduction	47/1367	298/17910	1.5123e-06	ARRB2/C1QBP/CLEC4A/CNPY3/FLOT1/GPS2/HSP90B1/IKBKB/IKBKE/LY96/MAPKAPK2/NFKBIA/NPLOC4/PSMA3/PSMA4/PSMA5/PSMA6/PSMA7/PSMB1/PSMB4/PSMB5/PSMB6/PSMB7/PSMB8/PSMB9/PSMC1/PSMC3/PSMC4/PSMC5/PSMC6/PSMD13/PSMD4/PSMD6/PSMD8/PSMD9/PSME1/PSME2/RELA/RELB/RIPK1/TICAM1/TNIP1/TNIP2/UBB/UBC/UBE2V1/UNC93B1	47	BP
GO:1901988	negative regulation of cell cycle phase transition	42/1367	254/17910	1.55464e-06	BAX/CARM1/CDK2AP2/CTDSP1/PLK3/PML/PRMT1/PRMT2/PSMA3/PSMA4/PSMA5/PSMA6/PSMA7/PSMB1/PSMB4/PSMB5/PSMB6/PSMB7/PSMB8/PSMB9/PSMC1/PSMC3/PSMC4/PSMC5/PSMC6/PSMD13/PSMD4/PSMD6/PSMD8/PSMD9/PSME1/PSME2/PSMG2/RBX1/RIPK1/RPS27L/SYF2/TNKS1BP1/TPRA1/TRIAP1/VPS4A/ZFYVE19	42	BP
GO:0016236	macroautophagy	44/1367	272/17910	1.62465e-06	ATG2A/ATG4B/ATP6V0B/ATP6V0C/ATP6V0E1/ATP6V1H/CAPN1/CDC37/CHMP2A/CHMP4A/CHMP4B/CHMP6/CSNK2B/DYNLL1/EMC6/GABARAP/HTRA2/IFT20/LAMTOR2/LAMTOR5/MAP1LC3A/MTMR14/MVB12A/POLDIP2/PRKAB1/PRKAG1/QSOX1/RAB1B/SCFD1/SNF8/SNX14/SQSTM1/TOMM40/TOMM6/TOMM7/TSG101/UBXN6/VDAC1/VPS25/VPS37C/VPS4A/WDR45/WDR81/WIPI2	44	BP
GO:0036294	cellular response to decreased oxygen levels	38/1367	220/17910	1.64007e-06	AIFM1/ATF4/ENO1/FAM162A/LMNA/P4HB/PLK3/PPARD/PSMA3/PSMA4/PSMA5/PSMA6/PSMA7/PSMB1/PSMB4/PSMB5/PSMB6/PSMB7/PSMB8/PSMB9/PSMC1/PSMC3/PSMC4/PSMC5/PSMC6/PSMD13/PSMD4/PSMD6/PSMD8/PSMD9/PSME1/PSME2/RBX1/SLC8A1/SLC9A1/UBB/UBC/VASN	38	BP
GO:0006508	proteolysis	176/1367	1645/17910	1.66567e-06	ACTB/ACTR5/ACTR8/ACY1/ADRM1/AIFM1/ANAPC16/ANAPC5/APH1A/ARRB2/ATG4B/AUP1/BAG6/BAK1/BARD1/BAX/BCAP31/BCL2L12/BMP1/C1QBP/CAPN1/CAPN10/CCDC22/CD59/CD81/CDC16/CDC26/CHMP1A/CHMP4B/CLN6/CNDP2/COMMD1/COPS5/COPS6/CSNK1D/CSTB/CTSA/CUL3/DERL2/DIABLO/DNAJB12/DNPEP/DPP3/DPP9/EDEM2/EIF3F/ENO1/ENY2/FAF1/FAM162A/FBXL6/FBXW5/FBXW7/FURIN/GAS6/GIPC1/GPX1/HECTD3/HMCES/HSF1/HSP90B1/HSPA5/HTRA1/HTRA2/IFT52/INO80B/INO8…	176	BP
GO:0071426	ribonucleoprotein complex export from nucleus	25/1367	116/17910	1.73533e-06	CHTOP/CPSF4/DDX39A/DDX39B/DHX38/EIF4A3/EIF5A/ENY2/NUP205/NXF1/NXT1/RAE1/RBM8A/RIOK2/SARNP/SEC13/SMG6/SRSF7/SUPT6H/THOC1/THOC6/THOC7/U2AF1/U2AF1L4/UPF1	25	BP
GO:2000736	regulation of stem cell differentiation	25/1367	116/17910	1.73533e-06	LTBP3/PSMA3/PSMA4/PSMA5/PSMA6/PSMA7/PSMB1/PSMB4/PSMB5/PSMB6/PSMB7/PSMB8/PSMB9/PSMC1/PSMC3/PSMC4/PSMC5/PSMC6/PSMD13/PSMD4/PSMD6/PSMD8/PSMD9/PSME1/PSME2	25	BP
GO:0006901	vesicle coating	18/1367	67/17910	1.75725e-06	CD59/CSNK1D/CUL3/NAPA/PDCD6/PEF1/PPP6R1/PREB/RAB1B/SCFD1/SEC13/SEC16A/STX5/TMED9/TRAPPC1/TRAPPC3/TRAPPC4/TRAPPC5	18	BP
GO:0001738	morphogenesis of a polarized epithelium	28/1367	139/17910	1.78019e-06	AP2M1/ARRB2/IFT20/PFN1/PSMA3/PSMA4/PSMA5/PSMA6/PSMA7/PSMB1/PSMB4/PSMB5/PSMB6/PSMB7/PSMB8/PSMB9/PSMC1/PSMC3/PSMC4/PSMC5/PSMC6/PSMD13/PSMD4/PSMD6/PSMD8/PSMD9/PSME1/PSME2	28	BP
GO:0000139	Golgi membrane	85/1412	691/18675	5.33577e-06	AGTRAP/AP1B1/AP1M1/AP4M1/APH1A/ARAP1/ARCN1/ARF1/ARFIP1/ARFIP2/B3GALT6/B3GAT3/B4GALT3/B4GALT7/BCAP31/BET1L/BSG/CD59/CDIPT/CHPF2/COG7/COPE/COPG1/CSNK1D/CUL3/CYTH2/DBNL/ENTPD6/FURIN/GABARAP/GNPTG/GOLGA5/HLA-E/HS6ST1/HYAL2/IFNGR2/IFT20/KDELR1/KDELR2/M6PR/MGAT1/MGAT4B/NAPA/NUCB1/PDCD6/PEF1/PGAP3/PI4KB/PPP6R1/PREB/PSENEN/QPCTL/QSOX1/RAB1B/RABEPK/RER1/RFNG/RHBDD2/SCFD1/SEC13/SEC16A/SLC35B2/SLC35C1/SLC35…	85	CC
GO:0002218	activation of innate immune response	49/1367	319/17910	1.98732e-06	ARRB2/C1QBP/CLEC4A/CNPY3/FLOT1/GPS2/HSP90B1/IKBKB/IKBKE/LY96/MAPKAPK2/NFKBIA/NPLOC4/PSMA3/PSMA4/PSMA5/PSMA6/PSMA7/PSMB1/PSMB4/PSMB5/PSMB6/PSMB7/PSMB8/PSMB9/PSMC1/PSMC3/PSMC4/PSMC5/PSMC6/PSMD13/PSMD4/PSMD6/PSMD8/PSMD9/PSME1/PSME2/RBM14/RELA/RELB/RIPK1/TICAM1/TNIP1/TNIP2/UBB/UBC/UBE2V1/UNC93B1/XRCC6	49	BP
GO:0016651	oxidoreductase activity, acting on NAD(P)H	24/1382	96/16967	5.0556e-07	AIFM1/CYB5R3/DHRS4/NDUFA1/NDUFA10/NDUFA2/NDUFA3/NDUFA6/NDUFA8/NDUFAB1/NDUFAF2/NDUFB1/NDUFB2/NDUFB3/NDUFB6/NDUFC1/NDUFS3/NDUFS4/NDUFS5/NDUFV2/NDUFV3/POR/TXN/TXNDC17	24	MF
GO:0015036	disulfide oxidoreductase activity	14/1382	37/16967	5.40711e-07	CHCHD4/GLRX/GLRX2/GLRX3/GSTK1/GSTO1/P4HB/PDIA3/SCO2/SH3BGRL3/TXN/TXNDC12/TXNDC17/TXNL1	14	MF
GO:0071166	ribonucleoprotein complex localization	25/1367	117/17910	2.04909e-06	CHTOP/CPSF4/DDX39A/DDX39B/DHX38/EIF4A3/EIF5A/ENY2/NUP205/NXF1/NXT1/RAE1/RBM8A/RIOK2/SARNP/SEC13/SMG6/SRSF7/SUPT6H/THOC1/THOC6/THOC7/U2AF1/U2AF1L4/UPF1	25	BP
GO:0044271	cellular nitrogen compound biosynthetic process	435/1367	4735/17910	2.26437e-06	ABCD1/ABHD14B/ABT1/ACSS2/ADRM1/AGPAT1/AIP/AK2/ALAS1/ALDOA/ALKBH1/ANG/APRT/ARID5A/ARRB2/ASCC2/ATF4/B4GALT3/BATF3/BAX/BBX/BCL2L12/BCL3/BRF1/BRF2/BTF3/C1QBP/CALR/CARHSP1/CARM1/CBY1/CCDC22/CCND3/CCT7/CCT8/CD81/CDYL/CDYL2/CEBPB/CEBPZ/CERS5/CHCHD1/CHD6/CHD8/CHMP1A/CIB1/CNDP2/COA3/COASY/COMMD1/COMMD7/COPS5/CPSF4/CRTC2/CTDP1/CTDSP1/CUL3/CXXC1/DAP3/DAPK3/DDAH2/DDX39B/DDX54/DEDD2/DGUOK/DHPS/DNAJC30/DNPH1/D…	435	BP
GO:0072521	purine-containing compound metabolic process	74/1367	560/17910	2.30767e-06	ABCD1/ABHD14B/ACBD6/ACOT13/ACOT2/ACOT9/ACSS2/AK2/ALDOA/APRT/COA6/COASY/COX6B1/COX6C/COX7B/COX7C/COX8A/CYC1/DGUOK/DNAJC30/DNPH1/EIF6/ENO1/FAM20C/GPI/GPX1/GSTZ1/GUK1/HINT1/HMGCL/IMPDH1/ITPA/JMJD8/MPC2/NDUFA1/NDUFA10/NDUFA2/NDUFA3/NDUFA6/NDUFA8/NDUFAB1/NDUFB1/NDUFB2/NDUFB3/NDUFB6/NDUFC1/NDUFS3/NDUFS4/NDUFS5/NDUFV2/NDUFV3/NME4/NUDT5/NUP205/OARD1/PARK7/PDHA1/PFKL/PKM/PRKAG1/RAE1/SDHAF2/SEC13/SIRT6/SLC…	74	BP
GO:0043436	oxoacid metabolic process	125/1367	1091/17910	2.33287e-06	ABCD1/ABHD14B/ABHD16A/ACAA1/ACAD9/ACADVL/ACOT2/ACSS2/ACY1/AIG1/AKR1A1/ALDOA/ATF4/B3GALT6/B4GALT3/BCKDK/BSG/CHPF2/COMT/CYB5R3/DAGLB/DDAH2/DECR1/EARS2/ECH1/ECHS1/ECI2/EEF1E1/EIF6/ENO1/FADS3/FAHD1/FARS2/FARSB/FPGS/GPI/GPX1/GPX4/GSS/GSTO1/GSTP1/GSTZ1/GUSB/HADHA/HEXA/HEXB/HMGCL/HSD17B10/HYAL2/IDH3B/IDH3G/JMJD8/LTA4H/MAPKAPK2/MDH2/MECR/MGST2/MMAA/MPC2/MTHFD1L/MTHFS/NAGK/NDUFAB1/NIT2/NR1H2/NUDT19/NUP205…	125	BP
GO:0048524	positive regulation of viral process	23/1367	103/17910	2.34526e-06	CFL1/CHMP2A/CHMP4B/CTDP1/GTF2F1/LGALS1/NELFE/P4HB/POLR2E/POLR2G/POLR2H/POLR2J/POLR2L/PPIA/PPIB/PPIE/RAD23A/SMARCA4/TAF11/TARBP2/TRIM21/TSG101/VPS4A	23	BP
GO:0042180	cellular ketone metabolic process	40/1367	241/17910	2.48629e-06	ABCD1/ACADVL/AKR1A1/AKR1B1/COMT/COQ4/COQ6/DHRS4/EIF6/GSTZ1/NR1H2/OAZ1/PARK7/PNKD/PSMA3/PSMA4/PSMA5/PSMA6/PSMA7/PSMB1/PSMB4/PSMB5/PSMB6/PSMB7/PSMB8/PSMB9/PSMC1/PSMC3/PSMC4/PSMC5/PSMC6/PSMD13/PSMD4/PSMD6/PSMD8/PSMD9/PSME1/PSME2/STARD3/TPI1	40	BP
GO:0050851	antigen receptor-mediated signaling pathway	38/1367	224/17910	2.57128e-06	BAX/CD81/CMTM3/DUSP3/EIF2B2/GPS2/IKBKB/LGALS3/PRKD2/PSMA3/PSMA4/PSMA5/PSMA6/PSMA7/PSMB1/PSMB4/PSMB5/PSMB6/PSMB7/PSMB8/PSMB9/PSMC1/PSMC3/PSMC4/PSMC5/PSMC6/PSMD13/PSMD4/PSMD6/PSMD8/PSMD9/PSME1/PSME2/PTPN2/PTPN6/RBCK1/RELA/WAS	38	BP
GO:0002366	leukocyte activation involved in immune response	86/1367	684/17910	2.78683e-06	ACAA1/ACTR10/ALDH3B1/ALDOA/ANXA2/AP1M1/APRT/ARL8A/ARSA/ATP6V0C/BCL3/BRI3/C1orf35/CAPN1/CCT8/CD59/CD63/CD81/COTL1/CSNK2B/CSTB/CTSA/CYB5R3/CYSTM1/DBNL/DDOST/DYNC1H1/DYNLL1/DYNLT1/EIF2AK4/ERCC1/GAA/GHDC/GLA/GPI/GSTP1/GUSB/HEBP2/HEXB/IMPDH1/LAMTOR2/LGALS1/LGALS3/LTA4H/MVP/NEU1/NIT2/NPC2/PFKL/PKM/PLEKHO2/PPIA/PPIE/PRDX4/PRDX6/PSMA5/PSMB1/PSMB7/PSMC3/PSMD13/PSMD6/PTPN6/PYGL/QSOX1/RAB24/RAB4B/RELB/RHOG/…	86	BP
GO:0002244	hematopoietic progenitor cell differentiation	30/1367	158/17910	2.8001e-06	ACP6/FSTL3/HYAL2/PSMA3/PSMA4/PSMA5/PSMA6/PSMA7/PSMB1/PSMB4/PSMB5/PSMB6/PSMB7/PSMB8/PSMB9/PSMC1/PSMC3/PSMC4/PSMC5/PSMC6/PSMD13/PSMD4/PSMD6/PSMD8/PSMD9/PSME1/PSME2/PTPN6/SPI1/TGFB1	30	BP
GO:0033365	protein localization to organelle	97/1367	798/17910	2.86095e-06	ABHD17A/ACAA1/ACOT2/AIP/AP4M1/BAG6/BARD1/BAX/BBS9/BCL3/BOD1/CALR/CARM1/CCT7/CCT8/CD81/CHCHD4/CHMP4A/CHMP4B/COG7/CSNK1D/CTDNEP1/DHRS4/ECH1/ECI2/FBXW7/GAK/GSTK1/HAX1/HDAC3/HDAC8/HMGCL/HSPA4/HSPA5/HTRA2/HYAL2/IFT20/LAMTOR5/LEMD2/LMNA/MCRS1/MTCH2/NFKBIA/NSFL1C/NUDT19/NUTF2/OBSL1/PAF1/PAM16/PARK7/PDCD5/PEX14/PKIG/PML/PMPCA/PPP1R15A/RBM22/RN7SL1/RN7SL2/RPF2/RPL11/RPS14/RPS18/RUVBL2/SAMM50/SEC16A/SEC61A…	97	BP
GO:0006403	RNA localization	36/1367	208/17910	2.91009e-06	CCT7/CCT8/CHTOP/CPSF4/DDX39A/DDX39B/DHX38/EIF4A3/EIF5A/ENY2/FLOT1/HSF1/MRPL18/MVP/NOP10/NUP205/NUTF2/NXF1/NXT1/PRPF6/RAE1/RBM8A/RIOK2/RUVBL2/SARNP/SEC13/SMG6/SNUPN/SRSF7/SUPT6H/THOC1/THOC6/THOC7/U2AF1/U2AF1L4/UPF1	36	BP
GO:0009295	nucleoid	13/1412	42/18675	7.98348e-06	ACADVL/DDX28/DHX30/ELAC2/HADHA/LONP1/MPG/POLDIP2/SSBP1/TFB1M/TUFM/UQCC2/VDAC1	13	CC
GO:0042645	mitochondrial nucleoid	13/1412	42/18675	7.98348e-06	ACADVL/DDX28/DHX30/ELAC2/HADHA/LONP1/MPG/POLDIP2/SSBP1/TFB1M/TUFM/UQCC2/VDAC1	13	CC
GO:0035966	response to topologically incorrect protein	32/1367	175/17910	3.0785e-06	ACADVL/ADD1/ATF4/BAG6/BAK1/BAX/CALR/COPS5/CUL3/CXXC1/DERL2/DNAJB12/DNAJC4/EDEM2/HSF1/HSP90B1/HSPA4/HSPA5/LMNA/MANF/PPP1R15A/PREB/PTPN2/RHBDD1/RNF126/SDF2L1/SERP1/SYVN1/TATDN2/TOR1A/UBE2J2/YIF1A	32	BP
GO:0035967	cellular response to topologically incorrect protein	27/1367	135/17910	3.12475e-06	ACADVL/ADD1/ATF4/BAG6/BAK1/BAX/CALR/COPS5/CUL3/CXXC1/DERL2/DNAJB12/HSF1/HSP90B1/HSPA5/LMNA/PPP1R15A/PREB/PTPN2/RHBDD1/RNF126/SDF2L1/SERP1/SYVN1/TATDN2/TOR1A/YIF1A	27	BP
GO:0044431	Golgi apparatus part	103/1412	891/18675	8.84056e-06	AGTRAP/AP1B1/AP1M1/AP4M1/APH1A/ARAP1/ARCN1/ARF1/ARFIP1/ARFIP2/B3GALT6/B3GAT3/B4GALT3/B4GALT7/BCAP31/BET1L/BSG/CBY1/CD59/CDIPT/CHID1/CHPF2/CLTB/COG7/COPE/COPG1/CSNK1D/CUL3/CYTH2/DBNL/DPY30/ENTPD6/FURIN/GABARAP/GAS6/GNPTG/GOLGA5/GPC1/HLA-E/HS6ST1/HYAL2/IFNGR2/IFT20/KDELR1/KDELR2/M6PR/MGAT1/MGAT4B/NAPA/NSFL1C/NUCB1/PDCD6/PEF1/PGAP3/PI4KB/PLK3/PLOD3/PPP6R1/PREB/PSENEN/QPCTL/QSOX1/RAB13/RAB1B/RAB34/RA…	103	CC
GO:0000323	lytic vacuole	81/1412	659/18675	9.13633e-06	ABCC10/ABCD1/ABCD4/ACP2/ACTR10/AKR1B1/ANXA11/ANXA2/AP1B1/AP1M1/AP2M1/ARL8A/ARSA/ATP6V0C/ATP6V1H/ATRAID/BLOC1S1/BRI3/CAPN1/CCT8/CD63/CHID1/CTSA/CYB5R3/DAGLB/DDOST/DNASE2/DRAM1/DYNC1H1/FLOT1/GAA/GABARAP/GLA/GNB2/GPC1/GUSB/HEBP2/HEXA/HEXB/HYAL2/IFITM3/IMPDH1/KXD1/LAMTOR2/LAMTOR5/M6PR/MAP1LC3A/MFSD12/NAGLU/NCF4/NEU1/NPC2/P2RX4/PRDX6/RILP/S100A13/SEC13/SGSH/SHKBP1/SLC44A2/SNX14/SOD1/SPNS1/SQSTM1/STARD…	81	CC
GO:0005764	lysosome	81/1412	659/18675	9.13633e-06	ABCC10/ABCD1/ABCD4/ACP2/ACTR10/AKR1B1/ANXA11/ANXA2/AP1B1/AP1M1/AP2M1/ARL8A/ARSA/ATP6V0C/ATP6V1H/ATRAID/BLOC1S1/BRI3/CAPN1/CCT8/CD63/CHID1/CTSA/CYB5R3/DAGLB/DDOST/DNASE2/DRAM1/DYNC1H1/FLOT1/GAA/GABARAP/GLA/GNB2/GPC1/GUSB/HEBP2/HEXA/HEXB/HYAL2/IFITM3/IMPDH1/KXD1/LAMTOR2/LAMTOR5/M6PR/MAP1LC3A/MFSD12/NAGLU/NCF4/NEU1/NPC2/P2RX4/PRDX6/RILP/S100A13/SEC13/SGSH/SHKBP1/SLC44A2/SNX14/SOD1/SPNS1/SQSTM1/STARD…	81	CC
GO:0022613	ribonucleoprotein complex biogenesis	55/1367	381/17910	3.41334e-06	C1QBP/CD2BP2/CEBPZ/CRNKL1/DDX28/DDX31/DDX39B/DHX30/DHX37/DROSHA/DYNC1H1/EIF2D/EIF3CL/EIF3D/EIF3F/EIF3I/EIF4A3/EIF6/EMG1/ERAL1/EXOSC7/FRG1/GCFC2/GEMIN6/GEMIN7/IMP3/MALSU1/MCTS1/MRPS2/MTG2/NAT10/NOB1/NOP10/PRPF6/RBFA/RIOK2/RPF2/RPL11/RPS14/RRP36/RRP8/RRP9/SNRPB/SNRPC/SNRPF/SNUPN/STRAP/TAF9/TARBP2/TFB1M/TRMT112/USP4/UTP14A/UTP6/ZRSR2	55	BP
GO:0048199	vesicle targeting, to, from or within Golgi	18/1367	70/17910	3.49315e-06	CD59/CSNK1D/CUL3/NAPA/PDCD6/PEF1/PPP6R1/PREB/RAB1B/SCFD1/SEC13/SEC16A/STX5/TMED9/TRAPPC1/TRAPPC3/TRAPPC4/TRAPPC5	18	BP
GO:0002263	cell activation involved in immune response	86/1367	688/17910	3.52262e-06	ACAA1/ACTR10/ALDH3B1/ALDOA/ANXA2/AP1M1/APRT/ARL8A/ARSA/ATP6V0C/BCL3/BRI3/C1orf35/CAPN1/CCT8/CD59/CD63/CD81/COTL1/CSNK2B/CSTB/CTSA/CYB5R3/CYSTM1/DBNL/DDOST/DYNC1H1/DYNLL1/DYNLT1/EIF2AK4/ERCC1/GAA/GHDC/GLA/GPI/GSTP1/GUSB/HEBP2/HEXB/IMPDH1/LAMTOR2/LGALS1/LGALS3/LTA4H/MVP/NEU1/NIT2/NPC2/PFKL/PKM/PLEKHO2/PPIA/PPIE/PRDX4/PRDX6/PSMA5/PSMB1/PSMB7/PSMC3/PSMD13/PSMD6/PTPN6/PYGL/QSOX1/RAB24/RAB4B/RELB/RHOG/…	86	BP
GO:0071456	cellular response to hypoxia	36/1367	210/17910	3.65365e-06	ENO1/FAM162A/LMNA/P4HB/PLK3/PPARD/PSMA3/PSMA4/PSMA5/PSMA6/PSMA7/PSMB1/PSMB4/PSMB5/PSMB6/PSMB7/PSMB8/PSMB9/PSMC1/PSMC3/PSMC4/PSMC5/PSMC6/PSMD13/PSMD4/PSMD6/PSMD8/PSMD9/PSME1/PSME2/RBX1/SLC8A1/SLC9A1/UBB/UBC/VASN	36	BP
GO:0010389	regulation of G2/M transition of mitotic cell cycle	33/1367	185/17910	3.80575e-06	CSNK1D/DYNC1H1/DYNLL1/PPP2R1A/PSMA3/PSMA4/PSMA5/PSMA6/PSMA7/PSMB1/PSMB4/PSMB5/PSMB6/PSMB7/PSMB8/PSMB9/PSMC1/PSMC3/PSMC4/PSMC5/PSMC6/PSMD13/PSMD4/PSMD6/PSMD8/PSMD9/PSME1/PSME2/RBX1/SSNA1/SYF2/VPS4A/ZFYVE19	33	BP
GO:0071453	cellular response to oxygen levels	39/1367	237/17910	4.09256e-06	AIFM1/ATF4/ATP6AP1/ENO1/FAM162A/LMNA/P4HB/PLK3/PPARD/PSMA3/PSMA4/PSMA5/PSMA6/PSMA7/PSMB1/PSMB4/PSMB5/PSMB6/PSMB7/PSMB8/PSMB9/PSMC1/PSMC3/PSMC4/PSMC5/PSMC6/PSMD13/PSMD4/PSMD6/PSMD8/PSMD9/PSME1/PSME2/RBX1/SLC8A1/SLC9A1/UBB/UBC/VASN	39	BP
GO:0005770	late endosome	38/1412	240/18675	1.09973e-05	ANKRD13D/ANXA2/ARF1/ARL8A/CD63/CHID1/CHMP2A/CHMP4A/CHMP4B/CHMP6/DERL2/IFITM3/LAMTOR2/LAMTOR5/M6PR/MAP1LC3A/MVB12A/RILP/SDF4/SNF8/SNX14/SQSTM1/STARD3/STOML1/TMEM59/TMEM9/TPT1/TSG101/UBXN6/VAC14/VAMP5/VPS11/VPS37C/VPS4A/VTI1B/WDR81/YIPF1/YIPF2	38	CC
GO:0005773	vacuole	88/1412	737/18675	1.18197e-05	ABCC10/ABCD1/ABCD4/ACP2/ACTR10/AKR1B1/ANXA11/ANXA2/AP1B1/AP1M1/AP2M1/ARL8A/ARSA/ATP6V0B/ATP6V0C/ATP6V1F/ATP6V1H/ATRAID/BLOC1S1/BRI3/CAPN1/CCT8/CD63/CHID1/CTSA/CYB5R3/DAGLB/DDOST/DNASE2/DRAM1/DYNC1H1/FLOT1/GAA/GABARAP/GLA/GNB2/GPC1/GUSB/HEBP2/HEXA/HEXB/HYAL2/IFITM3/IMPDH1/KXD1/LAMTOR2/LAMTOR5/M6PR/MAP1LC3A/MFSD12/NAGLU/NCF4/NEU1/NPC2/P2RX4/PRDX6/RILP/S100A13/SEC13/SGSH/SHKBP1/SLC44A2/SNX14/SOD1/SP…	88	CC
GO:0031468	nuclear envelope reassembly	8/1367	15/17910	4.46567e-06	BANF1/CHMP2A/CHMP4B/EMD/LMNA/PPP2R1A/REEP4/VPS4A	8	BP
GO:0010565	regulation of cellular ketone metabolic process	32/1367	178/17910	4.47682e-06	ABCD1/ACADVL/COMT/EIF6/GSTZ1/NR1H2/OAZ1/PARK7/PSMA3/PSMA4/PSMA5/PSMA6/PSMA7/PSMB1/PSMB4/PSMB5/PSMB6/PSMB7/PSMB8/PSMB9/PSMC1/PSMC3/PSMC4/PSMC5/PSMC6/PSMD13/PSMD4/PSMD6/PSMD8/PSMD9/PSME1/PSME2	32	BP
GO:0000428	DNA-directed RNA polymerase complex	19/1412	84/18675	1.2529e-05	ERCC1/GTF2E2/GTF2F1/GTF2H4/MMS19/PAF1/POLR1D/POLR2E/POLR2G/POLR2H/POLR2J/POLR2L/TADA3/TAF10/TAF11/TAF9/TBP/WDR61/ZNF768	19	CC
GO:0055029	nuclear DNA-directed RNA polymerase complex	19/1412	84/18675	1.2529e-05	ERCC1/GTF2E2/GTF2F1/GTF2H4/MMS19/PAF1/POLR1D/POLR2E/POLR2G/POLR2H/POLR2J/POLR2L/TADA3/TAF10/TAF11/TAF9/TBP/WDR61/ZNF768	19	CC
GO:0005774	vacuolar membrane	53/1412	382/18675	1.253e-05	ABCC10/ABCD1/ABCD4/ACP2/ANXA2/AP1B1/AP1M1/AP2M1/ARL8A/ATP6V0B/ATP6V0C/ATP6V1F/ATP6V1H/ATRAID/BLOC1S1/BRI3/CD63/CTSA/DAGLB/DDOST/DRAM1/FLOT1/GAA/GABARAP/GNB2/IFITM3/KXD1/LAMTOR2/LAMTOR5/M6PR/MAP1LC3A/MFSD12/NEU1/P2RX4/RILP/SEC13/SLC44A2/SNX14/SPNS1/STARD3/STK11IP/TMEM138/TMEM179B/TMEM59/TMEM9/TOM1/UBA1/UBXN6/VASN/VPS11/VPS4A/VTI1B/WDR81	53	CC
GO:0006405	RNA export from nucleus	25/1367	122/17910	4.54904e-06	CHTOP/CPSF4/DDX39A/DDX39B/DHX38/EIF4A3/EIF5A/ENY2/NUP205/NXF1/NXT1/RAE1/RBM8A/RIOK2/SARNP/SEC13/SMG6/SRSF7/SUPT6H/THOC1/THOC6/THOC7/U2AF1/U2AF1L4/UPF1	25	BP
GO:0006520	cellular amino acid metabolic process	51/1367	347/17910	4.57549e-06	ACY1/ATF4/BCKDK/COMT/DDAH2/EARS2/EEF1E1/FARS2/FARSB/FPGS/GSS/GSTZ1/HMGCL/HSD17B10/MTHFS/NIT2/OAZ1/P4HB/PARK7/PCBD1/PEPD/PLOD1/PLOD3/PRDX4/PSMA3/PSMA4/PSMA5/PSMA6/PSMA7/PSMB1/PSMB4/PSMB5/PSMB6/PSMB7/PSMB8/PSMB9/PSMC1/PSMC3/PSMC4/PSMC5/PSMC6/PSMD13/PSMD4/PSMD6/PSMD8/PSMD9/PSME1/PSME2/PTS/SEPHS2/YARS2	51	BP
GO:0030177	positive regulation of Wnt signaling pathway	31/1367	170/17910	4.63354e-06	ATP6V0C/CSNK1D/CTDNEP1/DAPK3/ILK/PSMA3/PSMA4/PSMA5/PSMA6/PSMA7/PSMB1/PSMB4/PSMB5/PSMB6/PSMB7/PSMB8/PSMB9/PSMC1/PSMC3/PSMC4/PSMC5/PSMC6/PSMD13/PSMD4/PSMD6/PSMD8/PSMD9/PSME1/PSME2/SMARCA4/UBE2B	31	BP
GO:1902410	mitotic cytokinetic process	10/1367	24/17910	4.71616e-06	ARF1/BIN3/CHMP1A/CHMP2A/CHMP4A/CHMP4B/CHMP6/CNTROB/KLHDC8B/VPS4A	10	BP
GO:0015931	nucleobase-containing compound transport	37/1367	221/17910	4.7583e-06	ABCD1/CHTOP/CPSF4/DDX39A/DDX39B/DHX38/EIF4A3/EIF5A/ENY2/FLOT1/HSF1/MRPL18/MVP/NUP205/NUTF2/NXF1/NXT1/RAE1/RBM8A/RIOK2/RIPK1/SARNP/SEC13/SLC25A19/SLC35B1/SLC35B2/SLC35D2/SMG6/SNUPN/SRSF7/SUPT6H/THOC1/THOC6/THOC7/U2AF1/U2AF1L4/UPF1	37	BP
GO:0048029	monosaccharide binding	18/1382	62/16967	1.28895e-06	ALDOA/ALKBH3/BSG/CLEC4A/ENG/G6PD/GYS1/LMAN2/OGFOD2/OGFOD3/P4HA2/P4HTM/PFKL/PLOD1/PLOD3/PYGL/RPIA/TALDO1	18	MF
GO:0048207	vesicle targeting, rough ER to cis-Golgi	17/1367	65/17910	5.0558e-06	CD59/CSNK1D/CUL3/NAPA/PDCD6/PEF1/PPP6R1/PREB/RAB1B/SCFD1/SEC13/SEC16A/STX5/TRAPPC1/TRAPPC3/TRAPPC4/TRAPPC5	17	BP
GO:0048208	COPII vesicle coating	17/1367	65/17910	5.0558e-06	CD59/CSNK1D/CUL3/NAPA/PDCD6/PEF1/PPP6R1/PREB/RAB1B/SCFD1/SEC13/SEC16A/STX5/TRAPPC1/TRAPPC3/TRAPPC4/TRAPPC5	17	BP
GO:0005793	endoplasmic reticulum-Golgi intermediate compartment	23/1412	115/18675	1.41557e-05	ATP6AP1/BCAP31/CALR/CD59/CNIH4/CSNK1D/ERGIC3/HSPA5/KDELR1/LMAN2/NUCB1/P4HB/PTPN2/RAB1B/RER1/SCYL1/SLC35C2/STX5/TAPBP/TMED1/TMED3/TMED9/YIF1A	23	CC
GO:0031227	intrinsic component of endoplasmic reticulum membrane	25/1412	131/18675	1.4376e-05	ALG3/BCAP31/BNIP1/CALR/DERL2/DNAJB12/DPM2/DPM3/EMC6/EMC7/EMC8/EMC9/GRAMD1A/HLA-E/HSPA5/PDIA3/PGAP3/PIGT/PORCN/PREB/RHBDD1/SEC61A1/SPCS1/SYVN1/TAPBP	25	CC
GO:0006082	organic acid metabolic process	125/1367	1109/17910	5.28749e-06	ABCD1/ABHD14B/ABHD16A/ACAA1/ACAD9/ACADVL/ACOT2/ACSS2/ACY1/AIG1/AKR1A1/ALDOA/ATF4/B3GALT6/B4GALT3/BCKDK/BSG/CHPF2/COMT/CYB5R3/DAGLB/DDAH2/DECR1/EARS2/ECH1/ECHS1/ECI2/EEF1E1/EIF6/ENO1/FADS3/FAHD1/FARS2/FARSB/FPGS/GPI/GPX1/GPX4/GSS/GSTO1/GSTP1/GSTZ1/GUSB/HADHA/HEXA/HEXB/HMGCL/HSD17B10/HYAL2/IDH3B/IDH3G/JMJD8/LTA4H/MAPKAPK2/MDH2/MECR/MGST2/MMAA/MPC2/MTHFD1L/MTHFS/NAGK/NDUFAB1/NIT2/NR1H2/NUDT19/NUP205…	125	BP
GO:0000346	transcription export complex	7/1412	13/18675	1.59053e-05	CHTOP/DDX39B/NXF1/SARNP/THOC1/THOC6/THOC7	7	CC
GO:0016604	nuclear body	90/1412	764/18675	1.5956e-05	ADD1/ADPRHL2/ASCC2/ATPAF2/BARD1/CBY1/CD2BP2/CDYL/CHTOP/CLK3/CRNKL1/CXXC1/DAPK3/DDX39A/DDX39B/DHX8/DPP3/EIF2D/EIF4A3/FIBP/FRG1/GEMIN6/GEMIN7/GTF2E2/GTF2H4/GTF3C6/HIPK3/HSF1/IKBKE/ITGB1BP1/ITPKC/LAGE3/LMNA/LSM10/LYRM4/MED7/MRPL36/NACC1/NDUFB1/NDUFS3/NELFE/NOP10/NR2C1/NSMCE2/NXF1/NXT1/PARK7/PML/POMP/PPIE/PRCC/PRPF6/RBM14/RBM8A/RING1/RNF113A/RUFY1/SAP18/SARNP/SCARNA10/SCNM1/SF3B2/SFMBT2/SH3BGRL3/SNRP…	90	CC
GO:0030117	membrane coat	19/1412	86/18675	1.79119e-05	AP1B1/AP1M1/AP2M1/AP4M1/ARCN1/CHMP2A/CHMP4A/CHMP4B/CLTB/COPE/COPG1/EPS15L1/NECAP2/PDCD6/PEF1/SCLT1/SCYL1/SEC13/TMED3	19	CC
GO:0048475	coated membrane	19/1412	86/18675	1.79119e-05	AP1B1/AP1M1/AP2M1/AP4M1/ARCN1/CHMP2A/CHMP4A/CHMP4B/CLTB/COPE/COPG1/EPS15L1/NECAP2/PDCD6/PEF1/SCLT1/SCYL1/SEC13/TMED3	19	CC
GO:1901990	regulation of mitotic cell cycle phase transition	59/1367	428/17910	6.66061e-06	ANAPC16/ANAPC5/BAX/CARM1/CDC16/CDC26/CDK2AP2/CSNK1D/CTDSP1/CUL3/DYNC1H1/DYNLL1/EIF4G1/LSM10/MEPCE/NSMCE2/PLK3/PML/PPP2R1A/PRMT1/PRMT2/PSMA3/PSMA4/PSMA5/PSMA6/PSMA7/PSMB1/PSMB4/PSMB5/PSMB6/PSMB7/PSMB8/PSMB9/PSMC1/PSMC3/PSMC4/PSMC5/PSMC6/PSMD13/PSMD4/PSMD6/PSMD8/PSMD9/PSME1/PSME2/PSMG2/PTPN6/RBX1/RIOK2/RIPK1/RPS27L/SSNA1/SYF2/TGFB1/TNKS1BP1/TPRA1/TRIAP1/VPS4A/ZFYVE19	59	BP
GO:0044421	extracellular region part	309/1412	3312/18675	1.98297e-05	AAMP/ABHD14B/ACP2/ACTB/ACTG1/ACY1/AHSA1/AIFM2/AK2/AKR1A1/AKR1B1/ALDH3B1/ALDOA/ANG/ANXA11/ANXA2/AP1M1/AP2M1/AP4M1/APRT/ARF1/ARF5/ARHGDIA/ARHGDIB/ARL8A/ARPC1A/ARPC2/ARPC3/ARPC4/ARPC5L/ARSA/ATP1B3/ATP6AP1/ATP6V0C/ATP6V1F/ATP6V1H/AUP1/B3GAT3/B4GALT3/BAG6/BAIAP2/BAX/BLOC1S1/BLVRA/BMP1/BRK1/BSG/C1QBP/CALR/CAPN1/CAPZB/CCT7/CCT8/CD151/CD59/CD63/CD81/CDC37/CFL1/CHID1/CHMP1A/CHMP2A/CHMP4B/CHMP6/CIB1/CKLF/C…	309	CC
GO:0036258	multivesicular body assembly	11/1367	30/17910	6.91039e-06	CHMP1A/CHMP2A/CHMP4A/CHMP4B/CHMP6/MVB12A/SNF8/TSG101/VPS25/VPS37C/VPS4A	11	BP
GO:0070585	protein localization to mitochondrion	25/1367	125/17910	7.15725e-06	AIP/BAX/CHCHD4/FBXW7/HAX1/HSPA4/HTRA2/MTCH2/PAM16/PDCD5/PMPCA/SAMM50/TIMM10/TIMM17B/TIMM22/TIMM23/TIMM44/TIMM8B/TIMM9/TOMM40/TOMM7/UBE2J2/UBE2L3/UBL5/VPS11	25	BP
GO:0046755	viral budding	10/1367	25/17910	7.32317e-06	CHMP1A/CHMP2A/CHMP4A/CHMP4B/CHMP6/MVB12A/SNF8/TSG101/VPS37C/VPS4A	10	BP
GO:0030880	RNA polymerase complex	19/1412	87/18675	2.13122e-05	ERCC1/GTF2E2/GTF2F1/GTF2H4/MMS19/PAF1/POLR1D/POLR2E/POLR2G/POLR2H/POLR2J/POLR2L/TADA3/TAF10/TAF11/TAF9/TBP/WDR61/ZNF768	19	CC
GO:0045930	negative regulation of mitotic cell cycle	46/1367	308/17910	8.65638e-06	BAX/BCL2L1/CARM1/CDK2AP2/CTDSP1/PLK3/PML/PRCC/PRMT1/PRMT2/PSMA3/PSMA4/PSMA5/PSMA6/PSMA7/PSMB1/PSMB4/PSMB5/PSMB6/PSMB7/PSMB8/PSMB9/PSMC1/PSMC3/PSMC4/PSMC5/PSMC6/PSMD13/PSMD4/PSMD6/PSMD8/PSMD9/PSME1/PSME2/PSMG2/RBX1/RIPK1/RPS27L/SETMAR/SYF2/TGFB1/TNKS1BP1/TPRA1/TRIAP1/VPS4A/ZFYVE19	46	BP
GO:0006457	protein folding	31/1367	176/17910	9.65458e-06	AIP/CALR/CCT7/CCT8/CHCHD4/CSNK2B/DNAJB12/DNAJC4/ERP29/FKBP1A/GAK/GNAI2/GNB2/HSP90B1/HSPA5/MKKS/PDCD5/PDCL3/PDIA3/PDRG1/PFDN1/PPIA/PPIB/PRDX4/PSMC1/RUVBL2/SGTA/TBCA/TOR1A/TOR2A/TTC1	31	BP
GO:0050657	nucleic acid transport	31/1367	176/17910	9.65458e-06	CHTOP/CPSF4/DDX39A/DDX39B/DHX38/EIF4A3/EIF5A/ENY2/FLOT1/HSF1/MRPL18/MVP/NUP205/NUTF2/NXF1/NXT1/RAE1/RBM8A/RIOK2/SARNP/SEC13/SMG6/SNUPN/SRSF7/SUPT6H/THOC1/THOC6/THOC7/U2AF1/U2AF1L4/UPF1	31	BP
GO:0050658	RNA transport	31/1367	176/17910	9.65458e-06	CHTOP/CPSF4/DDX39A/DDX39B/DHX38/EIF4A3/EIF5A/ENY2/FLOT1/HSF1/MRPL18/MVP/NUP205/NUTF2/NXF1/NXT1/RAE1/RBM8A/RIOK2/SARNP/SEC13/SMG6/SNUPN/SRSF7/SUPT6H/THOC1/THOC6/THOC7/U2AF1/U2AF1L4/UPF1	31	BP
GO:0036257	multivesicular body organization	11/1367	31/17910	9.97463e-06	CHMP1A/CHMP2A/CHMP4A/CHMP4B/CHMP6/MVB12A/SNF8/TSG101/VPS25/VPS37C/VPS4A	11	BP
GO:0048194	Golgi vesicle budding	18/1367	75/17910	9.98369e-06	CD59/CSNK1D/CUL3/NAPA/PDCD6/PEF1/PPP6R1/PREB/RAB1B/SCFD1/SEC13/SEC16A/STX5/TMED9/TRAPPC1/TRAPPC3/TRAPPC4/TRAPPC5	18	BP
GO:0006399	tRNA metabolic process	29/1367	160/17910	1.0495e-05	ALKBH1/BRF1/CPSF4/DUS1L/EARS2/EEF1E1/ELAC2/ELP2/ELP5/ELP6/FARS2/FARSB/FTSJ1/GTF3C1/GTF3C6/HSD17B10/LAGE3/NAT10/POLR3K/POP4/POP5/POP7/PUS1/RPP21/RPPH1/TRPT1/TSEN34/YARS2/ZBTB8OS	29	BP
GO:2001238	positive regulation of extrinsic apoptotic signaling pathway	14/1367	49/17910	1.13263e-05	CTNNA1/DAPK3/DEDD2/FAF1/HTRA2/HYAL2/PDIA3/PML/PPP1CA/PPP2R1A/RBCK1/RIPK1/TNFRSF12A/TNFSF12	14	BP
GO:0090090	negative regulation of canonical Wnt signaling pathway	30/1367	169/17910	1.14032e-05	CHD8/CUL3/EMD/PSMA3/PSMA4/PSMA5/PSMA6/PSMA7/PSMB1/PSMB4/PSMB5/PSMB6/PSMB7/PSMB8/PSMB9/PSMC1/PSMC3/PSMC4/PSMC5/PSMC6/PSMD13/PSMD4/PSMD6/PSMD8/PSMD9/PSME1/PSME2/RBX1/RUVBL2/SDHAF2	30	BP
GO:0032506	cytokinetic process	12/1367	37/17910	1.14301e-05	ANXA11/ARF1/BIN3/CHMP1A/CHMP2A/CHMP4A/CHMP4B/CHMP6/CNTROB/KLHDC8B/SNX33/VPS4A	12	BP
GO:0000151	ubiquitin ligase complex	35/1412	224/18675	3.204e-05	ANAPC16/ANAPC5/BARD1/CDC16/CDC26/COMMD1/CUL3/DCAF15/FBXO25/FBXW5/FBXW7/KEAP1/MED10/MED11/MED27/MED7/PDCD6/PEF1/PHC2/PHC3/RBCK1/RBX1/RING1/RNF40/RNF7/SHARPIN/SUGT1/SYVN1/TRIM21/TRPC4AP/TSPAN17/UBE2B/UBE2J2/UBE2L3/UBE2V1	35	CC
GO:0008033	tRNA processing	22/1367	105/17910	1.1517e-05	ALKBH1/CPSF4/DUS1L/ELAC2/ELP2/ELP5/ELP6/FARS2/FTSJ1/HSD17B10/LAGE3/NAT10/POLR3K/POP4/POP5/POP7/PUS1/RPP21/RPPH1/TRPT1/TSEN34/ZBTB8OS	22	BP
GO:0031312	extrinsic component of organelle membrane	12/1412	41/18675	3.33841e-05	COQ4/COQ6/FKBP1A/NDUFAF5/NUCB1/PAM16/PHB/PML/SGTA/TAMM41/TOR1A/WDR81	12	CC
GO:0016607	nuclear speck	52/1412	386/18675	3.3957e-05	ASCC2/ATPAF2/BARD1/CBY1/CD2BP2/CDYL/CHTOP/CLK3/CRNKL1/CXXC1/DDX39A/DDX39B/DPP3/EIF4A3/FIBP/GTF2E2/GTF2H4/ITPKC/LMNA/NDUFB1/NXF1/NXT1/POMP/PPIE/PRCC/PRPF6/RBM14/RBM8A/RING1/RNF113A/RUFY1/SAP18/SARNP/SCNM1/SF3B2/SFMBT2/SNRPA1/SNRPB2/SRRM2/STK19/SYF2/TATDN2/TBXA2R/THOC1/THOC6/THOC7/TMEM179B/TOE1/TUT1/U2AF1/U2AF1L4/UNC45A	52	CC
GO:0045454	cell redox homeostasis	17/1367	69/17910	1.20549e-05	GLRX/GLRX2/GLRX3/GPX1/NCF4/P4HB/PDIA3/PRDX6/QSOX1/SCO2/SH3BGRL3/TMX2/TXN/TXNDC11/TXNDC12/TXNDC15/TXNL1	17	BP
GO:0072655	establishment of protein localization to mitochondrion	24/1367	121/17910	1.25563e-05	AIP/BAX/CHCHD4/FBXW7/HAX1/HSPA4/HTRA2/PAM16/PDCD5/PMPCA/SAMM50/TIMM10/TIMM17B/TIMM22/TIMM23/TIMM44/TIMM8B/TIMM9/TOMM40/TOMM7/UBE2J2/UBE2L3/UBL5/VPS11	24	BP
GO:0050792	regulation of viral process	34/1367	204/17910	1.25706e-05	BANF1/CFL1/CHMP2A/CHMP4B/CTDP1/DYNLT1/EIF2AK4/GTF2F1/IFITM2/IFITM3/LGALS1/NELFE/P4HB/PML/POLR2E/POLR2G/POLR2H/POLR2J/POLR2L/PPIA/PPIB/PPIE/PSMC3/RAD23A/SMARCA4/SNF8/TAF11/TARBP2/TNIP1/TRIM21/TRIM27/TRIM28/TSG101/VPS4A	34	BP
GO:0045296	cadherin binding	48/1382	297/16967	3.50165e-06	ABCF3/ADD1/AHSA1/ALDOA/ANXA2/ARFIP2/BAIAP2/BSG/CAPZB/CCT8/CHMP4B/CLIC1/CORO1B/CSNK1D/CTNNA1/CTNNAL1/CTTN/DBNL/EMD/ENO1/EPS15L1/EXOC3/GIPC1/HDLBP/HSPA5/MPRIP/NUDC/P2RX4/PARK7/PFN1/PKM/PLCB3/PPME1/PPP1CA/PRDX6/PSMB6/RAB11B/S100A11/SCYL1/SH3GL1/SLC3A2/SND1/STX5/TAGLN2/TNKS1BP1/TWF2/UNC45A/VASN	48	MF
GO:0016667	oxidoreductase activity, acting on a sulfur group of donors	16/1382	54/16967	3.70417e-06	CHCHD4/GLRX/GLRX2/GLRX3/GSTK1/GSTO1/MSRB1/P4HB/PDIA3/QSOX1/SCO2/SH3BGRL3/TXN/TXNDC12/TXNDC17/TXNL1	16	MF
GO:0051236	establishment of RNA localization	31/1367	179/17910	1.37096e-05	CHTOP/CPSF4/DDX39A/DDX39B/DHX38/EIF4A3/EIF5A/ENY2/FLOT1/HSF1/MRPL18/MVP/NUP205/NUTF2/NXF1/NXT1/RAE1/RBM8A/RIOK2/SARNP/SEC13/SMG6/SNUPN/SRSF7/SUPT6H/THOC1/THOC6/THOC7/U2AF1/U2AF1L4/UPF1	31	BP
GO:0006487	protein N-linked glycosylation	16/1367	63/17910	1.43121e-05	ALG1/ALG3/ALG5/ALG8/B4GALT7/DAD1/DDOST/DPM2/DPM3/KRTCAP2/MGAT1/MGAT4B/OST4/RPN1/SYVN1/TMEM258	16	BP
GO:0051028	mRNA transport	27/1367	146/17910	1.43284e-05	CHTOP/CPSF4/DDX39A/DDX39B/DHX38/EIF4A3/EIF5A/ENY2/HSF1/MVP/NUP205/NUTF2/NXF1/NXT1/RAE1/RBM8A/SARNP/SEC13/SMG6/SRSF7/SUPT6H/THOC1/THOC6/THOC7/U2AF1/U2AF1L4/UPF1	27	BP
GO:0090114	COPII-coated vesicle budding	17/1367	70/17910	1.48011e-05	CD59/CSNK1D/CUL3/NAPA/PDCD6/PEF1/PPP6R1/PREB/RAB1B/SCFD1/SEC13/SEC16A/STX5/TRAPPC1/TRAPPC3/TRAPPC4/TRAPPC5	17	BP
GO:0016787	hydrolase activity	221/1382	2052/16967	4.6443e-06	ABCD1/ABCD4/ABCF3/ABHD11/ABHD12/ABHD14B/ABHD16A/ABHD16B/ABHD17A/ACOT13/ACOT2/ACOT9/ACP2/ACP6/ACY1/ADPRHL2/ADPRM/AIG1/ANG/ARF1/ARF5/ARHGDIB/ARL8A/ARSA/ATG4B/ATP1B3/ATP6AP1/ATP6V0C/ATP6V0E1/ATP6V1F/ATP6V1H/BMP1/CAPN1/CAPN10/CCDC102A/CCT8/CHD6/CHD8/CHMP1A/CNDP2/COPS5/CTDNEP1/CTDP1/CTDSP1/CTSA/DAGLB/DCPS/DDAH2/DDX10/DDX28/DDX31/DDX39A/DDX39B/DDX41/DDX54/DHX30/DHX8/DIS3L2/DNPEP/DNPH1/DPP3/DPP9/DRG2/DR…	221	MF
GO:0071007	U2-type catalytic step 2 spliceosome	10/1412	30/18675	4.36501e-05	CRNKL1/DHX8/PPIE/RBM22/SNRPA1/SNRPB/SNRPB2/SNRPF/SRRM2/SYF2	10	CC
GO:0006914	autophagy	62/1367	471/17910	1.70201e-05	ATG2A/ATG4B/ATP6V0B/ATP6V0C/ATP6V0E1/ATP6V1H/CAPN1/CDC37/CHMP2A/CHMP4A/CHMP4B/CHMP6/CSNK2B/CTSA/CTTN/DAPK3/DRAM1/DYNLL1/EIF2AK4/EIF4G1/EMC6/FBXW7/GABARAP/HAX1/HTRA2/IFT20/KAT5/LAMTOR2/LAMTOR5/MAP1LC3A/MTMR14/MVB12A/PARK7/PLK3/POLDIP2/PRKAB1/PRKAG1/QSOX1/RAB1B/RAB24/RGS19/SCFD1/SNF8/SNX14/SQSTM1/TICAM1/TMEM208/TMEM59/TOMM40/TOMM6/TOMM7/TRIM21/TSG101/UBXN6/VDAC1/VPS11/VPS25/VPS37C/VPS4A/WDR45/WDR81…	62	BP
GO:0061919	process utilizing autophagic mechanism	62/1367	471/17910	1.70201e-05	ATG2A/ATG4B/ATP6V0B/ATP6V0C/ATP6V0E1/ATP6V1H/CAPN1/CDC37/CHMP2A/CHMP4A/CHMP4B/CHMP6/CSNK2B/CTSA/CTTN/DAPK3/DRAM1/DYNLL1/EIF2AK4/EIF4G1/EMC6/FBXW7/GABARAP/HAX1/HTRA2/IFT20/KAT5/LAMTOR2/LAMTOR5/MAP1LC3A/MTMR14/MVB12A/PARK7/PLK3/POLDIP2/PRKAB1/PRKAG1/QSOX1/RAB1B/RAB24/RGS19/SCFD1/SNF8/SNX14/SQSTM1/TICAM1/TMEM208/TMEM59/TOMM40/TOMM6/TOMM7/TRIM21/TSG101/UBXN6/VDAC1/VPS11/VPS25/VPS37C/VPS4A/WDR45/WDR81…	62	BP
GO:0006281	DNA repair	65/1367	502/17910	1.81922e-05	ACTR5/ACTR8/ADPRHL2/ALKBH1/ALKBH3/ASCC2/BARD1/CIB1/CINP/COPS5/COPS6/ERCC1/ERCC5/FUS/GGN/GTF2H4/HSF1/INO80B/INO80C/INO80E/KAT5/MCRS1/MLH3/MMS19/MPG/MUS81/NPLOC4/NSMCE2/NUDT16L1/OTUB1/PARK7/PML/POLD4/POLL/POLR2E/POLR2G/POLR2H/POLR2J/POLR2L/PPIE/PPP4C/RAD23A/RBM14/RBX1/RNF113A/RPA3/RUVBL2/SETMAR/SIRT6/SLX1A/SMUG1/SWI5/SWSAP1/TNKS1BP1/TRIM28/UBB/UBC/UBE2B/UBE2L6/UBE2V1/UPF1/WAS/WRNIP1/XRCC1/XRCC6	65	BP
GO:0015934	large ribosomal subunit	21/1412	108/18675	5.10196e-05	MALSU1/MRPL11/MRPL13/MRPL14/MRPL16/MRPL17/MRPL18/MRPL2/MRPL22/MRPL32/MRPL34/MRPL36/MRPL37/MRPL4/MRPL40/MRPL43/MRPL46/MRPL9/MRPS18A/NDUFAB1/RPL11	21	CC
GO:0031011	Ino80 complex	7/1412	15/18675	5.21008e-05	ACTR5/ACTR8/INO80B/INO80C/INO80E/MCRS1/RUVBL2	7	CC
GO:0033202	DNA helicase complex	7/1412	15/18675	5.21008e-05	ACTR5/ACTR8/INO80B/INO80C/INO80E/MCRS1/RUVBL2	7	CC
GO:0036452	ESCRT complex	9/1412	25/18675	5.2868e-05	CHMP2A/CHMP4A/CHMP4B/CHMP6/MVB12A/SNF8/TSG101/VPS25/VPS37C	9	CC
GO:0017144	drug metabolic process	93/1367	792/17910	1.85756e-05	ABCD1/ABCD4/ACAA1/ACSS2/AK2/AKR1A1/AKR1B1/ALDH3B1/ALDOA/APRT/COA6/COMT/COX6B1/COX6C/COX7B/COX7C/COX8A/CYC1/CYP2R1/DDAH2/DNAJC30/EIF6/ENO1/ETHE1/FAHD1/FAM20C/FPGS/GLA/GPI/GPX1/GSTZ1/GUK1/HMGCL/IDH3B/IDH3G/JMJD8/MDH2/MMAA/MTHFD1L/MTHFS/NAGK/NDUFA1/NDUFA10/NDUFA2/NDUFA3/NDUFA6/NDUFA8/NDUFAB1/NDUFB1/NDUFB2/NDUFB3/NDUFB6/NDUFC1/NDUFS3/NDUFS4/NDUFS5/NDUFV2/NDUFV3/NUDT5/NUP205/P2RX4/PARK7/PCBD1/PDHA1/PF…	93	BP
GO:0005765	lysosomal membrane	47/1412	344/18675	5.60899e-05	ABCC10/ABCD1/ABCD4/ACP2/ANXA2/AP1B1/AP1M1/AP2M1/ARL8A/ATP6V0C/ATP6V1H/ATRAID/BLOC1S1/BRI3/CD63/CTSA/DAGLB/DDOST/DRAM1/FLOT1/GAA/GNB2/IFITM3/KXD1/LAMTOR2/LAMTOR5/M6PR/MFSD12/NEU1/P2RX4/RILP/SEC13/SLC44A2/SNX14/SPNS1/STARD3/STK11IP/TMEM179B/TMEM59/TMEM9/TOM1/UBA1/UBXN6/VASN/VPS11/VTI1B/WDR81	47	CC
GO:0098852	lytic vacuole membrane	47/1412	344/18675	5.60899e-05	ABCC10/ABCD1/ABCD4/ACP2/ANXA2/AP1B1/AP1M1/AP2M1/ARL8A/ATP6V0C/ATP6V1H/ATRAID/BLOC1S1/BRI3/CD63/CTSA/DAGLB/DDOST/DRAM1/FLOT1/GAA/GNB2/IFITM3/KXD1/LAMTOR2/LAMTOR5/M6PR/MFSD12/NEU1/P2RX4/RILP/SEC13/SLC44A2/SNX14/SPNS1/STARD3/STK11IP/TMEM179B/TMEM59/TMEM9/TOM1/UBA1/UBXN6/VASN/VPS11/VTI1B/WDR81	47	CC
GO:0030176	integral component of endoplasmic reticulum membrane	23/1412	125/18675	5.67681e-05	ALG3/BCAP31/BNIP1/CALR/DERL2/DNAJB12/DPM2/DPM3/EMC6/EMC7/EMC8/EMC9/HLA-E/HSPA5/PDIA3/PIGT/PORCN/PREB/RHBDD1/SEC61A1/SPCS1/SYVN1/TAPBP	23	CC
GO:1901987	regulation of cell cycle phase transition	61/1367	464/17910	2.06532e-05	ANAPC16/ANAPC5/BAX/CARM1/CDC16/CDC26/CDK2AP2/CSNK1D/CTDSP1/CUL3/DYNC1H1/DYNLL1/EIF4G1/FBXW7/LSM10/MEPCE/NSMCE2/PAF1/PLK3/PML/PPP2R1A/PRMT1/PRMT2/PSMA3/PSMA4/PSMA5/PSMA6/PSMA7/PSMB1/PSMB4/PSMB5/PSMB6/PSMB7/PSMB8/PSMB9/PSMC1/PSMC3/PSMC4/PSMC5/PSMC6/PSMD13/PSMD4/PSMD6/PSMD8/PSMD9/PSME1/PSME2/PSMG2/PTPN6/RBX1/RIOK2/RIPK1/RPS27L/SSNA1/SYF2/TGFB1/TNKS1BP1/TPRA1/TRIAP1/VPS4A/ZFYVE19	61	BP
GO:0031647	regulation of protein stability	41/1367	272/17910	2.10065e-05	ATP1B3/BAG6/CALR/CCT7/CCT8/CD81/COG7/CTSA/CUL3/DPM2/DPM3/FBXW7/FKBPL/FLOT1/FLOT2/GIPC1/HDAC3/HDAC8/LMNA/PARK7/PFN1/PHB/PPIB/RAD23A/RNF149/RPL11/SEC16A/SIRT6/SUGT1/SWSAP1/SYVN1/TADA3/TAF9/TELO2/TNIP2/TOMM7/TRIM21/UBE2B/USP4/VPS11/WDR81	41	BP
GO:0005794	Golgi apparatus	148/1412	1441/18675	6.21952e-05	AGTRAP/AP1B1/AP1M1/AP4M1/APH1A/ARAP1/ARCN1/ARF1/ARFIP1/ARFIP2/B3GALT6/B3GAT3/B4GALT3/B4GALT7/BAIAP2/BCAP31/BET1L/BMP1/BSG/CALR/CBY1/CD59/CDIPT/CHID1/CHPF2/CIB1/CLTB/COG7/COPE/COPG1/COQ6/CRELD2/CSNK1D/CTNNA1/CTTN/CUL3/CYTH2/DBNL/DDX31/DDX54/DPY30/DYNLT1/ENTPD6/EXOC3/FAM20C/FBXW7/FGD4/FSTL3/FURIN/GABARAP/GAK/GAS6/GLA/GNPTG/GOLGA5/GPC1/HDAC3/HLA-E/HS6ST1/HYAL2/IFNGR2/IFT20/KDELR1/KDELR2/KIFC3/LMAN2/…	148	CC
GO:1902749	regulation of cell cycle G2/M phase transition	33/1367	202/17910	2.55548e-05	CSNK1D/DYNC1H1/DYNLL1/PPP2R1A/PSMA3/PSMA4/PSMA5/PSMA6/PSMA7/PSMB1/PSMB4/PSMB5/PSMB6/PSMB7/PSMB8/PSMB9/PSMC1/PSMC3/PSMC4/PSMC5/PSMC6/PSMD13/PSMD4/PSMD6/PSMD8/PSMD9/PSME1/PSME2/RBX1/SSNA1/SYF2/VPS4A/ZFYVE19	33	BP
GO:0006283	transcription-coupled nucleotide-excision repair	17/1367	73/17910	2.66839e-05	COPS5/COPS6/ERCC1/ERCC5/GTF2H4/POLD4/POLR2E/POLR2G/POLR2H/POLR2J/POLR2L/PPIE/RBX1/RPA3/UBB/UBC/XRCC1	17	BP
GO:0009055	electron transfer activity	22/1382	97/16967	8.35536e-06	AIFM2/AKR1A1/AKR1B1/COX6B1/COX6C/COX7B/COX8A/CYC1/GLRX/GLRX2/GLRX3/IDH3B/NDUFAF2/NDUFS3/NDUFV2/NQO2/P4HA2/POR/SDHB/SH3BGRL3/UQCR10/UQCRC1	22	MF
GO:1903362	regulation of cellular protein catabolic process	36/1367	230/17910	2.90636e-05	ANXA2/ATRAID/BAG6/BCAP31/CCDC22/CD81/COMMD1/CSNK1D/DERL2/EDEM2/FAF1/FBXW7/FURIN/GIPC1/GPX1/KEAP1/PARK7/PDCL3/PLK3/PML/PSMC1/PSMC3/PSMC4/PSMC5/PSMC6/RAD23A/RBX1/RNF40/RPL11/SGTA/TAF9/UBAC2/UBB/UQCC2/VPS11/ZFAND2A	36	BP
GO:0045088	regulation of innate immune response	58/1367	440/17910	3.02915e-05	ARRB2/C1QBP/CDC37/CLEC4A/CNPY3/FAM3A/FLOT1/GPS2/HLA-E/HSP90B1/IFNGR2/IKBKB/IKBKE/LY96/MAPKAPK2/NFKBIA/NPLOC4/NR1H2/PIK3R6/PSMA3/PSMA4/PSMA5/PSMA6/PSMA7/PSMB1/PSMB4/PSMB5/PSMB6/PSMB7/PSMB8/PSMB9/PSMC1/PSMC3/PSMC4/PSMC5/PSMC6/PSMD13/PSMD4/PSMD6/PSMD8/PSMD9/PSME1/PSME2/PTPN2/PTPN6/RBM14/RELA/RELB/RIPK1/SERPING1/TICAM1/TNIP1/TNIP2/UBB/UBC/UBE2V1/UNC93B1/XRCC6	58	BP
GO:0045786	negative regulation of cell cycle	75/1367	613/17910	3.09065e-05	BARD1/BAX/BCL2L1/CALR/CARM1/CDK2AP2/CGRRF1/CHMP1A/CHMP2A/CTDSP1/DDX39B/EIF2AK4/FBXW7/GAS6/HTRA2/ILK/LAMTOR2/LAMTOR5/MGA/NUBP1/PHC3/PLK3/PML/PPM1G/PPP1R15A/PRCC/PRKAB1/PRKAG1/PRMT1/PRMT2/PSMA3/PSMA4/PSMA5/PSMA6/PSMA7/PSMB1/PSMB4/PSMB5/PSMB6/PSMB7/PSMB8/PSMB9/PSMC1/PSMC3/PSMC4/PSMC5/PSMC6/PSMD13/PSMD4/PSMD6/PSMD8/PSMD9/PSME1/PSME2/PSMG2/RASSF1/RBBP7/RBM14/RBX1/RING1/RIPK1/RNF167/RPS27L/RRP8/SETMAR/…	75	BP
GO:1990904	ribonucleoprotein complex	136/1412	1315/18675	9.15727e-05	ACTB/BARD1/BUD13/CALR/CARHSP1/CD2BP2/CHCHD1/CHTOP/CRNKL1/CTNNBL1/DAP3/DAZAP1/DDX28/DDX39B/DDX41/DERL2/DHX30/DHX38/DHX8/DIS3L2/EEFSEC/EIF2AK4/EIF2D/EIF3CL/EIF3D/EIF3F/EIF3I/EIF4A3/EIF4G1/FRG1/FUS/GCFC2/GTF3C1/HAX1/HSD17B10/HSF1/IMP3/JMJD6/LGALS3/LSM10/LSM2/LSM3/LSM4/LSM5/MALSU1/MCRS1/MCTS1/METTL17/MRPL11/MRPL13/MRPL14/MRPL16/MRPL17/MRPL18/MRPL2/MRPL22/MRPL32/MRPL34/MRPL36/MRPL37/MRPL4/MRPL40/MRPL4…	136	CC
GO:0097193	intrinsic apoptotic signaling pathway	41/1367	277/17910	3.23943e-05	AIFM1/ATF4/BAG6/BAK1/BAX/BCAP31/BCL2L1/BCL2L12/BCL3/CEBPB/CUL3/DIABLO/ENO1/ERP29/FBXW7/GPX1/HINT1/HTRA2/IKBKE/NDUFS3/P4HB/PARK7/PHLDA3/PML/PPP1R15A/PTPMT1/PTPN2/RPL11/RPS27L/RRP8/SHISA5/SOD1/STK25/SYVN1/TAF9/TNFRSF1A/TPT1/TRIAP1/TXNDC12/UBB/ZNF622	41	BP
GO:0005766	primary lysosome	26/1412	155/18675	9.79892e-05	ACTR10/ANXA11/ANXA2/ARL8A/ARSA/ATP6V0C/BRI3/CCT8/CD63/CTSA/CYB5R3/DDOST/DYNC1H1/GAA/GLA/GUSB/HEBP2/HEXA/HEXB/IMPDH1/NPC2/PRDX6/STK11IP/TMEM179B/TOM1/TRAPPC1	26	CC
GO:0042582	azurophil granule	26/1412	155/18675	9.79892e-05	ACTR10/ANXA11/ANXA2/ARL8A/ARSA/ATP6V0C/BRI3/CCT8/CD63/CTSA/CYB5R3/DDOST/DYNC1H1/GAA/GLA/GUSB/HEBP2/HEXA/HEXB/IMPDH1/NPC2/PRDX6/STK11IP/TMEM179B/TOM1/TRAPPC1	26	CC
GO:0030970	retrograde protein transport, ER to cytosol	10/1367	29/17910	3.38269e-05	AUP1/BCAP31/DERL2/EDEM2/HSP90B1/NPLOC4/RHBDD1/SEC61B/SYVN1/UBAC2	10	BP
GO:1903513	endoplasmic reticulum to cytosol transport	10/1367	29/17910	3.38269e-05	AUP1/BCAP31/DERL2/EDEM2/HSP90B1/NPLOC4/RHBDD1/SEC61B/SYVN1/UBAC2	10	BP
GO:0006903	vesicle targeting	19/1367	89/17910	3.39581e-05	CD59/CSNK1D/CUL3/NAPA/PDCD6/PEF1/PPP6R1/PREB/RAB1B/SCFD1/SEC13/SEC16A/STARD3/STX5/TMED9/TRAPPC1/TRAPPC3/TRAPPC4/TRAPPC5	19	BP
GO:0043903	regulation of symbiosis, encompassing mutualism through parasitism	36/1367	232/17910	3.51022e-05	ANXA2/BANF1/CFL1/CHMP2A/CHMP4B/CTDP1/DYNLT1/EIF2AK4/GTF2F1/IFITM2/IFITM3/LGALS1/NELFE/P4HB/PML/POLR2E/POLR2G/POLR2H/POLR2J/POLR2L/PPIA/PPIB/PPIE/PSMC3/RAD23A/SMARCA4/SNF8/SQSTM1/TAF11/TARBP2/TNIP1/TRIM21/TRIM27/TRIM28/TSG101/VPS4A	36	BP
GO:1903047	mitotic cell cycle process	94/1367	816/17910	3.53668e-05	ANAPC16/ANAPC5/ARF1/BANF1/BAX/BCL2L1/BIN3/BOD1/CARM1/CDC16/CDC26/CDK2AP2/CFL1/CHMP1A/CHMP2A/CHMP4A/CHMP4B/CHMP6/CNTROB/CSNK1D/CTDNEP1/CTDP1/CTDSP1/CUL3/DAPK3/DIS3L2/DYNC1H1/DYNLL1/DYNLT1/EIF4G1/EMD/ENSA/FBXW5/JTB/KLHDC8B/LMNA/LSM10/MEPCE/NSFL1C/NSMCE2/OBSL1/PLK3/PML/PPME1/PPP2R1A/PRCC/PRMT1/PRMT2/PSMA3/PSMA4/PSMA5/PSMA6/PSMA7/PSMB1/PSMB4/PSMB5/PSMB6/PSMB7/PSMB8/PSMB9/PSMC1/PSMC3/PSMC4/PSMC5/PSMC6…	94	BP
GO:0010008	endosome membrane	58/1412	464/18675	0.000105408	ABHD17A/ANXA2/AP2M1/APH1A/ARL8A/ATP6AP1/ATP6V0B/ATP6V0C/ATP6V0E1/CD63/CHMP2A/CHMP4A/CHMP4B/CHMP6/COMMD1/FURIN/HLA-E/IFITM3/IKBKE/LAMTOR2/LAMTOR5/LY96/MVB12A/NCF4/PDIA3/PLEKHM2/PML/PRAF2/PSENEN/RAB11B/RAB13/RABEPK/RILP/RIPK1/RUFY1/SH3GL1/SNF8/SNX14/SNX17/STARD3/STOML1/TICAM1/TMEM59/TMEM9/TSG101/UBA1/UBB/UBC/UBXN6/VAC14/VPS11/VPS25/VPS37C/VPS4A/VTI1B/WDR81/YIPF1/YIPF2	58	CC
GO:0019773	proteasome core complex, alpha-subunit complex	5/1412	8/18675	0.000113206	PSMA3/PSMA4/PSMA5/PSMA6/PSMA7	5	CC
GO:0036293	response to decreased oxygen levels	50/1367	365/17910	3.88761e-05	AGTRAP/AIFM1/ANG/ATF4/ENO1/FAM162A/HSF1/HSP90B1/LMNA/LONP1/P4HB/PKM/PLK3/PLOD1/PML/PPARD/PSMA3/PSMA4/PSMA5/PSMA6/PSMA7/PSMB1/PSMB4/PSMB5/PSMB6/PSMB7/PSMB8/PSMB9/PSMC1/PSMC3/PSMC4/PSMC5/PSMC6/PSMD13/PSMD4/PSMD6/PSMD8/PSMD9/PSME1/PSME2/RBX1/SCFD1/SLC8A1/SLC9A1/TGFB1/UBB/UBC/USF1/VASN/XRCC1	50	BP
GO:0008535	respiratory chain complex IV assembly	8/1367	19/17910	3.97511e-05	BCS1L/COA3/COA4/COA6/COX14/COX16/SCO2/SMIM20	8	BP
GO:0009060	aerobic respiration	16/1367	68/17910	3.99112e-05	BLOC1S1/COX6B1/COX6C/COX7B/COX7C/COX8A/FAHD1/IDH3B/IDH3G/MDH2/OXA1L/PDHA1/SDHB/SIRT3/SUCLG1/UQCRC1	16	BP
GO:0015037	peptide disulfide oxidoreductase activity	7/1382	12/16967	1.28702e-05	GLRX/GLRX2/GSTO1/P4HB/PDIA3/TXN/TXNDC12	7	MF
GO:0140098	catalytic activity, acting on RNA	43/1382	268/16967	1.33537e-05	ALKBH1/ALKBH3/ANG/DCPS/DDX10/DDX39B/DDX54/DHX30/DHX8/DIS3L2/DROSHA/EARS2/EIF4A3/ELAC2/EMG1/EXOSC7/FARS2/FARSB/FTSJ1/JMJD6/MEPCE/NOB1/PCIF1/POLR1D/POP4/POP5/POP7/PTRH2/PTRHD1/PUS1/RNASEK/RPP21/RPPH1/SMG6/SND1/TFB1M/TOE1/TRMT112/TRMT2A/TRPT1/TUT1/UPF1/YARS2	43	MF
GO:0030178	negative regulation of Wnt signaling pathway	32/1367	198/17910	4.18416e-05	CBY1/CHD8/CUL3/EMD/PSMA3/PSMA4/PSMA5/PSMA6/PSMA7/PSMB1/PSMB4/PSMB5/PSMB6/PSMB7/PSMB8/PSMB9/PSMC1/PSMC3/PSMC4/PSMC5/PSMC6/PSMD13/PSMD4/PSMD6/PSMD8/PSMD9/PSME1/PSME2/RBX1/RUVBL2/SDHAF2/TAX1BP3	32	BP
GO:0006749	glutathione metabolic process	13/1367	48/17910	4.33854e-05	CNDP2/ETHE1/G6PD/GGCT/GLRX2/GPX1/GPX4/GSS/GSTP1/GSTZ1/MGST2/PARK7/SOD1	13	BP
GO:1905897	regulation of response to endoplasmic reticulum stress	18/1367	83/17910	4.34727e-05	BAG6/BAK1/BAX/BCAP31/BCL2L1/COPS5/DERL2/EDEM2/ERP29/HSPA5/MANF/PARK7/PPP1R15A/PTPN2/SGTA/SYVN1/TXNDC12/UBAC2	18	BP
GO:0097346	INO80-type complex	8/1412	22/18675	0.000128014	ACTR5/ACTR8/INO80B/INO80C/INO80E/KAT5/MCRS1/RUVBL2	8	CC
GO:1905330	regulation of morphogenesis of an epithelium	30/1367	181/17910	4.43566e-05	AP2M1/ARRB2/FKBPL/PFN1/PSMA3/PSMA4/PSMA5/PSMA6/PSMA7/PSMB1/PSMB4/PSMB5/PSMB6/PSMB7/PSMB8/PSMB9/PSMC1/PSMC3/PSMC4/PSMC5/PSMC6/PSMD13/PSMD4/PSMD6/PSMD8/PSMD9/PSME1/PSME2/SIRT6/TGFB1	30	BP
GO:0005925	focal adhesion	51/1412	397/18675	0.00013712	ACTB/ACTG1/ADD1/ARF1/ARPC2/ARPC3/ARPC5L/ATP6V0C/BSG/CALR/CAPN1/CD151/CD59/CD81/CFL1/CORO1B/CTNNA1/CTTN/ENG/FHL3/FLII/FLOT1/FLOT2/GAK/GNB2/HSP90B1/HSPA5/ILK/MPRIP/MRC2/P4HB/PARVB/PDIA3/PDLIM7/PFN1/PPIA/PPIB/PROCR/PXN/REXO2/RHOG/RPS14/RPS18/RRAS/SLC9A1/SRP68/TGFB1I1/TRIP6/TSPAN4/VIM/ZYX	51	CC
GO:1902555	endoribonuclease complex	9/1412	28/18675	0.000145266	DROSHA/HSD17B10/POP4/POP5/POP7/RPP21/RPPH1/TARBP2/TSEN34	9	CC
GO:1905348	endonuclease complex	9/1412	28/18675	0.000145266	DROSHA/HSD17B10/POP4/POP5/POP7/RPP21/RPPH1/TARBP2/TSEN34	9	CC
GO:0007346	regulation of mitotic cell cycle	75/1367	622/17910	5.03013e-05	ANAPC16/ANAPC5/BAX/BCL2L1/CARM1/CDC16/CDC26/CDK2AP2/CHMP1A/CHMP2A/CHMP4B/CSNK1D/CTDSP1/CUL3/DAPK3/DUSP3/DYNC1H1/DYNLL1/EIF4G1/FBXW5/HSF1/LSM10/MEPCE/NSFL1C/NSMCE2/OBSL1/PIM3/PLK3/PML/POLDIP2/PPP2R1A/PRCC/PRMT1/PRMT2/PSMA3/PSMA4/PSMA5/PSMA6/PSMA7/PSMB1/PSMB4/PSMB5/PSMB6/PSMB7/PSMB8/PSMB9/PSMC1/PSMC3/PSMC4/PSMC5/PSMC6/PSMD13/PSMD4/PSMD6/PSMD8/PSMD9/PSME1/PSME2/PSMG2/PTPN6/RAE1/RBX1/RIOK2/RIPK1/RPA3…	75	BP
GO:0005924	cell-substrate adherens junction	51/1412	399/18675	0.000155432	ACTB/ACTG1/ADD1/ARF1/ARPC2/ARPC3/ARPC5L/ATP6V0C/BSG/CALR/CAPN1/CD151/CD59/CD81/CFL1/CORO1B/CTNNA1/CTTN/ENG/FHL3/FLII/FLOT1/FLOT2/GAK/GNB2/HSP90B1/HSPA5/ILK/MPRIP/MRC2/P4HB/PARVB/PDIA3/PDLIM7/PFN1/PPIA/PPIB/PROCR/PXN/REXO2/RHOG/RPS14/RPS18/RRAS/SLC9A1/SRP68/TGFB1I1/TRIP6/TSPAN4/VIM/ZYX	51	CC
GO:0002443	leukocyte mediated immunity	93/1367	814/17910	5.3081e-05	ACAA1/ACTR10/ALDH3B1/ALDOA/ANXA2/AP1M1/APRT/ARL8A/ARRB2/ARSA/ATP6V0C/BCL3/BRI3/C1QBP/C1orf35/CAPN1/CCT8/CD59/CD63/CD81/COTL1/CSNK2B/CSTB/CTSA/CYB5R3/CYSTM1/DBNL/DDOST/DYNC1H1/DYNLL1/DYNLT1/ERCC1/GAA/GHDC/GLA/GNL1/GPI/GSTP1/GUSB/HEBP2/HEXB/HLA-E/IMPDH1/JAGN1/KDELR1/LAMTOR2/LGALS3/LTA4H/MVP/NEU1/NIT2/NPC2/PFKL/PIK3R6/PKM/PLEKHO2/PPIA/PPIE/PRDX4/PRDX6/PSMA5/PSMB1/PSMB7/PSMC3/PSMD13/PSMD6/PTPN6/PYGL/…	93	BP
GO:0033617	mitochondrial respiratory chain complex IV assembly	7/1367	15/17910	5.53446e-05	BCS1L/COA3/COA4/COX14/COX16/SCO2/SMIM20	7	BP
GO:0045732	positive regulation of protein catabolic process	31/1367	192/17910	5.58288e-05	ATG4B/BAG6/BARD1/BCAP31/CCDC22/CD81/CSNK1D/EDEM2/FAF1/FBXW7/FURIN/KEAP1/OAZ1/PLK3/PSMC1/PSMC3/PSMC4/PSMC5/PSMC6/RAD23A/RBX1/RILP/RNF40/SGTA/SNF8/SNX33/STX5/TNFSF12/UQCC2/VPS11/ZFAND2A	31	BP
GO:0009059	macromolecule biosynthetic process	429/1367	4806/17910	5.60205e-05	ABHD14B/ABHD17A/ABT1/ADRM1/AIP/ALG1/ALG3/ALG5/ALG8/ALKBH1/ANG/ARID5A/ARRB2/ASCC2/ATF4/B3GALT6/B3GAT3/B4GALT3/B4GALT7/BARD1/BATF3/BAX/BBX/BCL2L12/BCL3/BRF1/BRF2/BTF3/C1QBP/CALR/CARHSP1/CARM1/CBY1/CCDC22/CCND3/CCT7/CCT8/CD276/CD81/CDYL/CDYL2/CEBPB/CEBPZ/CHCHD1/CHD6/CHD8/CHMP1A/CHPF2/CIB1/CINP/CNPY2/COA3/COG7/COMMD1/COMMD7/COPS5/CPSF4/CRTC2/CTDP1/CTDSP1/CUL3/CXXC1/DAD1/DAP3/DAPK3/DDOST/DDX39B/DDX54/…	429	BP
GO:0000086	G2/M transition of mitotic cell cycle	36/1367	238/17910	6.07088e-05	CSNK1D/DYNC1H1/DYNLL1/ENSA/PLK3/PPME1/PPP2R1A/PSMA3/PSMA4/PSMA5/PSMA6/PSMA7/PSMB1/PSMB4/PSMB5/PSMB6/PSMB7/PSMB8/PSMB9/PSMC1/PSMC3/PSMC4/PSMC5/PSMC6/PSMD13/PSMD4/PSMD6/PSMD8/PSMD9/PSME1/PSME2/RBX1/SSNA1/SYF2/VPS4A/ZFYVE19	36	BP
GO:0030867	rough endoplasmic reticulum membrane	8/1412	23/18675	0.000183334	BCAP31/DERL2/PI4KB/PLOD1/RP9/SEC61B/SSR4/UBA1	8	CC
GO:0033157	regulation of intracellular protein transport	34/1367	220/17910	6.21637e-05	B3GAT3/BARD1/BCAP31/CD81/CIB1/DERL2/EDEM2/EMD/FBXW7/GAS6/HAX1/HDAC3/HTRA2/HYAL2/ITGB1BP1/NUCB1/NUTF2/OAZ1/PARK7/PDCD5/PKIG/PLK3/RBM22/RIOK2/SUPT6H/TGFB1/TOMM7/TRIM28/TXN/UBAC2/UBE2J2/UBE2L3/UBL5/VPS11	34	BP
GO:0042254	ribosome biogenesis	32/1367	202/17910	6.22921e-05	C1QBP/CEBPZ/DDX28/DDX31/DHX30/DHX37/DROSHA/EIF4A3/EIF6/EMG1/ERAL1/EXOSC7/FRG1/IMP3/MALSU1/MRPS2/MTG2/NAT10/NOB1/NOP10/RBFA/RIOK2/RPF2/RPL11/RPS14/RRP36/RRP8/RRP9/TFB1M/TRMT112/UTP14A/UTP6	32	BP
GO:0051186	cofactor metabolic process	67/1367	543/17910	6.25047e-05	ABCD1/ABCD4/ACBD6/ACOT13/ACOT2/ACOT9/ACSS2/AKR1A1/AKR1B1/ALAS1/ALDOA/BLVRA/CNDP2/COASY/COQ4/COQ6/CYB5R3/EIF6/ENO1/ETHE1/FPGS/G6PD/GGCT/GLRX2/GLRX3/GPI/GPX1/GPX4/GSS/GSTO1/GSTP1/GSTZ1/HMGCL/JMJD8/MDH2/MGST2/MMAA/MMS19/MPC2/MTHFD1L/MTHFS/NADSYN1/NFU1/NMRK1/NUBP1/NUP205/PARK7/PCBD1/PDHA1/PFKL/PGLS/PKM/PRKAG1/PTS/RAE1/RPIA/SEC13/SIRT6/SLC25A38/SLC25A39/SOD1/TALDO1/TMEM14C/TPI1/TPK1/UROD/ZBTB20	67	BP
GO:0045116	protein neddylation	6/1367	11/17910	6.46242e-05	NEDD8/RBX1/RNF7/RPL11/UBE2F/UBE2M	6	BP
GO:0018279	protein N-linked glycosylation via asparagine	10/1367	31/17910	6.5052e-05	ALG5/ALG8/DAD1/DDOST/DPM2/DPM3/MGAT1/OST4/RPN1/SYVN1	10	BP
GO:0033116	endoplasmic reticulum-Golgi intermediate compartment membrane	15/1412	70/18675	0.000191848	ATP6AP1/BCAP31/CALR/CD59/CSNK1D/ERGIC3/KDELR1/LMAN2/RAB1B/SLC35C2/STX5/TAPBP/TMED1/TMED3/TMED9	15	CC
GO:0005665	RNA polymerase II, core complex	6/1412	13/18675	0.000199398	POLR2E/POLR2G/POLR2H/POLR2J/POLR2L/ZNF768	6	CC
GO:0008250	oligosaccharyltransferase complex	6/1412	13/18675	0.000199398	DAD1/DDOST/KRTCAP2/OST4/RPN1/TMEM258	6	CC
GO:0045089	positive regulation of innate immune response	50/1367	373/17910	6.82764e-05	ARRB2/C1QBP/CLEC4A/CNPY3/FLOT1/GPS2/HLA-E/HSP90B1/IKBKB/IKBKE/LY96/MAPKAPK2/NFKBIA/NPLOC4/PSMA3/PSMA4/PSMA5/PSMA6/PSMA7/PSMB1/PSMB4/PSMB5/PSMB6/PSMB7/PSMB8/PSMB9/PSMC1/PSMC3/PSMC4/PSMC5/PSMC6/PSMD13/PSMD4/PSMD6/PSMD8/PSMD9/PSME1/PSME2/RBM14/RELA/RELB/RIPK1/TICAM1/TNIP1/TNIP2/UBB/UBC/UBE2V1/UNC93B1/XRCC6	50	BP
GO:0032592	integral component of mitochondrial membrane	14/1412	63/18675	0.00020757	BAK1/COA3/COX16/IMMT/MCUR1/OXA1L/RHOT2/SCO2/SLC8B1/SPG7/TIMM17B/TIMM23/TMEM11/TOMM40	14	CC
GO:0030663	COPI-coated vesicle membrane	7/1412	18/18675	0.000210488	ARCN1/COPE/COPG1/KDELR1/KDELR2/SCYL1/TMED3	7	CC
GO:0030055	cell-substrate junction	51/1412	404/18675	0.000211301	ACTB/ACTG1/ADD1/ARF1/ARPC2/ARPC3/ARPC5L/ATP6V0C/BSG/CALR/CAPN1/CD151/CD59/CD81/CFL1/CORO1B/CTNNA1/CTTN/ENG/FHL3/FLII/FLOT1/FLOT2/GAK/GNB2/HSP90B1/HSPA5/ILK/MPRIP/MRC2/P4HB/PARVB/PDIA3/PDLIM7/PFN1/PPIA/PPIB/PROCR/PXN/REXO2/RHOG/RPS14/RPS18/RRAS/SLC9A1/SRP68/TGFB1I1/TRIP6/TSPAN4/VIM/ZYX	51	CC
GO:0001666	response to hypoxia	48/1367	354/17910	7.1213e-05	AGTRAP/ANG/ENO1/FAM162A/HSF1/HSP90B1/LMNA/LONP1/P4HB/PKM/PLK3/PLOD1/PML/PPARD/PSMA3/PSMA4/PSMA5/PSMA6/PSMA7/PSMB1/PSMB4/PSMB5/PSMB6/PSMB7/PSMB8/PSMB9/PSMC1/PSMC3/PSMC4/PSMC5/PSMC6/PSMD13/PSMD4/PSMD6/PSMD8/PSMD9/PSME1/PSME2/RBX1/SCFD1/SLC8A1/SLC9A1/TGFB1/UBB/UBC/USF1/VASN/XRCC1	48	BP
GO:0042176	regulation of protein catabolic process	48/1367	354/17910	7.1213e-05	ANXA2/ATG4B/ATRAID/BAG6/BARD1/BCAP31/CCDC22/CD81/CHMP6/COMMD1/CSNK1D/CTSA/DERL2/EDEM2/FAF1/FBXW7/FURIN/GIPC1/GPX1/KEAP1/OAZ1/PARK7/PDCL3/PHB/PLK3/PML/PSMC1/PSMC3/PSMC4/PSMC5/PSMC6/RAD23A/RBX1/RELA/RILP/RNF40/RPL11/SGTA/SNF8/SNX33/STX5/TAF9/TNFSF12/UBAC2/UBB/UQCC2/VPS11/ZFAND2A	48	BP
GO:0046782	regulation of viral transcription	15/1367	64/17910	7.2431e-05	CTDP1/GTF2F1/IFITM3/NELFE/POLR2E/POLR2G/POLR2H/POLR2J/POLR2L/PSMC3/SMARCA4/TAF11/TARBP2/TRIM21/TRIM27	15	BP
GO:0090305	nucleic acid phosphodiester bond hydrolysis	39/1367	268/17910	7.28611e-05	AIFM1/ANG/BAX/DCPS/DIS3L2/DROSHA/DXO/ELAC2/ERCC1/ERCC5/GTF2H4/HSF1/MUS81/NOB1/PAM16/POLD4/POLR3K/POP4/POP5/POP7/RBX1/REXO2/RNASEK/RPA3/RPP21/RPPH1/RRP36/SETMAR/SLX1A/SMG6/SND1/ST20/TATDN2/TOE1/TSEN34/TUT1/UBB/UBC/ZNRD1	39	BP
GO:0006289	nucleotide-excision repair	20/1367	102/17910	7.676e-05	COPS5/COPS6/ERCC1/ERCC5/GTF2H4/MMS19/POLD4/POLL/POLR2E/POLR2G/POLR2H/POLR2J/POLR2L/PPIE/RAD23A/RBX1/RPA3/UBB/UBC/XRCC1	20	BP
GO:0038093	Fc receptor signaling pathway	36/1367	241/17910	7.90394e-05	ACTB/ACTG1/ARPC1A/ARPC2/ARPC3/ARPC4/BAIAP2/BRK1/IKBKB/MAP2K7/PSMA3/PSMA4/PSMA5/PSMA6/PSMA7/PSMB1/PSMB4/PSMB5/PSMB6/PSMB7/PSMB8/PSMB9/PSMC1/PSMC3/PSMC4/PSMC5/PSMC6/PSMD13/PSMD4/PSMD6/PSMD8/PSMD9/PSME1/PSME2/RELA/WAS	36	BP
GO:0034663	endoplasmic reticulum chaperone complex	5/1412	9/18675	0.000238809	HSP90B1/HSPA5/P4HB/PPIB/SDF2L1	5	CC
GO:0017004	cytochrome complex assembly	9/1367	26/17910	8.11546e-05	BCS1L/COA3/COA4/COA6/COX14/COX16/SCO2/SMIM20/UQCC2	9	BP
GO:0098573	intrinsic component of mitochondrial membrane	14/1412	64/18675	0.000247446	BAK1/COA3/COX16/IMMT/MCUR1/OXA1L/RHOT2/SCO2/SLC8B1/SPG7/TIMM17B/TIMM23/TMEM11/TOMM40	14	CC
GO:0018196	peptidyl-asparagine modification	10/1367	32/17910	8.81871e-05	ALG5/ALG8/DAD1/DDOST/DPM2/DPM3/MGAT1/OST4/RPN1/SYVN1	10	BP
GO:0070482	response to oxygen levels	51/1367	389/17910	0.000102798	AGTRAP/AIFM1/ANG/ATF4/ATP6AP1/ENO1/FAM162A/HSF1/HSP90B1/LMNA/LONP1/P4HB/PKM/PLK3/PLOD1/PML/PPARD/PSMA3/PSMA4/PSMA5/PSMA6/PSMA7/PSMB1/PSMB4/PSMB5/PSMB6/PSMB7/PSMB8/PSMB9/PSMC1/PSMC3/PSMC4/PSMC5/PSMC6/PSMD13/PSMD4/PSMD6/PSMD8/PSMD9/PSME1/PSME2/RBX1/SCFD1/SLC8A1/SLC9A1/TGFB1/UBB/UBC/USF1/VASN/XRCC1	51	BP
GO:0030677	ribonuclease P complex	6/1412	14/18675	0.000326649	HSD17B10/POP4/POP5/POP7/RPP21/RPPH1	6	CC
GO:0070059	intrinsic apoptotic signaling pathway in response to endoplasmic reticulum stress	14/1367	59/17910	0.000108442	AIFM1/ATF4/BAG6/BAK1/BAX/BCL2L1/CEBPB/ERP29/PARK7/PML/PPP1R15A/PTPN2/SYVN1/TXNDC12	14	BP
GO:0060828	regulation of canonical Wnt signaling pathway	38/1367	264/17910	0.000113229	CHD8/CSNK1D/CTDNEP1/CUL3/DAPK3/EMD/IFT20/ILK/PPP1CA/PSMA3/PSMA4/PSMA5/PSMA6/PSMA7/PSMB1/PSMB4/PSMB5/PSMB6/PSMB7/PSMB8/PSMB9/PSMC1/PSMC3/PSMC4/PSMC5/PSMC6/PSMD13/PSMD4/PSMD6/PSMD8/PSMD9/PSME1/PSME2/RBX1/RUVBL2/SDHAF2/UBE2B/ZNF703	38	BP
GO:0005912	adherens junction	59/1412	496/18675	0.000349373	ACTB/ACTG1/ADD1/ANXA2/ARF1/ARPC2/ARPC3/ARPC5L/ATP6V0C/BAIAP2/BSG/CALR/CAPN1/CD151/CD59/CD81/CFL1/CORO1B/CTNNA1/CTTN/CYTH2/ENG/FHL3/FLII/FLOT1/FLOT2/GAK/GNB2/HSP90B1/HSPA5/ILK/KIFC3/MPRIP/MRC2/P4HB/PARK7/PARVB/PDIA3/PDLIM7/PFN1/PPIA/PPIB/PPP1CA/PROCR/PXN/REXO2/RHOG/RPS14/RPS18/RRAS/S100A11/SLC9A1/SRP68/TGFB1I1/TNKS1BP1/TRIP6/TSPAN4/VIM/ZYX	59	CC
GO:0030137	COPI-coated vesicle	8/1412	25/18675	0.000352871	ARCN1/ARF1/COPE/COPG1/KDELR1/KDELR2/SCYL1/TMED3	8	CC
GO:0090151	establishment of protein localization to mitochondrial membrane	6/1367	12/17910	0.000120888	HSPA4/PDCD5/SAMM50/TIMM10/TIMM22/TIMM9	6	BP
GO:0007049	cell cycle	171/1367	1716/17910	0.000130487	ACTB/ACTR8/ANAPC16/ANAPC5/ANXA11/ARAP1/ARF1/ARL8A/BAG6/BAK1/BANF1/BARD1/BAX/BCL2L1/BIN3/BOD1/CALR/CARM1/CCDC124/CCND3/CDC16/CDC26/CDC37/CDK16/CDK2AP2/CFL1/CGRRF1/CHMP1A/CHMP2A/CHMP4A/CHMP4B/CHMP6/CIB1/CINP/CLIC1/CNPPD1/CNTROB/COPS5/CSNK1D/CTDNEP1/CTDP1/CTDSP1/CUL3/DAPK3/DDX39B/DIS3L2/DUSP3/DYNC1H1/DYNLL1/DYNLT1/EIF2AK4/EIF4G1/EMD/ENSA/FAM32A/FBXW5/FBXW7/FOSL1/GAK/GAS6/GIPC1/GNAI2/HDAC3/HDAC8/HSF1…	171	BP
GO:0022402	cell cycle process	133/1367	1280/17910	0.0001321	ANAPC16/ANAPC5/ANXA11/ARAP1/ARF1/BAG6/BANF1/BARD1/BAX/BCL2L1/BIN3/BOD1/CALR/CARM1/CDC16/CDC26/CDK2AP2/CFL1/CGRRF1/CHMP1A/CHMP2A/CHMP4A/CHMP4B/CHMP6/CNTROB/CSNK1D/CTDNEP1/CTDP1/CTDSP1/CUL3/DAPK3/DIS3L2/DYNC1H1/DYNLL1/DYNLT1/EIF2AK4/EIF4G1/EMD/ENSA/FBXW5/FBXW7/GAS6/GIPC1/HDAC3/HDAC8/HSF1/ILK/JTB/KLHDC8B/LAMTOR2/LAMTOR5/LMNA/LSM10/MEPCE/MGA/MLH3/NSFL1C/NSMCE2/NTMT1/NUBP1/OBSL1/PAF1/PHC3/PLK3/PML/POL…	133	BP
GO:0006354	DNA-templated transcription, elongation	20/1367	106/17910	0.000133978	ADRM1/CTDP1/DDX39B/ELP2/ENY2/GTF2F1/GTF2H4/NELFE/PAF1/POLR2E/POLR2G/POLR2H/POLR2J/POLR2L/SUPT6H/TBP/TCEA2/THOC1/WDR61/ZNRD1	20	BP
GO:0043021	ribonucleoprotein complex binding	22/1382	107/16967	4.26402e-05	BAG6/C1QBP/CD2BP2/CSNK2B/EEFSEC/EIF4A3/EIF5A/EIF6/ERAL1/HSPA5/MTIF3/OXA1L/PPP1CA/PRPF6/SEC61A1/SMG6/SND1/SNRPB/SNRPB2/SNRPC/SRP19/SRP68	22	MF
GO:0005784	Sec61 translocon complex	3/1412	3/18675	0.000431389	BCAP31/SEC61B/SSR4	3	CC
GO:0071256	translocon complex	3/1412	3/18675	0.000431389	BCAP31/SEC61B/SSR4	3	CC
GO:0051726	regulation of cell cycle	121/1367	1149/17910	0.000154905	ACTB/ANAPC16/ANAPC5/BAK1/BARD1/BAX/BCL2L1/CALR/CARM1/CCND3/CDC16/CDC26/CDC37/CDK16/CDK2AP2/CGRRF1/CHMP1A/CHMP2A/CHMP4B/CLIC1/CNPPD1/COPS5/CSNK1D/CTDSP1/CUL3/DAPK3/DDX39B/DUSP3/DYNC1H1/DYNLL1/EIF2AK4/EIF4G1/FBXW5/FBXW7/FOSL1/GAS6/GIPC1/HDAC8/HSF1/HTRA2/ILK/LAMTOR2/LAMTOR5/LSM10/MEPCE/MGA/NSFL1C/NSMCE2/NUBP1/OBSL1/PAF1/PHC3/PIM3/PLK3/PML/POLDIP2/PPM1G/PPP1R15A/PPP2R1A/PRCC/PRKAB1/PRKAG1/PRMT1/PRMT2…	121	BP
GO:0005768	endosome	91/1412	852/18675	0.000482332	ABHD17A/ANKRD13D/ANXA2/AP2M1/AP4M1/APH1A/ARF1/ARL8A/ARPC2/ARRB2/ATP6AP1/ATP6V0B/ATP6V0C/ATP6V0E1/BET1L/CCDC22/CD63/CHID1/CHMP1A/CHMP2A/CHMP4A/CHMP4B/CHMP6/COMMD1/DBNL/DERL2/FLOT1/FLOT2/FURIN/GPC1/HLA-E/IFITM3/IKBKE/LAMTOR2/LAMTOR5/LY96/M6PR/MAP1LC3A/MVB12A/NCF4/NUCB1/PDCD6/PDIA3/PHB/PI4KB/PLEKHM2/PML/PRAF2/PSENEN/RAB11B/RAB13/RAB32/RAB4B/RABEPK/RILP/RIN3/RIPK1/RUFY1/SDF4/SH3GL1/SNF8/SNX11/SNX14/S…	91	CC
GO:0034645	cellular macromolecule biosynthetic process	411/1367	4634/17910	0.000158619	ABHD14B/ABHD17A/ABT1/ADRM1/ALG1/ALG3/ALG5/ALG8/ALKBH1/ANG/ARID5A/ARRB2/ASCC2/ATF4/B3GALT6/B3GAT3/B4GALT3/B4GALT7/BARD1/BATF3/BAX/BBX/BCL2L12/BCL3/BRF1/BRF2/BTF3/C1QBP/CALR/CARHSP1/CARM1/CBY1/CCDC22/CCND3/CCT7/CCT8/CD81/CEBPB/CEBPZ/CHCHD1/CHD6/CHD8/CHMP1A/CHPF2/CIB1/CINP/COA3/COG7/COMMD1/COMMD7/COPS5/CPSF4/CRTC2/CTDP1/CTDSP1/CUL3/CXXC1/DAD1/DAP3/DAPK3/DDOST/DDX39B/DEDD2/DHPS/DPM2/DPM3/DRAP1/EARS2/…	411	BP
GO:0070161	anchoring junction	60/1412	514/18675	0.000509239	ACTB/ACTG1/ADD1/ANXA2/ARF1/ARPC2/ARPC3/ARPC5L/ATP6V0C/BAIAP2/BSG/CALR/CAPN1/CD151/CD59/CD81/CFL1/CORO1B/CTNNA1/CTTN/CYTH2/ENG/FHL3/FLII/FLOT1/FLOT2/GAK/GNB2/HSP90B1/HSPA5/ILK/KIFC3/MPRIP/MRC2/P4HB/PARK7/PARVB/PDIA3/PDLIM7/PFN1/PPIA/PPIB/PPP1CA/PROCR/PXN/REXO2/RHOG/RPS14/RPS18/RRAS/S100A11/SLC9A1/SRP68/TGFB1I1/TNKS1BP1/TRIP6/TSPAN4/UBA1/VIM/ZYX	60	CC
GO:0044440	endosomal part	59/1412	504/18675	0.000525794	ABHD17A/ANXA2/AP2M1/AP4M1/APH1A/ARL8A/ATP6AP1/ATP6V0B/ATP6V0C/ATP6V0E1/CD63/CHMP2A/CHMP4A/CHMP4B/CHMP6/COMMD1/FURIN/HLA-E/IFITM3/IKBKE/LAMTOR2/LAMTOR5/LY96/MVB12A/NCF4/PDIA3/PLEKHM2/PML/PRAF2/PSENEN/RAB11B/RAB13/RABEPK/RILP/RIPK1/RUFY1/SH3GL1/SNF8/SNX14/SNX17/STARD3/STOML1/TICAM1/TMEM59/TMEM9/TSG101/UBA1/UBB/UBC/UBXN6/VAC14/VPS11/VPS25/VPS37C/VPS4A/VTI1B/WDR81/YIPF1/YIPF2	59	CC
GO:0090316	positive regulation of intracellular protein transport	25/1367	150/17910	0.000169632	B3GAT3/BCAP31/CD81/CIB1/EDEM2/EMD/FBXW7/GAS6/HDAC3/HTRA2/HYAL2/ITGB1BP1/NUTF2/OAZ1/PDCD5/PLK3/RBM22/RIOK2/TGFB1/TOMM7/TRIM28/UBE2J2/UBE2L3/UBL5/VPS11	25	BP
GO:2001233	regulation of apoptotic signaling pathway	51/1367	397/17910	0.000171324	ARRB2/BAK1/BAX/BCAP31/BCL2L1/BCL2L12/CTNNA1/CTTN/DAPK3/DEDD2/EEF1E1/ENO1/ERP29/FAF1/FAM162A/FBXW7/GNAI2/GPX1/GSTP1/HTRA2/HYAL2/LGALS3/LMNA/NDUFS3/P4HB/PAM16/PARK7/PDCD5/PDIA3/PML/PPP1CA/PPP2R1A/PRELID1/PTPMT1/PTPN2/RBCK1/RELA/RIPK1/RPL11/SOD1/STX4/SYVN1/TAF9/TMEM102/TNFRSF12A/TNFSF12/TPT1/TRADD/TRIAP1/TXNDC12/UBB	51	BP
GO:0016310	phosphorylation	215/1367	2243/17910	0.000171585	ABCD1/ACTB/ADCK2/AK2/AKAP13/AKT1S1/ALDOA/ANG/ARRB2/ATP6AP1/BAK1/BARD1/BAX/BCKDK/CCND3/CCNG1/CD81/CDC37/CFL1/CHMP6/CIB1/CLK1/CLK3/CNPPD1/COA6/COASY/COPS5/COX6B1/COX6C/COX7B/COX7C/COX8A/CSNK1D/CSNK1G2/CSNK1G3/CSNK2B/CTDSP1/CUL3/CYC1/DAPK3/DBNL/DDT/DGKA/DGUOK/DNAJC30/DTYMK/DUSP3/DYNLL1/DYRK4/EIF2AK4/EIF4G1/EIF6/ENG/ENO1/ERP29/FAF1/FAM20C/FBXW7/FGGY/FLOT1/GAK/GAS6/GNAI2/GNPTG/GPI/GPS2/GRK6/GSTP1/GUK1…	215	BP
GO:0006664	glycolipid metabolic process	20/1367	108/17910	0.000174702	ARSA/B4GALT3/BAX/CLN6/CTSA/DPM2/DPM3/GLA/HEXA/HEXB/NEU1/PGAP3/PIGB/PIGC/PIGG/PIGH/PIGT/PYURF/SMPD2/ST6GALNAC4	20	BP
GO:0031985	Golgi cisterna	17/1412	93/18675	0.000548082	APH1A/ARAP1/B3GALT6/B4GALT3/B4GALT7/BCAP31/CHPF2/GOLGA5/NUCB1/PSENEN/RAB34/SCFD1/TMED3/TMEM115/TMEM59/YIPF1/YIPF2	17	CC
GO:0038095	Fc-epsilon receptor signaling pathway	27/1367	169/17910	0.000196069	IKBKB/MAP2K7/PSMA3/PSMA4/PSMA5/PSMA6/PSMA7/PSMB1/PSMB4/PSMB5/PSMB6/PSMB7/PSMB8/PSMB9/PSMC1/PSMC3/PSMC4/PSMC5/PSMC6/PSMD13/PSMD4/PSMD6/PSMD8/PSMD9/PSME1/PSME2/RELA	27	BP
GO:1903509	liposaccharide metabolic process	20/1367	109/17910	0.000198874	ARSA/B4GALT3/BAX/CLN6/CTSA/DPM2/DPM3/GLA/HEXA/HEXB/NEU1/PGAP3/PIGB/PIGC/PIGG/PIGH/PIGT/PYURF/SMPD2/ST6GALNAC4	20	BP
GO:0044772	mitotic cell cycle phase transition	67/1367	565/17910	0.000203277	ANAPC16/ANAPC5/BAX/CARM1/CDC16/CDC26/CDK2AP2/CHMP2A/CHMP4B/CSNK1D/CTDP1/CTDSP1/CUL3/DYNC1H1/DYNLL1/EIF4G1/ENSA/LSM10/MEPCE/NSMCE2/PLK3/PML/PPME1/PPP2R1A/PRMT1/PRMT2/PSMA3/PSMA4/PSMA5/PSMA6/PSMA7/PSMB1/PSMB4/PSMB5/PSMB6/PSMB7/PSMB8/PSMB9/PSMC1/PSMC3/PSMC4/PSMC5/PSMC6/PSMD13/PSMD4/PSMD6/PSMD8/PSMD9/PSME1/PSME2/PSMG2/PTPN6/RBX1/RIOK2/RIPK1/RPA3/RPS27L/SIRT7/SSNA1/SYF2/TAF10/TGFB1/TNKS1BP1/TPRA1/TRIA…	67	BP
GO:0000278	mitotic cell cycle	101/1367	934/17910	0.000211526	ANAPC16/ANAPC5/ARF1/BANF1/BAX/BCL2L1/BIN3/BOD1/CARM1/CDC16/CDC26/CDK2AP2/CFL1/CHMP1A/CHMP2A/CHMP4A/CHMP4B/CHMP6/CIB1/CNTROB/CSNK1D/CTDNEP1/CTDP1/CTDSP1/CUL3/DAPK3/DIS3L2/DUSP3/DYNC1H1/DYNLL1/DYNLT1/EIF4G1/EMD/ENSA/FBXW5/HSF1/JTB/KLHDC8B/LMNA/LSM10/MEPCE/NSFL1C/NSMCE2/OBSL1/PIM3/PLK3/PML/POLDIP2/PPME1/PPP2R1A/PRCC/PRMT1/PRMT2/PSMA3/PSMA4/PSMA5/PSMA6/PSMA7/PSMB1/PSMB4/PSMB5/PSMB6/PSMB7/PSMB8/PSMB9/…	101	BP
GO:0006986	response to unfolded protein	26/1367	161/17910	0.000214205	ACADVL/ADD1/ATF4/BAK1/BAX/CALR/COPS5/CXXC1/DERL2/DNAJC4/EDEM2/HSF1/HSP90B1/HSPA4/HSPA5/LMNA/MANF/PPP1R15A/PREB/PTPN2/RHBDD1/SERP1/SYVN1/TATDN2/UBE2J2/YIF1A	26	BP
GO:0016197	endosomal transport	29/1367	188/17910	0.000215999	BET1L/CCDC22/CHMP2A/CHMP4A/CHMP4B/CHMP6/DPY30/MVB12A/RAB11B/RAB13/RILP/RNF126/SNF8/SNX17/SNX33/SQSTM1/STX10/STX5/TBC1D10B/TOM1/TRIM27/TSG101/UBB/UBC/UBXN6/VPS25/VPS37C/VPS4A/WAS	29	BP
GO:0044770	cell cycle phase transition	71/1367	609/17910	0.000221306	ANAPC16/ANAPC5/BAX/CARM1/CDC16/CDC26/CDK2AP2/CHMP2A/CHMP4B/CSNK1D/CTDP1/CTDSP1/CUL3/DYNC1H1/DYNLL1/EIF4G1/ENSA/FBXW7/LSM10/MEPCE/NSMCE2/PAF1/PLK3/PML/PPME1/PPP2R1A/PRMT1/PRMT2/PSMA3/PSMA4/PSMA5/PSMA6/PSMA7/PSMB1/PSMB4/PSMB5/PSMB6/PSMB7/PSMB8/PSMB9/PSMC1/PSMC3/PSMC4/PSMC5/PSMC6/PSMD13/PSMD4/PSMD6/PSMD8/PSMD9/PSME1/PSME2/PSMG2/PTPN6/RBX1/RIOK2/RIPK1/RPA3/RPS27L/SIRT7/SSNA1/SYF2/TAF10/TGFB1/TNKS1BP1…	71	BP
GO:0048471	perinuclear region of cytoplasm	77/1412	705/18675	0.000679122	ABCD1/AIFM1/AKAP13/AKR1B1/ANKRD13D/ANXA2/ARF1/ARF5/ATRAID/BCAP31/BCL3/CALR/CIB1/CLIC1/COPS5/CORO1B/CSNK1D/DEF6/EXOC3/FAF1/FBXW7/FLOT2/FUS/GABARAP/GAK/GNB2/HECTD3/HSF1/HSP90B1/HYAL2/ITGB1BP1/KAT5/LAMB1/M6PR/MAF1/MOB2/MTMR14/MVP/MYO9B/OBSL1/P2RX4/PARK7/PI4KB/PPIB/PRDX5/PRDX6/PROCR/RAB1B/RAB34/RAB4B/RANGRF/RHBDD2/S100A13/S100A6/SEC16A/SLC39A13/SLC9A1/SLIRP/SNAP47/SNF8/STK16/STX10/STX4/TAF10/TARBP2/T…	77	CC
GO:0043232	intracellular non-membrane-bounded organelle	388/1412	4464/18675	0.000683581	AAMP/ABHD14B/ACADVL/ACOT13/ACTB/ACTG1/ACTR10/ACTR5/ACTR8/ADD1/ADPRHL2/AIFM2/AKAP13/ALDOA/ANAPC16/ANG/ANXA11/ANXA2/ARF1/ARHGDIA/ARHGDIB/ARID5A/ARL8A/ARPC1A/ARPC2/ARPC3/ARPC4/ATF4/ATG2A/B9D2/BAIAP2/BANF1/BARD1/BBS9/BCAP31/BCL2L1/BIN3/BOD1/BRD9/BRK1/C19orf53/C1QBP/CAPZB/CARHSP1/CBY1/CCDC102A/CCDC124/CCDC137/CCDC86/CCT7/CCT8/CD2BP2/CDC16/CDK16/CDK2AP2/CDYL/CEBPB/CENPP/CFL1/CHCHD1/CHMP1A/CHMP2A/CHTOP/…	388	CC
GO:0006396	RNA processing	136/1367	1330/17910	0.000224531	ALKBH1/BARD1/BUD13/C1QBP/CD2BP2/CHTOP/CLK1/CLK3/CPSF4/CRNKL1/CTNNBL1/DCPS/DDX39A/DDX39B/DDX41/DDX54/DEDD2/DHX37/DHX38/DHX8/DROSHA/DUS1L/EIF4A3/ELAC2/ELP2/ELP5/ELP6/EMG1/EXOSC7/FARS2/FRG1/FTSJ1/FUS/GCFC2/GEMIN6/GEMIN7/GTF2F1/GTF2H4/HSD17B10/HSF1/IMP3/INTS10/INTS4/JMJD6/LAGE3/LGALS3/LSM10/LSM2/LSM3/LSM4/LSM5/NAT10/NELFE/NOB1/NOP10/PABPC4/PAF1/POLR2E/POLR2G/POLR2H/POLR2J/POLR2L/POLR3K/POP4/POP5/POP7…	136	BP
GO:0002757	immune response-activating signal transduction	67/1367	567/17910	0.000224972	ACTB/ACTG1/ARPC1A/ARPC2/ARPC3/ARPC4/ARRB2/BAG6/BAIAP2/BAX/BRK1/C1QBP/CD81/CLEC4A/CMTM3/CNPY3/DUSP3/EIF2B2/FLOT1/GPS2/HSP90B1/IKBKB/IKBKE/LGALS3/LY96/MAPKAPK2/NFKBIA/NPLOC4/PRKD2/PSMA3/PSMA4/PSMA5/PSMA6/PSMA7/PSMB1/PSMB4/PSMB5/PSMB6/PSMB7/PSMB8/PSMB9/PSMC1/PSMC3/PSMC4/PSMC5/PSMC6/PSMD13/PSMD4/PSMD6/PSMD8/PSMD9/PSME1/PSME2/PTPN2/PTPN6/RBCK1/RELA/RELB/RIPK1/TICAM1/TNIP1/TNIP2/UBB/UBC/UBE2V1/UNC93B1/…	67	BP
GO:0030120	vesicle coat	11/1412	48/18675	0.000738712	AP2M1/ARCN1/CLTB/COPE/COPG1/NECAP2/PDCD6/PEF1/SCYL1/SEC13/TMED3	11	CC
GO:0031314	extrinsic component of mitochondrial inner membrane	5/1412	11/18675	0.000769993	COQ4/COQ6/NDUFAF5/PAM16/TAMM41	5	CC
GO:0022417	protein maturation by protein folding	5/1367	9/17910	0.000249671	AIP/CALR/CHCHD4/FKBP1A/PRDX4	5	BP
GO:0043228	non-membrane-bounded organelle	388/1412	4473/18675	0.000798341	AAMP/ABHD14B/ACADVL/ACOT13/ACTB/ACTG1/ACTR10/ACTR5/ACTR8/ADD1/ADPRHL2/AIFM2/AKAP13/ALDOA/ANAPC16/ANG/ANXA11/ANXA2/ARF1/ARHGDIA/ARHGDIB/ARID5A/ARL8A/ARPC1A/ARPC2/ARPC3/ARPC4/ATF4/ATG2A/B9D2/BAIAP2/BANF1/BARD1/BBS9/BCAP31/BCL2L1/BIN3/BOD1/BRD9/BRK1/C19orf53/C1QBP/CAPZB/CARHSP1/CBY1/CCDC102A/CCDC124/CCDC137/CCDC86/CCT7/CCT8/CD2BP2/CDC16/CDK16/CDK2AP2/CDYL/CEBPB/CENPP/CFL1/CHCHD1/CHMP1A/CHMP2A/CHTOP/…	388	CC
GO:0022618	ribonucleoprotein complex assembly	31/1367	209/17910	0.000273077	C1QBP/CD2BP2/CRNKL1/DDX28/DDX39B/DHX30/DYNC1H1/EIF2D/EIF3CL/EIF3D/EIF3F/EIF3I/EIF6/ERAL1/GCFC2/GEMIN6/GEMIN7/MCTS1/MRPS2/PRPF6/RPL11/RPS14/SNRPB/SNRPC/SNRPF/SNUPN/STRAP/TAF9/TARBP2/USP4/ZRSR2	31	BP
GO:0006643	membrane lipid metabolic process	29/1367	191/17910	0.00028431	ALDH3B1/ARSA/B4GALT3/BAX/CERS5/CLN6/CSNK1G2/CTSA/DPM2/DPM3/GLA/HEXA/HEXB/HTRA2/MGST2/NEU1/ORMDL2/PGAP3/PIGB/PIGC/PIGG/PIGH/PIGT/PPP2R1A/PRKD2/PYURF/SMPD2/ST6GALNAC4/TNFRSF1A	29	BP
GO:0016072	rRNA metabolic process	29/1367	191/17910	0.00028431	ANG/BRF1/DEDD2/DHX37/DROSHA/EIF4A3/EMG1/EXOSC7/FRG1/GTF3C1/GTF3C6/IMP3/IPPK/NAT10/NOB1/NOP10/RBFA/RIOK2/RPL11/RPS14/RRP36/RRP8/RRP9/SIRT7/SMARCA4/TFB1M/TRMT112/UTP14A/UTP6	29	BP
GO:0019080	viral gene expression	29/1367	191/17910	0.00028431	CTDP1/EIF2AK4/EIF2D/EIF3D/EIF3F/FURIN/GTF2F1/IFITM3/MCTS1/NELFE/NUP205/POLR2E/POLR2G/POLR2H/POLR2J/POLR2L/PSMC3/RAE1/RPL11/RPS14/RPS18/SEC13/SMARCA4/TAF11/TARBP2/TRIM21/TRIM27/USF1/USF2	29	BP
GO:1901137	carbohydrate derivative biosynthetic process	80/1367	711/17910	0.000284541	ACSS2/AK2/AKR1A1/ALDOA/ALG1/ALG3/ALG5/ALG8/APRT/B3GALT6/B3GAT3/B4GALT3/B4GALT7/CHPF2/COASY/COG7/DAD1/DDOST/DNAJC30/DPM2/DPM3/DTYMK/EIF6/ENO1/G6PD/GMDS/GPC1/GPI/GSTZ1/GUK1/HEXA/HS6ST1/IMPDH1/JMJD8/KRTCAP2/MGAT1/MGAT4B/MPC2/NAGK/NANS/NME4/NUP205/OST4/PDHA1/PFKL/PIGB/PIGC/PIGG/PIGH/PIGT/PKM/PLOD3/PMM1/POMT2/PRKAG1/PYGL/PYURF/RAE1/RFNG/RPN1/SDF2/SEC13/SIRT6/SLC35B2/SLC35C2/SLC35D2/ST6GALNAC4/SYVN1/TG…	80	BP
GO:0010256	endomembrane system organization	47/1367	365/17910	0.00028686	ABCD1/BAG6/BAIAP2/BANF1/BLOC1S1/BNIP1/CHMP1A/CHMP2A/CHMP4A/CHMP4B/CHMP6/CSNK1D/CTDNEP1/EMD/FAM160A2/FLOT1/GAK/GOLGA5/JAGN1/KIFC3/LEMD2/LMNA/MVB12A/NPLOC4/OBSL1/PLEKHM2/PLK3/PPP2R1A/REEP4/RILP/SEC16A/SEC61A1/SERP1/SGTA/SNF8/SNX33/SOD1/SQSTM1/STK25/STX18/STX5/TMED9/TOR1A/TSG101/VPS25/VPS37C/VPS4A	47	BP
GO:0044839	cell cycle G2/M phase transition	36/1367	257/17910	0.000290689	CSNK1D/DYNC1H1/DYNLL1/ENSA/PLK3/PPME1/PPP2R1A/PSMA3/PSMA4/PSMA5/PSMA6/PSMA7/PSMB1/PSMB4/PSMB5/PSMB6/PSMB7/PSMB8/PSMB9/PSMC1/PSMC3/PSMC4/PSMC5/PSMC6/PSMD13/PSMD4/PSMD6/PSMD8/PSMD9/PSME1/PSME2/RBX1/SSNA1/SYF2/VPS4A/ZFYVE19	36	BP
GO:1903364	positive regulation of cellular protein catabolic process	22/1367	129/17910	0.000291759	BAG6/BCAP31/CCDC22/CD81/CSNK1D/EDEM2/FAF1/FBXW7/KEAP1/PLK3/PSMC1/PSMC3/PSMC4/PSMC5/PSMC6/RAD23A/RBX1/RNF40/SGTA/UQCC2/VPS11/ZFAND2A	22	BP
GO:0098781	ncRNA transcription	19/1367	104/17910	0.000301138	ANG/BRF1/GTF2E2/GTF2F1/GTF3C1/GTF3C6/INTS10/INTS4/IPPK/POLR2E/POLR2G/POLR2H/POLR2J/POLR2L/SIRT7/SMARCA4/TAF11/TAF9/TBP	19	BP
GO:0000506	glycosylphosphatidylinositol-N-acetylglucosaminyltransferase (GPI-GnT) complex	4/1412	7/18675	0.000945814	DPM2/PIGC/PIGH/PYURF	4	CC
GO:0120115	Lsm2-8 complex	4/1412	7/18675	0.000945814	LSM2/LSM3/LSM4/LSM5	4	CC
GO:0005795	Golgi stack	20/1412	124/18675	0.000993744	APH1A/ARAP1/B3GALT6/B4GALT3/B4GALT7/BCAP31/CHPF2/GOLGA5/NSFL1C/NUCB1/PLK3/PSENEN/RAB34/SCFD1/TMED3/TMEM115/TMEM59/TRAPPC4/YIPF1/YIPF2	20	CC
GO:0051082	unfolded protein binding	18/1382	83/16967	0.000100651	AIP/CALR/CCT7/CCT8/DNAJC4/HSPA5/HTRA2/MKKS/NAP1L4/PDRG1/PFDN1/PPIA/RUVBL2/SPG7/SYVN1/TAPBP/TOR1A/TTC1	18	MF
GO:0090201	negative regulation of release of cytochrome c from mitochondria	7/1367	19/17910	0.00033015	ARRB2/BCL2L1/GPX1/LMNA/PAM16/PRELID1/TRIAP1	7	BP
GO:0071826	ribonucleoprotein complex subunit organization	32/1367	221/17910	0.000340984	C1QBP/CD2BP2/CRNKL1/DDX28/DDX39B/DHX30/DYNC1H1/EIF2D/EIF3CL/EIF3D/EIF3F/EIF3I/EIF6/ERAL1/GCFC2/GEMIN6/GEMIN7/MCTS1/MRPS2/MTIF3/PRPF6/RPL11/RPS14/SNRPB/SNRPC/SNRPF/SNUPN/STRAP/TAF9/TARBP2/USP4/ZRSR2	32	BP
GO:0007032	endosome organization	15/1367	73/17910	0.00034492	CHMP1A/CHMP2A/CHMP4A/CHMP4B/CHMP6/FAM160A2/MVB12A/RILP/SNF8/SNX33/SQSTM1/TSG101/VPS25/VPS37C/VPS4A	15	BP
GO:0030433	ubiquitin-dependent ERAD pathway	13/1367	58/17910	0.000346767	BAG6/BCAP31/DERL2/EDEM2/HSP90B1/HSPA5/NPLOC4/SEC61B/SGTA/SYVN1/TMUB1/TMUB2/UBE2J2	13	BP
GO:0006383	transcription by RNA polymerase III	12/1367	51/17910	0.000360821	BRF1/BRF2/CHD8/GTF3C1/GTF3C6/MAF1/POLR2E/POLR2H/POLR2L/POLR3K/PRDX5/TBP	12	BP
GO:0032388	positive regulation of intracellular transport	30/1367	203/17910	0.000362301	ANXA2/ARF1/B3GAT3/BCAP31/CAPN10/CD81/CIB1/DYNC1H1/EDEM2/EMD/FBXW7/GAS6/HDAC3/HTRA2/HYAL2/ITGB1BP1/NUTF2/OAZ1/PDCD5/PLK3/RBM22/RIOK2/STX18/TGFB1/TOMM7/TRIM28/UBE2J2/UBE2L3/UBL5/VPS11	30	BP
GO:0006505	GPI anchor metabolic process	9/1367	31/17910	0.000369641	DPM2/DPM3/PGAP3/PIGB/PIGC/PIGG/PIGH/PIGT/PYURF	9	BP
GO:0070129	regulation of mitochondrial translation	8/1367	25/17910	0.000376093	ALKBH1/C1QBP/COA3/MALSU1/MTG1/MTG2/RPUSD3/UQCC2	8	BP
GO:0061695	transferase complex, transferring phosphorus-containing groups	26/1412	181/18675	0.00115758	CCND3/ERCC1/GTF2E2/GTF2F1/GTF2H4/IKBKB/MMS19/PAF1/PFKL/PHKG2/PIK3R6/PKM/POLR1D/POLR2E/POLR2G/POLR2H/POLR2J/POLR2L/PRKAG1/TADA3/TAF10/TAF11/TAF9/TBP/WDR61/ZNF768	26	CC
GO:0097191	extrinsic apoptotic signaling pathway	31/1367	213/17910	0.000382695	BAX/BCL2L1/CIB1/CTNNA1/CTTN/DAPK3/DEDD2/DIABLO/FAF1/GABARAP/GPX1/GSTP1/HTRA2/HYAL2/LGALS3/LMNA/PARK7/PDIA3/PML/PPP1CA/PPP2R1A/RBCK1/RELA/RIPK1/SIVA1/STX4/TGFB1/TNFRSF12A/TNFRSF1A/TNFSF12/TRADD	31	BP
GO:0061136	regulation of proteasomal protein catabolic process	26/1367	167/17910	0.000386359	BAG6/BCAP31/COMMD1/CSNK1D/DERL2/EDEM2/FBXW7/GIPC1/GPX1/KEAP1/PARK7/PLK3/PSMC1/PSMC3/PSMC4/PSMC5/PSMC6/RAD23A/RBX1/RNF40/RPL11/SGTA/TAF9/UBAC2/UBB/ZFAND2A	26	BP
GO:0034620	cellular response to unfolded protein	21/1367	123/17910	0.000390583	ACADVL/ADD1/ATF4/BAK1/BAX/CALR/COPS5/CXXC1/DERL2/HSF1/HSP90B1/HSPA5/LMNA/PPP1R15A/PREB/PTPN2/RHBDD1/SERP1/SYVN1/TATDN2/YIF1A	21	BP
GO:0035578	azurophil granule lumen	16/1412	91/18675	0.00121675	ACTR10/ANXA2/ARSA/CCT8/CTSA/CYB5R3/DYNC1H1/GLA/GUSB/HEBP2/HEXB/IMPDH1/NPC2/PRDX6/STK11IP/TRAPPC1	16	CC
GO:0050839	cell adhesion molecule binding	59/1382	444/16967	0.00012556	ABCF3/ADD1/AHSA1/ALDOA/ANXA2/ARFIP2/BAIAP2/BSG/CALR/CAPZB/CCT8/CD151/CD81/CHMP4B/CLIC1/CORO1B/CSNK1D/CTNNA1/CTNNAL1/CTTN/DBNL/EMD/ENO1/EPS15L1/EXOC3/FERMT3/GIPC1/HDLBP/HSPA5/ILK/ITGB1BP1/MPRIP/NUDC/P2RX4/P4HB/PARK7/PFN1/PKM/PLCB3/PPME1/PPP1CA/PRDX6/PSMB6/PTPN2/PTPN6/PXN/RAB11B/S100A11/SCYL1/SH3GL1/SLC3A2/SND1/STX5/TAGLN2/TNKS1BP1/TSPAN4/TWF2/UNC45A/VASN	59	MF
GO:0004602	glutathione peroxidase activity	7/1382	16/16967	0.000138836	GPX1/GPX4/GSTK1/GSTP1/GSTZ1/MGST2/PRDX6	7	MF
GO:0000030	mannosyltransferase activity	8/1382	21/16967	0.000147307	ALG1/ALG3/ALG8/DPM2/DPM3/PIGB/POMT2/SDF2	8	MF
GO:0015035	protein disulfide oxidoreductase activity	8/1382	21/16967	0.000147307	CHCHD4/GLRX/GLRX2/GLRX3/GSTK1/SCO2/SH3BGRL3/TXN	8	MF
GO:0010564	regulation of cell cycle process	84/1367	764/17910	0.000424536	ANAPC16/ANAPC5/BAX/BCL2L1/CALR/CARM1/CDC16/CDC26/CDK2AP2/CHMP1A/CHMP2A/CHMP4B/CSNK1D/CTDSP1/CUL3/DAPK3/DYNC1H1/DYNLL1/EIF4G1/FBXW5/FBXW7/GIPC1/HDAC8/LSM10/MEPCE/MGA/NSFL1C/NSMCE2/NUBP1/OBSL1/PAF1/PHC3/PLK3/PML/PPP2R1A/PRMT1/PRMT2/PSMA3/PSMA4/PSMA5/PSMA6/PSMA7/PSMB1/PSMB4/PSMB5/PSMB6/PSMB7/PSMB8/PSMB9/PSMC1/PSMC3/PSMC4/PSMC5/PSMC6/PSMD13/PSMD4/PSMD6/PSMD8/PSMD9/PSME1/PSME2/PSMG2/PTPN6/RAE1/RBBP7/R…	84	BP
GO:0019221	cytokine-mediated signaling pathway	84/1367	764/17910	0.000424536	AGPAT1/AIP/ANXA2/ARF1/BCL2L1/CDC37/CFL1/CIB1/COMMD7/CSNK2B/GAS6/GPS2/GSTO1/GSTP1/HLA-E/HSP90B1/IFITM2/IFITM3/IFNGR2/IKBKB/IKBKE/IL10RB/IL17RC/ILK/JAGN1/MKKS/NFKBIA/NR1H2/P4HB/PML/PPIA/PSMA3/PSMA4/PSMA5/PSMA6/PSMA7/PSMB1/PSMB4/PSMB5/PSMB6/PSMB7/PSMB8/PSMB9/PSMC1/PSMC3/PSMC4/PSMC5/PSMC6/PSMD13/PSMD4/PSMD6/PSMD8/PSMD9/PSME1/PSME2/PTPN2/PTPN6/RBCK1/RBX1/RELA/RIPK1/RNF113A/SHARPIN/SMARCA4/SNRPA1/SOD1/…	84	BP
GO:0009896	positive regulation of catabolic process	49/1367	392/17910	0.000431439	ABCD1/ATG4B/BAG6/BARD1/BAX/BCAP31/CCDC22/CD81/CDC37/CSNK1D/DXO/EDEM2/EIF2AK4/FAF1/FBXW7/FURIN/HSF1/KAT5/KEAP1/OAZ1/PARK7/PHKG2/PLK3/PNPLA2/PSMC1/PSMC3/PSMC4/PSMC5/PSMC6/RAD23A/RBX1/RILP/RNF40/SGTA/SNF8/SNX33/ST20/STX5/TICAM1/TMEM59/TNFSF12/TNRC6B/TOMM7/TRIM21/UPF1/UQCC2/VPS11/ZBTB20/ZFAND2A	49	BP
GO:0006998	nuclear envelope organization	11/1367	45/17910	0.00044319	BANF1/CHMP2A/CHMP4B/CTDNEP1/EMD/LEMD2/LMNA/PPP2R1A/REEP4/TOR1A/VPS4A	11	BP
GO:0006620	posttranslational protein targeting to endoplasmic reticulum membrane	4/1367	6/17910	0.000447222	CHMP4A/CHMP4B/HSPA5/SEC61A1	4	BP
GO:2001235	positive regulation of apoptotic signaling pathway	27/1367	178/17910	0.000460321	BAK1/BAX/BCAP31/BCL2L1/CTNNA1/DAPK3/DEDD2/EEF1E1/FAF1/FAM162A/FBXW7/HTRA2/HYAL2/PARK7/PDCD5/PDIA3/PML/PPP1CA/PPP2R1A/PTPN2/RBCK1/RIPK1/RPL11/SOD1/TNFRSF12A/TNFSF12/UBB	27	BP
GO:0007084	mitotic nuclear envelope reassembly	5/1367	10/17910	0.000467932	BANF1/EMD/LMNA/PPP2R1A/REEP4	5	BP
GO:2001236	regulation of extrinsic apoptotic signaling pathway	24/1367	151/17910	0.000467998	BCL2L1/CTNNA1/CTTN/DAPK3/DEDD2/FAF1/GPX1/GSTP1/HTRA2/HYAL2/LGALS3/LMNA/PARK7/PDIA3/PML/PPP1CA/PPP2R1A/RBCK1/RELA/RIPK1/STX4/TNFRSF12A/TNFSF12/TRADD	24	BP
GO:0031304	intrinsic component of mitochondrial inner membrane	9/1412	37/18675	0.0014094	COA3/COX16/IMMT/MCUR1/SCO2/SPG7/TIMM17B/TIMM23/TMEM11	9	CC
GO:0031305	integral component of mitochondrial inner membrane	9/1412	37/18675	0.0014094	COA3/COX16/IMMT/MCUR1/SCO2/SPG7/TIMM17B/TIMM23/TMEM11	9	CC
GO:0016887	ATPase activity	41/1382	280/16967	0.000172214	ABCD1/ABCD4/ABCF3/ATP1B3/ATP6AP1/ATP6V0C/ATP6V0E1/ATP6V1F/ATP6V1H/CCT8/CHD6/CHD8/DDX39A/DDX39B/DDX54/DHX30/DHX8/DYNC1H1/EIF4A3/GTF2H4/HSPA5/KIFC3/LONP1/MYL6/MYO9B/PSMC1/PSMC3/PSMC4/PSMC5/PSMC6/PSMD6/RUVBL2/SMARCA4/SMARCAL1/SWSAP1/TAPBP/TOR1A/UPF1/VPS4A/WRNIP1/XRCC6	41	MF
GO:0016055	Wnt signaling pathway	59/1367	498/17910	0.000487603	AP2M1/ARRB2/ATP6V0C/BCL7B/CBY1/CHD8/CSNK1D/CSNK1G2/CSNK1G3/CSNK2B/CTDNEP1/CUL3/DAPK3/EMD/GRK6/IFT20/ILK/PAF1/PFN1/PLCB3/PORCN/PPP1CA/PPP2R1A/PSMA3/PSMA4/PSMA5/PSMA6/PSMA7/PSMB1/PSMB4/PSMB5/PSMB6/PSMB7/PSMB8/PSMB9/PSMC1/PSMC3/PSMC4/PSMC5/PSMC6/PSMD13/PSMD4/PSMD6/PSMD8/PSMD9/PSME1/PSME2/RBX1/RUVBL2/SDHAF2/SMARCA4/TAX1BP3/TGFB1I1/TNRC6B/UBB/UBC/UBE2B/WDR61/ZNF703	59	BP
GO:0045335	phagocytic vesicle	20/1412	128/18675	0.00148286	ACTG1/ANXA11/ATP6V0B/ATP6V0C/ATP6V0E1/CALR/FMNL1/HLA-E/NCF4/PDIA3/RAB11B/RAB32/RAB34/RILP/STX4/TAPBP/UNC93B1/VIM/WAS/ZYX	20	CC
GO:0005689	U12-type spliceosomal complex	7/1412	24/18675	0.00153126	SF3B2/SF3B4/SF3B5/SNRNP35/SNRPB/SNRPF/ZRSR2	7	CC
GO:0042255	ribosome assembly	8/1367	26/17910	0.000507176	C1QBP/DDX28/DHX30/EIF6/ERAL1/MRPS2/RPL11/RPS14	8	BP
GO:0061099	negative regulation of protein tyrosine kinase activity	8/1367	26/17910	0.000507176	CHMP6/HYAL2/IBTK/MVP/PTPN2/TSG101/VPS25/ZGPAT	8	BP
GO:1903050	regulation of proteolysis involved in cellular protein catabolic process	29/1367	198/17910	0.000522988	BAG6/BCAP31/CCDC22/COMMD1/CSNK1D/DERL2/EDEM2/FBXW7/GIPC1/GPX1/KEAP1/PARK7/PDCL3/PLK3/PML/PSMC1/PSMC3/PSMC4/PSMC5/PSMC6/RAD23A/RBX1/RNF40/RPL11/SGTA/TAF9/UBAC2/UBB/ZFAND2A	29	BP
GO:0031301	integral component of organelle membrane	24/1412	166/18675	0.00160583	ABCD1/BAK1/BET1L/COA3/COX16/EMC6/IMMT/LEMD2/MCUR1/OXA1L/PEX11B/QSOX1/RER1/RFNG/RHOT2/SCO2/SLC39A13/SLC8B1/SPG7/TIMM17B/TIMM23/TMEM11/TOMM40/VAMP5	24	CC
GO:0005757	mitochondrial permeability transition pore complex	3/1412	4/18675	0.0016279	BAX/SPG7/VDAC1	3	CC
GO:0033256	I-kappaB/NF-kappaB complex	3/1412	4/18675	0.0016279	BCL3/NFKB2/NFKBIA	3	CC
GO:0071218	cellular response to misfolded protein	6/1367	15/17910	0.000536117	BAG6/CUL3/DNAJB12/RNF126/SDF2L1/TOR1A	6	BP
GO:0198738	cell-cell signaling by wnt	59/1367	500/17910	0.000539621	AP2M1/ARRB2/ATP6V0C/BCL7B/CBY1/CHD8/CSNK1D/CSNK1G2/CSNK1G3/CSNK2B/CTDNEP1/CUL3/DAPK3/EMD/GRK6/IFT20/ILK/PAF1/PFN1/PLCB3/PORCN/PPP1CA/PPP2R1A/PSMA3/PSMA4/PSMA5/PSMA6/PSMA7/PSMB1/PSMB4/PSMB5/PSMB6/PSMB7/PSMB8/PSMB9/PSMC1/PSMC3/PSMC4/PSMC5/PSMC6/PSMD13/PSMD4/PSMD6/PSMD8/PSMD9/PSME1/PSME2/RBX1/RUVBL2/SDHAF2/SMARCA4/TAX1BP3/TGFB1I1/TNRC6B/UBB/UBC/UBE2B/WDR61/ZNF703	59	BP
GO:0090199	regulation of release of cytochrome c from mitochondria	11/1367	46/17910	0.000542809	ARRB2/BAK1/BAX/BCL2L1/FAM162A/GPX1/LMNA/PAM16/PDCD5/PRELID1/TRIAP1	11	BP
GO:0036402	proteasome-activating ATPase activity	4/1382	5/16967	0.000204958	PSMC3/PSMC4/PSMC5/PSMC6	4	MF
GO:0005744	TIM23 mitochondrial import inner membrane translocase complex	4/1412	8/18675	0.00177842	PAM16/TIMM10/TIMM17B/TIMM23	4	CC
GO:0005797	Golgi medial cisterna	4/1412	8/18675	0.00177842	B3GALT6/TMEM59/YIPF1/YIPF2	4	CC
GO:0090576	RNA polymerase III transcription factor complex	4/1412	8/18675	0.00177842	BRF1/BRF2/GTF3C1/GTF3C6	4	CC
GO:0031349	positive regulation of defense response	60/1367	512/17910	0.000579755	ARRB2/C1QBP/CD81/CEBPB/CLEC4A/CNPY3/DDT/FLOT1/GPS2/GPSM3/HLA-E/HSP90B1/HYAL2/IKBKB/IKBKE/IL17RC/LY96/MAPKAPK2/MGST2/NFKBIA/NPLOC4/PARK7/PSMA3/PSMA4/PSMA5/PSMA6/PSMA7/PSMB1/PSMB4/PSMB5/PSMB6/PSMB7/PSMB8/PSMB9/PSMC1/PSMC3/PSMC4/PSMC5/PSMC6/PSMD13/PSMD4/PSMD6/PSMD8/PSMD9/PSME1/PSME2/RBM14/RELA/RELB/RIPK1/TICAM1/TNFRSF1A/TNIP1/TNIP2/TRADD/UBB/UBC/UBE2V1/UNC93B1/XRCC6	60	BP
GO:0030126	COPI vesicle coat	5/1412	13/18675	0.00188721	ARCN1/COPE/COPG1/SCYL1/TMED3	5	CC
GO:1901800	positive regulation of proteasomal protein catabolic process	17/1367	93/17910	0.000609182	BAG6/BCAP31/CSNK1D/EDEM2/FBXW7/KEAP1/PLK3/PSMC1/PSMC3/PSMC4/PSMC5/PSMC6/RAD23A/RBX1/RNF40/SGTA/ZFAND2A	17	BP
GO:0000281	mitotic cytokinesis	14/1367	69/17910	0.000614985	ARF1/BIN3/CFL1/CHMP1A/CHMP2A/CHMP4A/CHMP4B/CHMP6/CNTROB/JTB/KLHDC8B/RHOC/SNX33/VPS4A	14	BP
GO:0016073	snRNA metabolic process	15/1367	77/17910	0.00062749	GTF2E2/GTF2F1/INTS10/INTS4/MEPCE/POLR2E/POLR2G/POLR2H/POLR2J/POLR2L/TAF11/TAF9/TBP/TOE1/TUT1	15	BP
GO:0002429	immune response-activating cell surface receptor signaling pathway	49/1367	399/17910	0.000644269	ACTB/ACTG1/ARPC1A/ARPC2/ARPC3/ARPC4/BAG6/BAIAP2/BAX/BRK1/CD81/CLEC4A/CMTM3/DUSP3/EIF2B2/GPS2/IKBKB/LGALS3/PRKD2/PSMA3/PSMA4/PSMA5/PSMA6/PSMA7/PSMB1/PSMB4/PSMB5/PSMB6/PSMB7/PSMB8/PSMB9/PSMC1/PSMC3/PSMC4/PSMC5/PSMC6/PSMD13/PSMD4/PSMD6/PSMD8/PSMD9/PSME1/PSME2/PTPN2/PTPN6/RBCK1/RELA/RELB/WAS	49	BP
GO:0031300	intrinsic component of organelle membrane	26/1412	188/18675	0.00200849	ABCD1/ABHD17A/BAK1/BET1L/COA3/COX16/EMC6/IMMT/LEMD2/MCUR1/OXA1L/PEX11B/QSOX1/RAB11B/RER1/RFNG/RHOT2/SCO2/SLC39A13/SLC8B1/SPG7/TIMM17B/TIMM23/TMEM11/TOMM40/VAMP5	26	CC
GO:0035722	interleukin-12-mediated signaling pathway	11/1367	47/17910	0.000660438	AIP/ANXA2/ARF1/CFL1/GSTO1/P4HB/PPIA/PSME2/SNRPA1/SOD1/TALDO1	11	BP
GO:0048500	signal recognition particle	6/1412	19/18675	0.0021248	DERL2/RN7SL1/RN7SL2/SRP14/SRP19/SRP68	6	CC
GO:0005669	transcription factor TFIID complex	8/1412	32/18675	0.00213453	ERCC1/GTF2E2/GTF2F1/GTF2H4/TAF10/TAF11/TAF9/TBP	8	CC
GO:0008135	translation factor activity, RNA binding	15/1382	67/16967	0.00025804	COPS5/EIF1/EIF2B2/EIF2D/EIF2S2/EIF3D/EIF3F/EIF3I/EIF4E2/EIF4G1/EIF5A/EIF6/MCTS1/MTIF3/TUFM	15	MF
GO:0120114	Sm-like protein family complex	16/1412	96/18675	0.00216717	CD2BP2/DDX39B/GEMIN6/GEMIN7/LSM10/LSM2/LSM3/LSM4/LSM5/PRPF6/SNRPA1/SNRPB/SNRPB2/SNRPC/SNRPF/STRAP	16	CC
GO:0051701	interaction with host	30/1367	211/17910	0.00069924	BCL2L1/CD81/CHMP2A/CHMP4B/CPSF4/DDX39B/DYNLT1/EIF2AK4/GAS6/HYAL2/IFITM2/IFITM3/LGALS1/P4HB/PML/PPIA/SIVA1/SLC52A2/TGFB1/THOC1/THOC6/THOC7/TNFRSF14/TNIP1/TRIM21/TRIM27/TRIM28/TSG101/TUSC2/VPS4A	30	BP
GO:1903008	organelle disassembly	15/1367	78/17910	0.000723023	CDC37/CTTN/EIF2D/FBXW7/HAX1/HTRA2/MAP1LC3A/MCTS1/MTIF3/PARK7/PLK3/SQSTM1/STX5/TOMM7/VDAC1	15	BP
GO:0002764	immune response-regulating signaling pathway	68/1367	603/17910	0.000746988	ACTB/ACTG1/ARPC1A/ARPC2/ARPC3/ARPC4/ARRB2/BAG6/BAIAP2/BAX/BRK1/C1QBP/CD81/CLEC4A/CMTM3/CNPY3/DUSP3/EIF2B2/FLOT1/GPS2/HSP90B1/IKBKB/IKBKE/LGALS3/LY96/MAP2K7/MAPKAPK2/NFKBIA/NPLOC4/PRKD2/PSMA3/PSMA4/PSMA5/PSMA6/PSMA7/PSMB1/PSMB4/PSMB5/PSMB6/PSMB7/PSMB8/PSMB9/PSMC1/PSMC3/PSMC4/PSMC5/PSMC6/PSMD13/PSMD4/PSMD6/PSMD8/PSMD9/PSME1/PSME2/PTPN2/PTPN6/RBCK1/RELA/RELB/RIPK1/TICAM1/TNIP1/TNIP2/UBB/UBC/UBE2V1/U…	68	BP
GO:0005775	vacuolar lumen	24/1412	171/18675	0.00240404	ACP2/ACTR10/ANXA2/ARSA/CCT8/CHID1/CTSA/CYB5R3/DYNC1H1/GAA/GLA/GPC1/GUSB/HEBP2/HEXA/HEXB/IMPDH1/NAGLU/NEU1/NPC2/PRDX6/SGSH/STK11IP/TRAPPC1	24	CC
GO:0002253	activation of immune response	72/1367	647/17910	0.000767154	ACTB/ACTG1/ARPC1A/ARPC2/ARPC3/ARPC4/ARRB2/BAG6/BAIAP2/BAX/BRK1/C1QBP/CD59/CD81/CLEC4A/CMTM3/CNPY3/DUSP3/EIF2B2/FLOT1/GPS2/HSP90B1/IKBKB/IKBKE/LGALS3/LY96/MAPKAPK2/NFKBIA/NPLOC4/PHB/PRKD2/PSMA3/PSMA4/PSMA5/PSMA6/PSMA7/PSMB1/PSMB4/PSMB5/PSMB6/PSMB7/PSMB8/PSMB9/PSMC1/PSMC3/PSMC4/PSMC5/PSMC6/PSMD13/PSMD4/PSMD6/PSMD8/PSMD9/PSME1/PSME2/PTPN2/PTPN6/RBCK1/RBM14/RELA/RELB/RIPK1/SERPING1/TICAM1/TNIP1/TNIP2…	72	BP
GO:0000291	nuclear-transcribed mRNA catabolic process, exonucleolytic	9/1367	34/17910	0.000780972	DCPS/DIS3L2/EXOSC7/LSM2/LSM3/LSM4/LSM5/SKIV2L/WDR61	9	BP
GO:0030968	endoplasmic reticulum unfolded protein response	19/1367	112/17910	0.00078544	ACADVL/ADD1/ATF4/BAK1/BAX/CALR/COPS5/CXXC1/DERL2/HSP90B1/HSPA5/LMNA/PPP1R15A/PREB/PTPN2/SERP1/SYVN1/TATDN2/YIF1A	19	BP
GO:0030111	regulation of Wnt signaling pathway	43/1367	341/17910	0.000786816	ATP6V0C/CBY1/CHD8/CSNK1D/CTDNEP1/CUL3/DAPK3/EMD/IFT20/ILK/PPP1CA/PPP2R1A/PSMA3/PSMA4/PSMA5/PSMA6/PSMA7/PSMB1/PSMB4/PSMB5/PSMB6/PSMB7/PSMB8/PSMB9/PSMC1/PSMC3/PSMC4/PSMC5/PSMC6/PSMD13/PSMD4/PSMD6/PSMD8/PSMD9/PSME1/PSME2/RBX1/RUVBL2/SDHAF2/SMARCA4/TAX1BP3/UBE2B/ZNF703	43	BP
GO:0030214	hyaluronan catabolic process	6/1367	16/17910	0.000802641	GUSB/HEXA/HEXB/HYAL2/SLC9A1/TGFB1	6	BP
GO:0043248	proteasome assembly	5/1367	11/17910	0.000804022	ADRM1/POMP/PSMD9/PSMG2/PSMG4	5	BP
GO:2001241	positive regulation of extrinsic apoptotic signaling pathway in absence of ligand	5/1367	11/17910	0.000804022	CTNNA1/DAPK3/HTRA2/PPP1CA/PPP2R1A	5	BP
GO:0036498	IRE1-mediated unfolded protein response	13/1367	63/17910	0.000805355	ACADVL/ADD1/BAK1/BAX/COPS5/CXXC1/HSPA5/LMNA/PREB/SERP1/SYVN1/TATDN2/YIF1A	13	BP
GO:0050434	positive regulation of viral transcription	10/1367	41/17910	0.000815135	CTDP1/GTF2F1/NELFE/POLR2E/POLR2G/POLR2H/POLR2J/POLR2L/SMARCA4/TAF11	10	BP
GO:0006368	transcription elongation from RNA polymerase II promoter	15/1367	79/17910	0.000830626	ADRM1/CTDP1/ELP2/ENY2/GTF2F1/GTF2H4/NELFE/PAF1/POLR2E/POLR2G/POLR2H/POLR2J/POLR2L/SUPT6H/WDR61	15	BP
GO:1903827	regulation of cellular protein localization	59/1367	509/17910	0.000840598	ABHD17A/ACTB/AP2M1/B3GAT3/BARD1/BCAP31/BCL2L1/CCT7/CCT8/CD81/CIB1/COMMD1/DERL2/EDEM2/EMD/FBXW7/GAS6/HAX1/HDAC3/HDAC8/HTRA2/HYAL2/ITGB1BP1/LGALS3/LMNA/MCRS1/NSFL1C/NUCB1/NUTF2/OAZ1/PARK7/PDCD5/PKIG/PLK3/RAB11B/RANGRF/RBM22/RER1/RHOG/RIOK2/SNX33/SQSTM1/STX4/SUPT6H/TAX1BP3/TGFB1/TMEM59/TOMM7/TOR1A/TRIM28/TSG101/TXN/UBAC2/UBE2J2/UBE2L3/UBL5/VPS11/VPS4A/VTI1B	59	BP
GO:0003743	translation initiation factor activity	11/1382	41/16967	0.000322739	COPS5/EIF1/EIF2B2/EIF2D/EIF2S2/EIF3D/EIF3F/EIF3I/EIF4G1/EIF6/MCTS1	11	MF
GO:0043496	regulation of protein homodimerization activity	7/1367	22/17910	0.000912042	BAK1/BAX/HSPA5/LGALS3/PARK7/PCBD1/TICAM1	7	BP
GO:0044743	protein transmembrane import into intracellular organelle	7/1367	22/17910	0.000912042	CHCHD4/PAM16/PEX14/TIMM10/TIMM22/TIMM9/TOMM7	7	BP
GO:0017038	protein import	22/1367	140/17910	0.000923919	CHCHD4/HDAC3/HSPA4/HYAL2/LMNA/NFKBIA/NUTF2/PAM16/PDCD5/PEX14/PKIG/PML/RBM22/SAMM50/SNUPN/SNX33/TGFB1/TIMM10/TIMM22/TIMM9/TOMM7/TRIM28	22	BP
GO:0034250	positive regulation of cellular amide metabolic process	22/1367	140/17910	0.000923919	BCL3/C1QBP/COA3/DDX39B/EIF2AK4/EIF3D/EIF4A3/EIF5A/EIF6/NAT10/PCIF1/PLK3/PPP1R15A/RPS27L/RPS6KB2/RPUSD3/SERP1/SMPD2/TARBP2/TNFRSF1A/UQCC2/VIM	22	BP
GO:0019899	enzyme binding	198/1382	1941/16967	0.000362361	ABCD1/ACTB/ACTG1/ADRM1/AKAP13/ANAPC5/ANXA2/AP1B1/ARFIP2/ARHGDIB/ARHGEF1/ARPC4/ARRB2/ATF4/ATP1B3/ATP6AP1/ATP6V0C/BAG6/BANF1/BARD1/BCL2L1/BOD1/BRK1/C1QBP/CALR/CARHSP1/CCND3/CDC37/CEBPB/CHMP4A/CIB1/CNPPD1/COPS5/COTL1/CSTB/CTNNBL1/CUTA/CYTH2/DAPK3/DENND6B/DROSHA/DUSP3/EIF2B2/EIF4E2/ELP2/ENO1/ENSA/ERCC5/FAF1/FBXW5/FBXW7/FGD4/FLOT1/FLOT2/FMNL1/FURIN/GABARAP/GAS6/GLRX3/GNB2/GOLGA5/GPI/GSTP1/GTF2F1/GYS1/…	198	MF
GO:0071349	cellular response to interleukin-12	11/1367	49/17910	0.000959688	AIP/ANXA2/ARF1/CFL1/GSTO1/P4HB/PPIA/PSME2/SNRPA1/SOD1/TALDO1	11	BP
GO:0019058	viral life cycle	41/1367	324/17910	0.00096055	BANF1/CD81/CHMP1A/CHMP2A/CHMP4A/CHMP4B/CHMP6/DYNLT1/EIF2AK4/FURIN/GAS6/HYAL2/IFITM2/IFITM3/LAMTOR5/LGALS1/MVB12A/NUP205/P4HB/PML/PPIA/PPIB/PPIE/RAB1B/RAD23A/RAE1/SEC13/SIVA1/SLC52A2/SNF8/TARBP2/TNFRSF14/TNIP1/TRIM21/TRIM27/TRIM28/TSG101/UBB/UBC/VPS37C/VPS4A	41	BP
GO:0007253	cytoplasmic sequestering of NF-kappaB	4/1367	7/17910	0.000980312	CCDC22/FAF1/NFKBIA/TMSB4X	4	BP
GO:0034975	protein folding in endoplasmic reticulum	4/1367	7/17910	0.000980312	CALR/HSP90B1/HSPA5/PDIA3	4	BP
GO:0019076	viral release from host cell	9/1367	35/17910	0.000980961	CHMP2A/CHMP4B/PML/PPIA/TRIM21/TRIM27/TRIM28/TSG101/VPS4A	9	BP
GO:0035890	exit from host	9/1367	35/17910	0.000980961	CHMP2A/CHMP4B/PML/PPIA/TRIM21/TRIM27/TRIM28/TSG101/VPS4A	9	BP
GO:0035891	exit from host cell	9/1367	35/17910	0.000980961	CHMP2A/CHMP4B/PML/PPIA/TRIM21/TRIM27/TRIM28/TSG101/VPS4A	9	BP
GO:0052126	movement in host environment	9/1367	35/17910	0.000980961	CHMP2A/CHMP4B/PML/PPIA/TRIM21/TRIM27/TRIM28/TSG101/VPS4A	9	BP
GO:0052192	movement in environment of other organism involved in symbiotic interaction	9/1367	35/17910	0.000980961	CHMP2A/CHMP4B/PML/PPIA/TRIM21/TRIM27/TRIM28/TSG101/VPS4A	9	BP
GO:0065002	intracellular protein transmembrane transport	9/1367	35/17910	0.000980961	CHCHD4/HSPA5/PAM16/PEX14/SEC61A1/TIMM10/TIMM22/TIMM9/TOMM7	9	BP
GO:0034399	nuclear periphery	19/1412	126/18675	0.00291024	ATF4/CEBPB/CFL1/CHMP1A/CSNK2B/CXXC1/DDX39B/EIF6/LMNA/NUP205/PRR14/PSMA6/RUVBL2/TELO2/TGFB1I1/THOC1/TINF2/VIM/ZNF703	19	CC
GO:0003735	structural constituent of ribosome	26/1382	157/16967	0.000389965	MRPL11/MRPL13/MRPL14/MRPL18/MRPL32/MRPL34/MRPL36/MRPL37/MRPL43/MRPL9/MRPS11/MRPS12/MRPS15/MRPS16/MRPS18A/MRPS18B/MRPS18C/MRPS2/MRPS21/MRPS24/MRPS31/MRPS33/MRPS6/RPL11/RPL36AL/RPS18	26	MF
GO:0032059	bleb	4/1412	9/18675	0.00301011	FHOD1/FMNL1/SDF4/TPM1	4	CC
GO:0090501	RNA phosphodiester bond hydrolysis	21/1367	132/17910	0.00101626	ANG/DCPS/DIS3L2/DROSHA/ELAC2/NOB1/POLR3K/POP4/POP5/POP7/REXO2/RNASEK/RPP21/RPPH1/RRP36/SMG6/SND1/TOE1/TSEN34/TUT1/ZNRD1	21	BP
GO:0001836	release of cytochrome c from mitochondria	12/1367	57/17910	0.00105054	ARRB2/BAK1/BAX/BCL2L1/FAM162A/GGCT/GPX1/LMNA/PAM16/PDCD5/PRELID1/TRIAP1	12	BP
GO:0006513	protein monoubiquitination	13/1367	65/17910	0.0010957	CUL3/PAF1/PCGF1/PDCD6/PEF1/RBX1/RING1/RNF126/RNF40/TRIM21/TSG101/UBB/UBE2B	13	BP
GO:0006506	GPI anchor biosynthetic process	8/1367	29/17910	0.0011344	DPM2/DPM3/PIGB/PIGC/PIGG/PIGH/PIGT/PYURF	8	BP
GO:0070671	response to interleukin-12	11/1367	50/17910	0.00114681	AIP/ANXA2/ARF1/CFL1/GSTO1/P4HB/PPIA/PSME2/SNRPA1/SOD1/TALDO1	11	BP
GO:0005791	rough endoplasmic reticulum	13/1412	74/18675	0.00340468	BAIAP2/BCAP31/DERL2/NUCB1/PI4KB/PLOD1/PLOD3/RANGRF/RP9/RPN1/SEC61B/SSR4/UBA1	13	CC
GO:0072659	protein localization to plasma membrane	32/1367	237/17910	0.00115304	ACTB/AP2M1/ATP1B3/BCL2L1/BSG/CD81/CIB1/FLOT1/FLOT2/GAK/GAS6/IFT20/IKBKB/ITGB1BP1/LGALS3/RAB13/RAB34/RANGRF/RER1/RHOG/RILPL1/RILPL2/S100A10/SEC16A/SQSTM1/STX4/TGFB1/TMEM150A/TMEM59/TNFRSF1A/VPS4A/VTI1B	32	BP
GO:0051788	response to misfolded protein	6/1367	17/17910	0.00116083	BAG6/CUL3/DNAJB12/RNF126/SDF2L1/TOR1A	6	BP
GO:0061952	midbody abscission	6/1367	17/17910	0.00116083	CHMP1A/CHMP2A/CHMP4A/CHMP4B/CHMP6/VPS4A	6	BP
GO:0043902	positive regulation of multi-organism process	26/1367	180/17910	0.00121804	C1QBP/CFL1/CHMP2A/CHMP4B/CIB1/CTDP1/GTF2F1/LGALS1/LY96/NELFE/P4HB/POLR2E/POLR2G/POLR2H/POLR2J/POLR2L/PPIA/PPIB/PPIE/RAD23A/SMARCA4/TAF11/TARBP2/TRIM21/TSG101/VPS4A	26	BP
GO:0031503	protein-containing complex localization	32/1367	238/17910	0.00123715	CHTOP/CPSF4/DDX39A/DDX39B/DHX38/DYNLL1/DYNLRB1/EIF4A3/EIF5A/ENY2/IFT20/IFT43/IFT52/NUP205/NXF1/NXT1/RAE1/RBM8A/RIOK2/SARNP/SEC13/SMG6/SNAP47/SRSF7/SSNA1/SUPT6H/THOC1/THOC6/THOC7/U2AF1/U2AF1L4/UPF1	32	BP
GO:1904949	ATPase complex	15/1412	92/18675	0.00364789	ABCD4/ACTR5/ACTR8/ATP1B3/BRD9/INO80B/INO80C/INO80E/KAT5/MCRS1/RBBP7/RUVBL2/SLC9A1/SMARCA4/USF1	15	CC
GO:0004549	tRNA-specific ribonuclease activity	6/1382	14/16967	0.000489368	ELAC2/POP4/POP5/POP7/RPP21/RPPH1	6	MF
GO:0033176	proton-transporting V-type ATPase complex	6/1412	21/18675	0.00372914	ATP6AP1/ATP6V0B/ATP6V0C/ATP6V0E1/ATP6V1F/ATP6V1H	6	CC
GO:1902510	regulation of apoptotic DNA fragmentation	5/1367	12/17910	0.00129198	AIFM1/BAX/HSF1/PAM16/ST20	5	BP
GO:0042719	mitochondrial intermembrane space protein transporter complex	3/1412	5/18675	0.00384032	TIMM10/TIMM8B/TIMM9	3	CC
GO:0045727	positive regulation of translation	19/1367	117/17910	0.00134782	BCL3/C1QBP/COA3/DDX39B/EIF2AK4/EIF3D/EIF4A3/EIF5A/EIF6/NAT10/PCIF1/PPP1R15A/RPS27L/RPS6KB2/RPUSD3/SERP1/TARBP2/UQCC2/VIM	19	BP
GO:0032268	regulation of cellular protein metabolic process	225/1367	2452/17910	0.00137867	ACTB/ADRM1/AIFM1/AKAP13/AKT1S1/ALKBH1/ANG/ANXA2/ARRB2/ATF4/ATP6AP1/ATRAID/B3GAT3/BAG6/BAK1/BAX/BCAP31/BCL2L12/BCL3/BOD1/C1QBP/CALR/CCDC22/CCND3/CD59/CD81/CDC37/CDYL/CHMP6/CHTOP/CIB1/CLN6/CNPPD1/COA3/COMMD1/COPS5/CSNK1D/CSNK2B/CSTB/CTDSP1/CUL3/DAPK3/DBNL/DDT/DDX39B/DERL2/DIABLO/DUSP3/EDEM2/EIF1/EIF2AK4/EIF2B2/EIF3D/EIF4A3/EIF4E2/EIF4G1/EIF5A/EIF6/ENG/ENO1/ENSA/ERP29/FAF1/FAM162A/FBXW7/FKBP1A/FLOT1…	225	BP
GO:0051188	cofactor biosynthetic process	39/1367	310/17910	0.00140565	ACSS2/ALAS1/ALDOA/CNDP2/COASY/COQ4/COQ6/EIF6/ENO1/FPGS/GGCT/GPI/GSS/GSTZ1/JMJD8/MGST2/MMAA/MPC2/MTHFD1L/NADSYN1/NMRK1/NUP205/PCBD1/PDHA1/PFKL/PKM/PRKAG1/PTS/RAE1/SEC13/SIRT6/SLC25A38/SLC25A39/SOD1/TMEM14C/TPI1/TPK1/UROD/ZBTB20	39	BP
GO:0019788	NEDD8 transferase activity	4/1382	6/16967	0.000575029	RBX1/RNF7/UBE2F/UBE2M	4	MF
GO:0042802	identical protein binding	172/1382	1670/16967	0.000584441	ABCD1/ACTB/ACTG1/ACY1/ADD1/ALAS1/ALDOA/ANG/ANXA2/ARFIP2/ARRB2/BAIAP2/BAK1/BANF1/BARD1/BAX/BCL2L1/BMP1/BRI3/BRK1/CARM1/CBY1/CCT7/CEBPB/CHMP1A/CHMP4A/CHMP4B/CLK3/CLN6/COMMD1/CORO1B/CSNK2B/CTNNA1/CUL3/DAPK3/DDX39A/DDX39B/DHPS/DHX8/DNPEP/DNPH1/DNTTIP1/DPP9/DPY30/DRAP1/DROSHA/DYNLT1/EIF4G1/ENG/ENO1/ERCC5/ERP29/EWSR1/FBXW7/FHOD1/FUS/G6PD/GALE/GGCT/GIPC1/GLA/GLRX3/GMDS/GNPTG/GOLGA5/GPX4/GSS/GSTZ1/HEXB/H…	172	MF
GO:0031331	positive regulation of cellular catabolic process	42/1367	341/17910	0.00142959	ABCD1/BAG6/BAX/BCAP31/CCDC22/CD81/CDC37/CSNK1D/DXO/EDEM2/EIF2AK4/FAF1/FBXW7/FURIN/HSF1/KAT5/KEAP1/PARK7/PHKG2/PLK3/PNPLA2/PSMC1/PSMC3/PSMC4/PSMC5/PSMC6/RAD23A/RBX1/RNF40/SGTA/SNX33/ST20/TICAM1/TMEM59/TNRC6B/TOMM7/TRIM21/UPF1/UQCC2/VPS11/ZBTB20/ZFAND2A	42	BP
GO:2000027	regulation of animal organ morphogenesis	33/1367	250/17910	0.00143261	AP2M1/ARRB2/BAX/CARM1/ENG/FBXW7/PFN1/POR/PSMA3/PSMA4/PSMA5/PSMA6/PSMA7/PSMB1/PSMB4/PSMB5/PSMB6/PSMB7/PSMB8/PSMB9/PSMC1/PSMC3/PSMC4/PSMC5/PSMC6/PSMD13/PSMD4/PSMD6/PSMD8/PSMD9/PSME1/PSME2/TGFB1	33	BP
GO:1903902	positive regulation of viral life cycle	12/1367	59/17910	0.0014435	CHMP2A/CHMP4B/LGALS1/P4HB/PPIA/PPIB/PPIE/RAD23A/TARBP2/TRIM21/TSG101/VPS4A	12	BP
GO:0034314	Arp2/3 complex-mediated actin nucleation	8/1367	30/17910	0.00144465	ARF1/ARPC2/ARPC3/ARPC4/BRK1/CORO1B/TRIM27/WAS	8	BP
GO:0072332	intrinsic apoptotic signaling pathway by p53 class mediator	14/1367	75/17910	0.00145235	BAG6/BAX/BCL2L12/BCL3/HINT1/PHLDA3/PML/RPL11/RPS27L/RRP8/SHISA5/TAF9/TRIAP1/UBB	14	BP
GO:0003676	nucleic acid binding	372/1382	3955/16967	0.000614782	ABT1/ACTB/ADD1/AIFM1/AIFM2/ALDOA/ALKBH1/ANG/ANXA11/ANXA2/ARCN1/ARF1/ARHGEF1/ARID5A/ATF4/BANF1/BARD1/BATF3/BBX/BCL3/BRD9/BRF2/BTF3/BUD13/C11orf68/C1QBP/C1orf35/C7orf50/CALR/CARHSP1/CARM1/CC2D1B/CCDC124/CCDC137/CCDC86/CCDC9/CEBPB/CEBPZ/CERS5/CHCHD1/CHD6/CHD8/CHTOP/CIZ1/CLK3/COA6/COPS5/CPSF4/CRNKL1/CSTB/CTNNA1/CXXC1/DAP3/DAZAP1/DCPS/DDX10/DDX28/DDX31/DDX39A/DDX39B/DDX41/DDX54/DHX30/DHX38/DHX8/DIS3L2…	372	MF
GO:0016208	AMP binding	5/1382	10/16967	0.000633234	ACSS2/APRT/CYB5R3/PRKAG1/PYGL	5	MF
GO:0042398	cellular modified amino acid biosynthetic process	10/1367	44/17910	0.00146324	CNDP2/FPGS/GGCT/GSS/MGST2/MTHFD1L/PARK7/PLOD1/PLOD3/PTDSS2	10	BP
GO:1903052	positive regulation of proteolysis involved in cellular protein catabolic process	18/1367	109/17910	0.00146616	BAG6/BCAP31/CCDC22/CSNK1D/EDEM2/FBXW7/KEAP1/PLK3/PSMC1/PSMC3/PSMC4/PSMC5/PSMC6/RAD23A/RBX1/RNF40/SGTA/ZFAND2A	18	BP
GO:0005667	transcription factor complex	33/1412	270/18675	0.00427762	ABT1/AIP/ATF4/BRF1/BRF2/CARM1/CEBPB/ERCC1/GTF2E2/GTF2F1/GTF2H4/GTF3C1/GTF3C6/HAX1/HYAL2/KAT5/MED27/MED7/MMS19/PMF1/RBM14/RELA/SNF8/SPI1/SRA1/TADA3/TAF10/TAF11/TAF9/TBP/TRIM28/USF1/XRCC6	33	CC
GO:0060070	canonical Wnt signaling pathway	39/1367	311/17910	0.00149206	CHD8/CSNK1D/CTDNEP1/CUL3/DAPK3/EMD/IFT20/ILK/PORCN/PPP1CA/PSMA3/PSMA4/PSMA5/PSMA6/PSMA7/PSMB1/PSMB4/PSMB5/PSMB6/PSMB7/PSMB8/PSMB9/PSMC1/PSMC3/PSMC4/PSMC5/PSMC6/PSMD13/PSMD4/PSMD6/PSMD8/PSMD9/PSME1/PSME2/RBX1/RUVBL2/SDHAF2/UBE2B/ZNF703	39	BP
GO:0005635	nuclear envelope	47/1412	420/18675	0.00445987	ANXA11/ATRAID/BANF1/BAX/BCL2L1/BNIP1/CALR/CERS5/CHMP2A/CHMP4B/CLIC1/CMTM3/CTDNEP1/DNAJB12/DTX2/EBP/EIF5A/EMD/ENY2/FAF1/GHDC/GPX4/HAX1/LEMD2/LMNA/MLX/MVP/NRM/NUP205/NUTF2/NXF1/NXT1/PHF11/RAE1/RRP12/S100A6/SEC13/SHISA5/SLC22A18/SMOX/SNUPN/TMEM109/TMEM120A/TMEM18/TOR1A/TRIM27/UNC50	47	CC
GO:0070603	SWI/SNF superfamily-type complex	12/1412	68/18675	0.00462378	ACTR5/ACTR8/BRD9/INO80B/INO80C/INO80E/KAT5/MCRS1/RBBP7/RUVBL2/SMARCA4/USF1	12	CC
GO:0000815	ESCRT III complex	4/1412	10/18675	0.00471828	CHMP2A/CHMP4A/CHMP4B/CHMP6	4	CC
GO:0005885	Arp2/3 protein complex	4/1412	10/18675	0.00471828	ARPC1A/ARPC2/ARPC3/ARPC4	4	CC
GO:0030681	multimeric ribonuclease P complex	4/1412	10/18675	0.00471828	POP4/POP5/POP7/RPP21	4	CC
GO:0072546	ER membrane protein complex	4/1412	10/18675	0.00471828	EMC6/EMC7/EMC8/EMC9	4	CC
GO:0031418	L-ascorbic acid binding	7/1382	20/16967	0.000703711	ALKBH3/OGFOD2/OGFOD3/P4HA2/P4HTM/PLOD1/PLOD3	7	MF
GO:0140223	general transcription initiation factor activity	6/1382	15/16967	0.000759616	BRF1/GTF2E2/GTF2F1/GTF2H4/TAF10/TBP	6	MF
GO:0004519	endonuclease activity	19/1382	105/16967	0.00075962	ANG/DROSHA/ELAC2/ERCC1/ERCC5/MUS81/NOB1/POP4/POP5/POP7/RNASEK/RPP21/RPPH1/SETMAR/SLX1A/SMG6/SND1/TATDN2/XRCC1	19	MF
GO:0045862	positive regulation of proteolysis	41/1367	333/17910	0.0016286	ADRM1/AIFM1/BAG6/BAK1/BAX/BCAP31/CCDC22/CLN6/CSNK1D/DIABLO/EDEM2/ENO1/FAM162A/FBXW7/FURIN/HSF1/HTRA2/KEAP1/PDCD5/PDCD6/PHB/PLK3/PML/PRELID1/PSMC1/PSMC3/PSMC4/PSMC5/PSMC6/RAD23A/RBX1/RHBDD1/RIPK1/RNF40/RPS27L/SGTA/SNX33/ST20/TNIP1/TRADD/ZFAND2A	41	BP
GO:0072657	protein localization to membrane	61/1367	545/17910	0.00163424	ABHD17A/ACTB/AP2M1/AP4M1/ATP1B3/BAG6/BAX/BCL2L1/BSG/CD81/CHMP4A/CHMP4B/CIB1/FLOT1/FLOT2/GAK/GAS6/HSPA4/HSPA5/IFT20/IKBKB/ITGB1BP1/LGALS3/PDCD5/RAB11B/RAB13/RAB32/RAB34/RANGRF/RER1/RHOG/RILPL1/RILPL2/RN7SL1/RN7SL2/RPL11/RPS14/RPS18/S100A10/SAMM50/SEC16A/SEC61A1/SGTA/SNAP47/SQSTM1/SRP14/SRP19/SRP68/SSNA1/SSR2/SSR3/STX4/TGFB1/TIMM10/TIMM22/TIMM9/TMEM150A/TMEM59/TNFRSF1A/VPS4A/VTI1B	61	BP
GO:0042623	ATPase activity, coupled	32/1382	218/16967	0.000812698	ABCD1/ABCD4/ATP1B3/ATP6AP1/ATP6V0C/ATP6V0E1/ATP6V1F/ATP6V1H/CCT8/CHD6/CHD8/DDX39B/DDX54/DHX30/DHX8/DYNC1H1/EIF4A3/GTF2H4/KIFC3/LONP1/MYL6/PSMC3/PSMC4/PSMC5/PSMC6/RUVBL2/SMARCA4/SMARCAL1/TAPBP/UPF1/VPS4A/XRCC6	32	MF
GO:0016853	isomerase activity	21/1382	122/16967	0.000815432	DDT/EBP/ECI2/FKBP1A/FKBP2/FKBP3/GALE/GLRX2/GSTZ1/P4HB/PIN4/PMM1/PPIA/PPIB/PPIE/PUS1/QSOX1/RPIA/RPUSD1/RPUSD3/TPI1	21	MF
GO:1902262	apoptotic process involved in blood vessel morphogenesis	3/1367	4/17910	0.00167359	BAK1/BAX/SPI1	3	BP
GO:1903772	regulation of viral budding via host ESCRT complex	3/1367	4/17910	0.00167359	SNF8/TSG101/VPS4A	3	BP
GO:0010821	regulation of mitochondrion organization	25/1367	175/17910	0.00175002	ARRB2/BAK1/BAX/BCL2L1/CDC37/CTTN/FAM162A/FBXW7/GPX1/HAX1/HTRA2/LMNA/PAM16/PARK7/PDCD5/PRELID1/SQSTM1/TMEM102/TOMM7/TRIAP1/UBE2J2/UBE2L3/UBL5/VDAC1/VPS11	25	BP
GO:0005786	signal recognition particle, endoplasmic reticulum targeting	5/1412	16/18675	0.00529141	RN7SL1/RN7SL2/SRP14/SRP19/SRP68	5	CC
GO:0042470	melanosome	16/1412	105/18675	0.00541055	ANXA11/ANXA2/ATP1B3/BSG/CD63/ERP29/FLOT1/HSP90B1/HSPA5/P4HB/PDIA3/PPIB/RAB32/RPN1/SLC3A2/SND1	16	CC
GO:0048770	pigment granule	16/1412	105/18675	0.00541055	ANXA11/ANXA2/ATP1B3/BSG/CD63/ERP29/FLOT1/HSP90B1/HSPA5/P4HB/PDIA3/PPIB/RAB32/RPN1/SLC3A2/SND1	16	CC
GO:0010033	response to organic substance	280/1367	3138/17910	0.00179775	ABCD4/ACADVL/ACTB/ACTG1/ADD1/AGPAT1/AGTRAP/AIFM1/AIP/AKAP13/AKR1A1/AKR1B1/AKT1S1/ANG/ANXA2/APRT/ARF1/ARPC3/ARRB2/ATF4/ATP6AP1/ATP6V0B/ATP6V0C/ATP6V0E1/ATP6V1F/ATP6V1H/AUP1/BAG6/BAIAP2/BAK1/BAX/BCAP31/BCL2L1/BSG/CALR/CAPN10/CARM1/CCND3/CD63/CD81/CDC37/CDK16/CEBPB/CFL1/CIB1/COMMD7/COMT/COPS5/CORO1B/CSNK2B/CTNNA1/CUL3/CXXC1/CYC1/DAPK3/DCPS/DDOST/DDX54/DERL2/DNAJB12/DNAJC4/DTYMK/DUSP3/EDEM2/EEF1E1/EI…	280	BP
GO:0097502	mannosylation	8/1367	31/17910	0.00181856	ALG1/ALG3/ALG8/DPM2/DPM3/PIGB/POMT2/SDF2	8	BP
GO:1902186	regulation of viral release from host cell	8/1367	31/17910	0.00181856	CHMP2A/CHMP4B/PML/TRIM21/TRIM27/TRIM28/TSG101/VPS4A	8	BP
GO:0009451	RNA modification	19/1367	120/17910	0.00182732	ALKBH1/ALKBH3/DUS1L/ELP2/ELP5/ELP6/FTSJ1/HSD17B10/JMJD6/MEPCE/NAT10/NOP10/PCIF1/PUS1/RPUSD1/RPUSD3/TFB1M/TRMT112/TRMT2A	19	BP
GO:0042769	DNA damage response, detection of DNA damage	9/1367	38/17910	0.00184062	MRPS11/MRPS26/MRPS9/POLD4/RBX1/RPA3/UBB/UBC/UBE2B	9	BP
GO:0046784	viral mRNA export from host cell nucleus	4/1367	8/17910	0.00184219	DDX39B/THOC1/THOC6/THOC7	4	BP
GO:0110096	cellular response to aldehyde	4/1367	8/17910	0.00184219	AIFM1/AKR1A1/AKR1B1/PARK7	4	BP
GO:0006497	protein lipidation	14/1367	77/17910	0.00188665	ABHD17A/DPM2/DPM3/PIGB/PIGC/PIGG/PIGH/PIGT/PORCN/PYURF/WIPI2/ZDHHC1/ZDHHC12/ZDHHC5	14	BP
GO:0042803	protein homodimerization activity	91/1382	809/16967	0.000950644	ABCD1/ADD1/ANG/BAK1/BANF1/BARD1/BAX/CARM1/CBY1/CEBPB/CHMP1A/CHMP4A/CHMP4B/CLN6/COMMD1/CUL3/DAPK3/DNPH1/DNTTIP1/DPY30/DROSHA/ENG/ENO1/ERCC5/ERP29/G6PD/GALE/GGCT/GIPC1/GLA/GNPTG/GOLGA5/GSS/GSTZ1/HEXB/HMGCL/IKBKB/JMJD6/KEAP1/LGALS1/MAP3K12/MLX/MMAA/MTHFD1L/NQO2/NR2C1/NRBP1/NUDT5/OXA1L/P2RX4/PARK7/PDCD6/PEX11B/PLOD1/PML/PRDX4/PRDX6/PRMT2/PTS/PYGL/RELA/RNF40/RUVBL2/S100A10/S100A11/S100A13/S100A16/S100…	91	MF
GO:0080134	regulation of response to stress	152/1367	1592/17910	0.00195621	ABCD1/ABHD12/AKT1S1/ARRB2/ATF4/BAG6/BAK1/BAX/BCAP31/BCL2L1/BCL2L12/C1QBP/CD59/CD81/CDC37/CEBPB/CHID1/CLEC4A/CNPY3/COPS5/DBNL/DDT/DDX39B/DERL2/DROSHA/DUSP3/EDEM2/EEF1E1/EIF2AK4/EIF4G1/ENO1/ERCC1/ERP29/FAM3A/FBXW7/FLOT1/FNDC4/FUS/GPS2/GPSM3/GPX1/GPX4/GSTP1/HDAC3/HIPK3/HLA-E/HSF1/HSP90B1/HSPA5/HTRA1/HTRA2/HYAL2/IFNGR2/IKBKB/IKBKE/IL17RC/LMNA/LY96/MANF/MAP2K7/MAP3K12/MAPKAP1/MAPKAPK2/MGST2/MLKL/MMS19…	152	BP
GO:0005790	smooth endoplasmic reticulum	7/1412	30/18675	0.0060449	CALR/ERP29/GABARAP/HSPA5/PPIB/PRDX4/SYVN1	7	CC
GO:0005913	cell-cell adherens junction	13/1412	79/18675	0.00605199	ADD1/ANXA2/BAIAP2/CTNNA1/FLOT1/FLOT2/KIFC3/PARK7/PDLIM7/PPP1CA/S100A11/TNKS1BP1/ZYX	13	CC
GO:0034708	methyltransferase complex	14/1412	88/18675	0.00610073	CHD8/CXXC1/DPY30/INO80C/MCRS1/MGA/PHF1/PRMT1/RBBP7/RUVBL2/SNRPB/SNRPF/TAF9/USF1	14	CC
GO:1990778	protein localization to cell periphery	35/1367	276/17910	0.00209892	ACTB/AP2M1/AP4M1/ATP1B3/BCL2L1/BSG/CD81/CIB1/FLOT1/FLOT2/GAK/GAS6/IFT20/IKBKB/ITGB1BP1/LGALS3/NUBP1/RAB13/RAB34/RANGRF/RER1/RHOG/RILPL1/RILPL2/S100A10/SEC16A/SNAP47/SQSTM1/STX4/TGFB1/TMEM150A/TMEM59/TNFRSF1A/VPS4A/VTI1B	35	BP
GO:0005798	Golgi-associated vesicle	20/1412	145/18675	0.006427	ARCN1/ARF1/CD59/CLTB/COPE/COPG1/FURIN/HLA-E/KDELR1/KDELR2/NUCB1/PDCD6/PEF1/SCFD1/SCYL1/SEC13/STK16/STX5/TMED3/TMED9	20	CC
GO:0000152	nuclear ubiquitin ligase complex	8/1412	38/18675	0.00662681	ANAPC16/ANAPC5/BARD1/CDC16/CDC26/PHC2/PHC3/RING1	8	CC
GO:0044438	microbody part	15/1412	98/18675	0.00666228	ABCD1/ABCD4/ACAA1/ACOT2/ARF1/DHRS4/ECH1/ECI2/GSTK1/HMGCL/NUDT19/PEX11B/PEX14/PRDX5/TTC1	15	CC
GO:0044439	peroxisomal part	15/1412	98/18675	0.00666228	ABCD1/ABCD4/ACAA1/ACOT2/ARF1/DHRS4/ECH1/ECI2/GSTK1/HMGCL/NUDT19/PEX11B/PEX14/PRDX5/TTC1	15	CC
GO:0016684	oxidoreductase activity, acting on peroxide as acceptor	10/1382	40/16967	0.00109413	GPX1/GPX4/GSTK1/GSTP1/GSTZ1/MGST2/PARK7/PRDX5/PRDX6/TXNDC17	10	MF
GO:0006367	transcription initiation from RNA polymerase II promoter	25/1367	178/17910	0.00221798	BAX/GTF2E2/GTF2F1/GTF2H4/MED10/MED15/MED27/MED7/MED8/NR1H2/NR2C1/NR2C2AP/NR2F6/NRBP1/POLR2E/POLR2G/POLR2H/POLR2J/POLR2L/PPARD/TAF10/TAF11/TAF9/TBP/TRIM28	25	BP
GO:0018195	peptidyl-arginine modification	6/1367	19/17910	0.00222943	CARM1/COPRS/KRTCAP2/NDUFAF5/PARK7/PRMT1	6	BP
GO:1903955	positive regulation of protein targeting to mitochondrion	8/1367	32/17910	0.00226483	FBXW7/HTRA2/PDCD5/TOMM7/UBE2J2/UBE2L3/UBL5/VPS11	8	BP
GO:0002768	immune response-regulating cell surface receptor signaling pathway	50/1367	434/17910	0.00228748	ACTB/ACTG1/ARPC1A/ARPC2/ARPC3/ARPC4/BAG6/BAIAP2/BAX/BRK1/CD81/CLEC4A/CMTM3/DUSP3/EIF2B2/GPS2/IKBKB/LGALS3/MAP2K7/PRKD2/PSMA3/PSMA4/PSMA5/PSMA6/PSMA7/PSMB1/PSMB4/PSMB5/PSMB6/PSMB7/PSMB8/PSMB9/PSMC1/PSMC3/PSMC4/PSMC5/PSMC6/PSMD13/PSMD4/PSMD6/PSMD8/PSMD9/PSME1/PSME2/PTPN2/PTPN6/RBCK1/RELA/RELB/WAS	50	BP
GO:0034719	SMN-Sm protein complex	5/1412	17/18675	0.00703576	GEMIN6/GEMIN7/SNRPB/SNRPF/STRAP	5	CC
GO:0000347	THO complex	3/1412	6/18675	0.00724942	THOC1/THOC6/THOC7	3	CC
GO:0000445	THO complex part of transcription export complex	3/1412	6/18675	0.00724942	THOC1/THOC6/THOC7	3	CC
GO:0033588	Elongator holoenzyme complex	3/1412	6/18675	0.00724942	ELP2/ELP5/ELP6	3	CC
GO:0042824	MHC class I peptide loading complex	3/1412	6/18675	0.00724942	CALR/PDIA3/TAPBP	3	CC
GO:0097136	Bcl-2 family protein complex	3/1412	6/18675	0.00724942	BAK1/BAX/BCL2L1	3	CC
GO:0097433	dense body	3/1412	6/18675	0.00724942	ACTB/ACTG1/SND1	3	CC
GO:0032580	Golgi cisterna membrane	12/1412	72/18675	0.00738873	APH1A/ARAP1/B3GALT6/B4GALT3/B4GALT7/BCAP31/CHPF2/NUCB1/PSENEN/SCFD1/TMED3/TMEM115	12	CC
GO:0016859	cis-trans isomerase activity	8/1382	28/16967	0.00134521	FKBP1A/FKBP2/FKBP3/GSTZ1/PIN4/PPIA/PPIB/PPIE	8	MF
GO:0033043	regulation of organelle organization	113/1367	1147/17910	0.00273655	ADD1/AKAP13/ANXA2/ARAP1/ARF1/ARHGDIA/ARHGDIB/ARPC2/ARPC3/ARPC4/ARRB2/BAIAP2/BAK1/BAX/BCL2L1/BRK1/CALR/CCT7/CCT8/CDC26/CDC37/CDK2AP2/CFL1/CHMP1A/CHMP2A/CHMP4A/CHMP4B/CHTOP/CIB1/CNTROB/CORO1B/CTTN/CUL3/DAPK3/DYNC1H1/DYNLT1/ERCC1/FAM162A/FBXW5/FBXW7/FHOD1/GPX1/HAX1/HDAC8/HTRA2/IFT20/ILK/ITGB1BP1/LMNA/MAP2K7/MKKS/NAT10/NELFE/NSFL1C/NSMCE2/NUBP1/OBSL1/OTUB1/PAF1/PAM16/PARK7/PDCD5/PFN1/PHF1/PML/PRELID1…	113	BP
GO:0006921	cellular component disassembly involved in execution phase of apoptosis	8/1367	33/17910	0.00279262	AIFM1/BAX/CAPN10/DEDD2/HSF1/PAM16/SHARPIN/ST20	8	BP
GO:0043928	exonucleolytic nuclear-transcribed mRNA catabolic process involved in deadenylation-dependent decay	8/1367	33/17910	0.00279262	DCPS/EXOSC7/LSM2/LSM3/LSM4/LSM5/SKIV2L/WDR61	8	BP
GO:0006259	DNA metabolic process	97/1367	963/17910	0.00280558	ACTR5/ACTR8/ADPRHL2/AIFM1/ALKBH1/ALKBH3/ARRB2/ASCC2/BANF1/BARD1/BAX/CCT7/CCT8/CIB1/CINP/COPS5/COPS6/DDX39B/DNASE2/ERCC1/ERCC5/FAF1/FBXW7/FUS/GGN/GLRX2/GTF2H4/HDAC8/HSF1/INO80B/INO80C/INO80E/KAT5/LONP1/MAP2K7/MCRS1/MLH3/MMS19/MPG/MUS81/NAT10/NOP10/NPLOC4/NSMCE2/NUDT16L1/OTUB1/PAM16/PARK7/PHB/PML/POLD4/POLL/POLR2E/POLR2G/POLR2H/POLR2J/POLR2L/PPIA/PPIE/PPP2R1A/PPP4C/PRKD2/RAD23A/RBBP7/RBM14/RBX1/RNF…	97	BP
GO:0035097	histone methyltransferase complex	11/1412	65/18675	0.00901051	CHD8/CXXC1/DPY30/INO80C/MCRS1/MGA/PHF1/RBBP7/RUVBL2/TAF9/USF1	11	CC
GO:0019081	viral translation	5/1367	14/17910	0.00287065	EIF2AK4/EIF2D/EIF3D/EIF3F/MCTS1	5	BP
GO:1903624	regulation of DNA catabolic process	5/1367	14/17910	0.00287065	AIFM1/BAX/HSF1/PAM16/ST20	5	BP
GO:0062012	regulation of small molecule metabolic process	50/1367	439/17910	0.00289155	ABCD1/ACADVL/COMT/DNAJC30/EIF6/ENO1/FAM3A/GSTZ1/JMJD8/NR1H2/NUP205/OAZ1/PARK7/PHKG2/POR/PPP1CA/PRKAG1/PSMA3/PSMA4/PSMA5/PSMA6/PSMA7/PSMB1/PSMB4/PSMB5/PSMB6/PSMB7/PSMB8/PSMB9/PSMC1/PSMC3/PSMC4/PSMC5/PSMC6/PSMD13/PSMD4/PSMD6/PSMD8/PSMD9/PSME1/PSME2/PTPN2/RAE1/SEC13/SIRT6/SOD1/TGFB1/TMSB4X/UQCC2/ZBTB20	50	BP
GO:0046930	pore complex	5/1412	18/18675	0.00914482	BAK1/BAX/SPG7/TOMM40/VDAC1	5	CC
GO:0044798	nuclear transcription factor complex	19/1412	140/18675	0.00920614	ATF4/BRF1/BRF2/CARM1/CEBPB/ERCC1/GTF2E2/GTF2F1/GTF2H4/GTF3C1/GTF3C6/HYAL2/MMS19/TADA3/TAF10/TAF11/TAF9/TBP/TRIM28	19	CC
GO:0002252	immune effector process	117/1367	1197/17910	0.0030103	ABCF3/ACAA1/ACTB/ACTG1/ACTR10/ALDH3B1/ALDOA/ANXA2/AP1M1/APRT/ARL8A/ARPC1A/ARPC2/ARPC3/ARPC4/ARRB2/ARSA/ATP6V0C/BAIAP2/BCL3/BRI3/BRK1/C1QBP/C1orf35/CAPN1/CCT8/CD59/CD63/CD81/COTL1/CSNK2B/CSTB/CTSA/CYB5R3/CYSTM1/DBNL/DDOST/DYNC1H1/DYNLL1/DYNLT1/EIF2AK4/ERCC1/GAA/GHDC/GLA/GNL1/GPI/GSTP1/GUSB/HEBP2/HEXB/HLA-E/HTRA1/HYAL2/IFITM3/IL10RB/IMPDH1/JAGN1/KDELR1/LAMTOR2/LGALS1/LGALS3/LTA4H/MVP/NEU1/NIT2/NPC2…	117	BP
GO:0043900	regulation of multi-organism process	47/1367	408/17910	0.00304733	ANXA2/ARHGDIB/BANF1/C1QBP/CALR/CFL1/CHMP2A/CHMP4B/CIB1/CTDP1/DYNLT1/EIF2AK4/FAM3A/GTF2F1/HTRA1/IFITM2/IFITM3/LGALS1/LY96/NELFE/NPLOC4/P4HB/PML/POLR2E/POLR2G/POLR2H/POLR2J/POLR2L/PPIA/PPIB/PPIE/PPP2R1A/PRDX4/PSMC3/RAD23A/SMARCA4/SNF8/SQSTM1/TAF11/TARBP2/TNIP1/TRAF3IP2/TRIM21/TRIM27/TRIM28/TSG101/VPS4A	47	BP
GO:0045321	leukocyte activation	116/1367	1186/17910	0.00306611	ACAA1/ACTR10/ALDH3B1/ALDOA/ANXA2/AP1M1/APRT/ARL8A/ARSA/ATP6V0C/BAG6/BAK1/BATF3/BAX/BCL3/BRI3/C1orf35/CAPN1/CCND3/CCT8/CD151/CD276/CD59/CD63/CD81/CEBPB/CLEC4A/CLPTM1/CMTM7/COTL1/CSNK2B/CSTB/CTSA/CYB5R3/CYSTM1/DBNL/DDOST/DROSHA/DUSP3/DYNC1H1/DYNLL1/DYNLT1/EIF2AK4/ERCC1/FKBP1A/FLOT2/GAA/GAS6/GHDC/GLA/GPI/GPS2/GSTP1/GUSB/HEBP2/HEXB/HLA-E/HYAL2/IMPDH1/JMJD6/KDELR1/LAMTOR2/LGALS1/LGALS3/LTA4H/MVP/NEU1/…	116	BP
GO:0051246	regulation of protein metabolic process	242/1367	2700/17910	0.0030967	ACTB/ADRM1/AIFM1/AKAP13/AKT1S1/ALKBH1/ANG/ANXA2/ARRB2/ATF4/ATG4B/ATP6AP1/ATRAID/B3GAT3/BAG6/BAK1/BARD1/BAX/BCAP31/BCL2L12/BCL3/BOD1/C1QBP/CALR/CCDC22/CCND3/CD276/CD59/CD81/CDC37/CDYL/CEBPB/CHMP6/CHTOP/CIB1/CLN6/CNPPD1/CNPY2/COA3/COMMD1/COPS5/CSNK1D/CSNK2B/CSTB/CTDSP1/CTSA/CUL3/DAPK3/DBNL/DDT/DDX39B/DERL2/DIABLO/DUSP3/EDEM2/EIF1/EIF2AK4/EIF2B2/EIF3D/EIF4A3/EIF4E2/EIF4G1/EIF5A/EIF6/ENG/ENO1/ENSA/ER…	242	BP
GO:0044417	translocation of molecules into host	4/1367	9/17910	0.00311621	DDX39B/THOC1/THOC6/THOC7	4	BP
GO:0051836	translocation of molecules into other organism involved in symbiotic interaction	4/1367	9/17910	0.00311621	DDX39B/THOC1/THOC6/THOC7	4	BP
GO:0071550	death-inducing signaling complex assembly	4/1367	9/17910	0.00311621	PARK7/RIPK1/TNFRSF1A/TRADD	4	BP
GO:1902415	regulation of mRNA binding	4/1367	9/17910	0.00311621	CARM1/EIF3D/EIF4A3/EIF4G1	4	BP
GO:0008631	intrinsic apoptotic signaling pathway in response to oxidative stress	9/1367	41/17910	0.00321705	FBXW7/GPX1/HTRA2/P4HB/PARK7/PML/SOD1/STK25/ZNF622	9	BP
GO:0044766	multi-organism transport	13/1367	73/17910	0.00326337	DDX39B/DYNLT1/MVB12A/NUP205/RAE1/SEC13/THOC1/THOC6/THOC7/TSG101/UBB/UBC/VPS37C	13	BP
GO:1902579	multi-organism localization	13/1367	73/17910	0.00326337	DDX39B/DYNLT1/MVB12A/NUP205/RAE1/SEC13/THOC1/THOC6/THOC7/TSG101/UBB/UBC/VPS37C	13	BP
GO:0007249	I-kappaB kinase/NF-kappaB signaling	32/1367	253/17910	0.00330601	AKAP13/BCL3/CCDC22/FKBP1A/GSTP1/IKBKB/IKBKE/JMJD8/LGALS1/LY96/NFKBIA/PRDX4/RBCK1/RELA/RHOC/RIPK1/S100A13/SHARPIN/SHISA5/SLC35B2/SLC44A2/SQSTM1/TICAM1/TMEM101/TNFRSF1A/TNIP1/TNIP2/TRADD/TRAF3IP2/UBB/UBC/UBE2V1	32	BP
GO:0001775	cell activation	129/1367	1342/17910	0.00337491	ACAA1/ACTB/ACTG1/ACTR10/ALDH3B1/ALDOA/ANXA2/AP1M1/APRT/ARL8A/ARRB2/ARSA/ATP6V0C/BAG6/BAK1/BATF3/BAX/BCL3/BLOC1S4/BRI3/C1orf35/CAPN1/CCND3/CCT8/CD151/CD276/CD59/CD63/CD81/CEBPB/CLEC4A/CLIC1/CLPTM1/CMTM7/COTL1/CSNK2B/CSTB/CTSA/CYB5R3/CYSTM1/DBNL/DDOST/DGKA/DROSHA/DUSP3/DYNC1H1/DYNLL1/DYNLT1/EIF2AK4/ERCC1/FERMT3/FIBP/FKBP1A/FLOT2/GAA/GAS6/GHDC/GLA/GNA15/GPI/GPS2/GSTP1/GUSB/HEBP2/HEXB/HLA-E/HYAL2/ILK…	129	BP
GO:0002183	cytoplasmic translational initiation	7/1367	27/17910	0.00339158	EIF2D/EIF3CL/EIF3D/EIF3F/EIF3I/EIF4G1/MCTS1	7	BP
GO:0006099	tricarboxylic acid cycle	7/1367	27/17910	0.00339158	FAHD1/IDH3B/IDH3G/MDH2/PDHA1/SDHB/SUCLG1	7	BP
GO:0050686	negative regulation of mRNA processing	7/1367	27/17910	0.00339158	BARD1/C1QBP/NELFE/RBM42/RNF40/SAP18/SRSF7	7	BP
GO:0051059	NF-kappaB binding	8/1382	29/16967	0.00172667	COMMD7/FAF1/HDAC3/NFKBIA/PPARD/PSMA6/RELA/RNF25	8	MF
GO:0004526	ribonuclease P activity	5/1382	12/16967	0.00173289	POP4/POP5/POP7/RPP21/RPPH1	5	MF
GO:0030118	clathrin coat	8/1412	41/18675	0.0105923	AP1B1/AP1M1/AP2M1/AP4M1/CLTB/EPS15L1/NECAP2/SCLT1	8	CC
GO:0042158	lipoprotein biosynthetic process	14/1367	82/17910	0.00345948	ABHD17A/DPM2/DPM3/PIGB/PIGC/PIGG/PIGH/PIGT/PORCN/PYURF/WIPI2/ZDHHC1/ZDHHC12/ZDHHC5	14	BP
GO:0061640	cytoskeleton-dependent cytokinesis	14/1367	82/17910	0.00345948	ARF1/BIN3/CFL1/CHMP1A/CHMP2A/CHMP4A/CHMP4B/CHMP6/CNTROB/JTB/KLHDC8B/RHOC/SNX33/VPS4A	14	BP
GO:0043202	lysosomal lumen	14/1412	94/18675	0.0108592	ACP2/ARSA/CHID1/CTSA/GAA/GLA/GPC1/GUSB/HEXA/HEXB/NAGLU/NEU1/NPC2/SGSH	14	CC
GO:0031093	platelet alpha granule lumen	11/1412	67/18675	0.0112749	ALDOA/FERMT3/GAS6/MAGED2/QSOX1/SERPING1/TEX264/TGFB1/TMSB4X/VEGFB/VTI1B	11	CC
GO:0031082	BLOC complex	5/1412	19/18675	0.011652	BLOC1S1/BLOC1S4/HPS3/KXD1/SNAP47	5	CC
GO:0035145	exon-exon junction complex	5/1412	19/18675	0.011652	EIF4A3/RBM8A/SAP18/SMG6/UPF1	5	CC
GO:0009411	response to UV	20/1367	137/17910	0.00374105	ACTR5/ATF4/BAK1/BAX/BCL3/EIF2AK4/ERCC1/ERCC5/GPX1/HYAL2/MAP2K7/PML/RELA/RHBDD1/RUVBL2/SDF4/ST20/TRIAP1/UBE2B/USF1	20	BP
GO:0000138	Golgi trans cisterna	3/1412	7/18675	0.0119771	TMEM59/YIPF1/YIPF2	3	CC
GO:0005683	U7 snRNP	3/1412	7/18675	0.0119771	LSM10/SNRPB/SNRPF	3	CC
GO:0033180	proton-transporting V-type ATPase, V1 domain	3/1412	7/18675	0.0119771	ATP6AP1/ATP6V1F/ATP6V1H	3	CC
GO:0031461	cullin-RING ubiquitin ligase complex	17/1412	124/18675	0.0120672	ANAPC16/ANAPC5/CDC16/CDC26/COMMD1/CUL3/DCAF15/FBXO25/FBXW5/FBXW7/KEAP1/PDCD6/PEF1/RBX1/RNF7/TRIM21/TRPC4AP	17	CC
GO:0016209	antioxidant activity	13/1382	65/16967	0.00197178	GPX1/GPX4/GSTK1/GSTO1/GSTP1/GSTZ1/MGST2/PARK7/PRDX5/PRDX6/SOD1/TXN/TXNDC17	13	MF
GO:0015038	glutathione disulfide oxidoreductase activity	3/1382	4/16967	0.00202574	GLRX/GLRX2/GSTO1	3	MF
GO:0070815	peptidyl-lysine 5-dioxygenase activity	3/1382	4/16967	0.00202574	JMJD6/PLOD1/PLOD3	3	MF
GO:0030532	small nuclear ribonucleoprotein complex	13/1412	86/18675	0.0122563	CD2BP2/DDX39B/LSM10/LSM2/LSM3/LSM4/LSM5/PRPF6/SNRPA1/SNRPB/SNRPB2/SNRPC/SNRPF	13	CC
GO:1903900	regulation of viral life cycle	21/1367	147/17910	0.00391681	BANF1/CHMP2A/CHMP4B/EIF2AK4/IFITM2/IFITM3/LGALS1/P4HB/PML/PPIA/PPIB/PPIE/RAD23A/SNF8/TARBP2/TNIP1/TRIM21/TRIM27/TRIM28/TSG101/VPS4A	21	BP
GO:0007008	outer mitochondrial membrane organization	3/1367	5/17910	0.00394592	HSPA4/PDCD5/SAMM50	3	BP
GO:0009438	methylglyoxal metabolic process	3/1367	5/17910	0.00394592	PARK7/PNKD/TPI1	3	BP
GO:0035513	oxidative RNA demethylation	3/1367	5/17910	0.00394592	ALKBH1/ALKBH3/JMJD6	3	BP
GO:0045040	protein import into mitochondrial outer membrane	3/1367	5/17910	0.00394592	HSPA4/PDCD5/SAMM50	3	BP
GO:0046015	regulation of transcription by glucose	3/1367	5/17910	0.00394592	RRP8/USF1/USF2	3	BP
GO:0061668	mitochondrial ribosome assembly	3/1367	5/17910	0.00394592	DDX28/DHX30/MRPS2	3	BP
GO:1902512	positive regulation of apoptotic DNA fragmentation	3/1367	5/17910	0.00394592	BAX/HSF1/ST20	3	BP
GO:1902527	positive regulation of protein monoubiquitination	3/1367	5/17910	0.00394592	PDCD6/PEF1/UBB	3	BP
GO:1903829	positive regulation of cellular protein localization	38/1367	318/17910	0.00394795	ABHD17A/B3GAT3/BCAP31/CCT7/CCT8/CD81/CIB1/EDEM2/EMD/FBXW7/GAS6/HDAC3/HTRA2/HYAL2/ITGB1BP1/LGALS3/MCRS1/NUTF2/OAZ1/PARK7/PDCD5/PLK3/RANGRF/RBM22/RER1/RHOG/RIOK2/SNX33/SQSTM1/STX4/TGFB1/TOMM7/TRIM28/TSG101/UBE2J2/UBE2L3/UBL5/VPS11	38	BP
GO:0000387	spliceosomal snRNP assembly	10/1367	50/17910	0.00399162	CD2BP2/GEMIN6/GEMIN7/PRPF6/SNRPB/SNRPC/SNRPF/SNUPN/STRAP/USP4	10	BP
GO:0050732	negative regulation of peptidyl-tyrosine phosphorylation	10/1367	50/17910	0.00399162	CHMP6/HYAL2/IBTK/MVP/PPP2R1A/PTPN2/PTPN6/TSG101/VPS25/ZGPAT	10	BP
GO:0000737	DNA catabolic process, endonucleolytic	7/1367	28/17910	0.00422889	AIFM1/BAX/HSF1/MUS81/PAM16/SETMAR/ST20	7	BP
GO:0005782	peroxisomal matrix	9/1412	51/18675	0.0133141	ACAA1/ACOT2/DHRS4/ECH1/ECI2/GSTK1/HMGCL/NUDT19/PRDX5	9	CC
GO:0031907	microbody lumen	9/1412	51/18675	0.0133141	ACAA1/ACOT2/DHRS4/ECH1/ECI2/GSTK1/HMGCL/NUDT19/PRDX5	9	CC
GO:0044445	cytosolic part	25/1412	207/18675	0.0135586	BAG6/BAIAP2/BLOC1S1/BLOC1S4/CCT7/CCT8/CYB5R3/EIF2AK4/EIF2D/EIF4A3/EIF4G1/ENO1/HPS3/IKBKB/KXD1/MCTS1/MMS19/PFKL/PLCB3/RIPK1/RPL11/RPS14/RPS18/SNAP47/TICAM1	25	CC
GO:0004576	oligosaccharyl transferase activity	4/1382	8/16967	0.00234836	ALG5/DAD1/DDOST/RPN1	4	MF
GO:0004601	peroxidase activity	9/1382	37/16967	0.00236156	GPX1/GPX4/GSTK1/GSTP1/GSTZ1/MGST2/PRDX5/PRDX6/TXNDC17	9	MF
GO:0046364	monosaccharide biosynthetic process	15/1367	93/17910	0.00441968	AKR1B1/ALDOA/ATF4/CRTC2/ENO1/FAM3A/G6PC3/G6PD/GPI/MDH2/PCK2/PTPN2/SLC25A11/TALDO1/TPI1	15	BP
GO:0021762	substantia nigra development	9/1367	43/17910	0.0045132	ACTB/COX6B1/DYNLL1/G6PD/HSPA5/MAPKAP1/NDUFS3/SEC16A/ZNF148	9	BP
GO:0042771	intrinsic apoptotic signaling pathway in response to DNA damage by p53 class mediator	9/1367	43/17910	0.0045132	BAG6/BCL2L12/BCL3/PHLDA3/PML/RPS27L/SHISA5/TAF9/TRIAP1	9	BP
GO:0030036	actin cytoskeleton organization	60/1367	559/17910	0.00456002	ACTB/ACTG1/ADD1/AKAP13/ALDOA/ANG/ARAP1/ARF1/ARFIP2/ARHGDIA/ARHGDIB/ARPC1A/ARPC2/ARPC3/ARPC4/BAIAP2/BIN3/BRK1/CALR/CAPN10/CAPZB/CFL1/CORO1B/CTNNA1/CTTN/CUL3/CYTH2/DAPK3/FGD4/FHOD1/FLII/FMNL1/HAX1/HSP90B1/IKBKB/ILK/ITGB1BP1/MKKS/MOB2/MSRB1/OBSL1/PARVB/PDLIM7/PFN1/PXN/RAB13/RHOC/RHOG/S100A10/SLC9A1/TGFB1/TMSB10/TMSB4X/TPM1/TRIM27/TRIP10/TWF2/VPS4A/WAS/ZYX	60	BP
GO:0034097	response to cytokine	113/1367	1167/17910	0.0047341	ABCD4/ACTG1/AGPAT1/AIP/ANXA2/ARF1/BCL2L1/CDC37/CEBPB/CFL1/CIB1/COMMD7/CSNK2B/DAPK3/DDOST/EEF1E1/FOSL1/GAS6/GIPC1/GPS2/GSS/GSTO1/GSTP1/HAX1/HLA-E/HSP90B1/HSPA5/HTRA2/HYAL2/IFITM2/IFITM3/IFNGR2/IKBKB/IKBKE/IL10RB/IL17RC/ILK/JAGN1/KEAP1/MAP2K7/MAPKAPK2/MKKS/NFKB2/NFKBIA/NR1H2/OTUB1/P4HB/PDIA3/PHB/PML/PMM1/PPIA/PSMA3/PSMA4/PSMA5/PSMA6/PSMA7/PSMB1/PSMB4/PSMB5/PSMB6/PSMB7/PSMB8/PSMB9/PSMC1/PSMC3/PSMC4/…	113	BP
GO:0016251	RNA polymerase II general transcription initiation factor activity	5/1382	13/16967	0.00262826	GTF2E2/GTF2F1/GTF2H4/TAF10/TBP	5	MF
GO:0006307	DNA dealkylation involved in DNA repair	4/1367	10/17910	0.00488173	ALKBH1/ALKBH3/ASCC2/MPG	4	BP
GO:0061179	negative regulation of insulin secretion involved in cellular response to glucose stimulus	4/1367	10/17910	0.00488173	ENY2/JAGN1/NDUFAF2/PIM3	4	BP
GO:0075522	IRES-dependent viral translational initiation	4/1367	10/17910	0.00488173	EIF2D/EIF3D/EIF3F/MCTS1	4	BP
GO:0006575	cellular modified amino acid metabolic process	24/1367	179/17910	0.00490428	ABHD12/ABHD16A/CNDP2/ETHE1/FPGS/G6PD/GGCT/GLRX2/GPX1/GPX4/GSS/GSTP1/GSTZ1/MGST2/MTHFD1L/MTHFS/P4HB/PARK7/PLOD1/PLOD3/POR/PRDX4/PTDSS2/SOD1	24	BP
GO:0046825	regulation of protein export from nucleus	8/1367	36/17910	0.00496357	BARD1/EMD/GAS6/PARK7/RBM22/RIOK2/SUPT6H/TXN	8	BP
GO:0043574	peroxisomal transport	12/1367	68/17910	0.00498114	ABCD1/ACAA1/ACOT2/DHRS4/ECH1/ECI2/GSTK1/HMGCL/NUDT19/PEX14/UBB/UBC	12	BP
GO:0007033	vacuole organization	19/1367	131/17910	0.00498666	ACP2/ANXA2/ARF1/ATG2A/CHMP4A/CHMP4B/CLN6/EMC6/FAM160A2/GAA/HEXB/IFT20/MAP1LC3A/NAGLU/RAB1B/RAB34/SCFD1/WDR45/WIPI2	19	BP
GO:0032786	positive regulation of DNA-templated transcription, elongation	6/1367	22/17910	0.00503142	DDX39B/GTF2F1/PAF1/SUPT6H/THOC1/WDR61	6	BP
GO:1901685	glutathione derivative metabolic process	6/1367	22/17910	0.00503142	AKR1A1/GSTK1/GSTO1/GSTP1/GSTZ1/MGST2	6	BP
GO:1901687	glutathione derivative biosynthetic process	6/1367	22/17910	0.00503142	AKR1A1/GSTK1/GSTO1/GSTP1/GSTZ1/MGST2	6	BP
GO:0019898	extrinsic component of membrane	24/1412	199/18675	0.0155801	ANXA2/CDK16/COQ4/COQ6/CTNNA1/FKBP1A/GNA15/GNG5/GRAMD1A/NDUFAF5/NUCB1/PAM16/PHB/PIK3R6/PML/RNF40/S100A10/S100A6/SGTA/SNX33/TAMM41/TOR1A/UBXN6/WDR81	24	CC
GO:0000814	ESCRT II complex	2/1412	3/18675	0.0162762	SNF8/VPS25	2	CC
GO:0008537	proteasome activator complex	2/1412	3/18675	0.0162762	PSME1/PSME2	2	CC
GO:0031501	mannosyltransferase complex	2/1412	3/18675	0.0162762	DPM2/DPM3	2	CC
GO:0033185	dolichol-phosphate-mannose synthase complex	2/1412	3/18675	0.0162762	DPM2/DPM3	2	CC
GO:0055087	Ski complex	2/1412	3/18675	0.0162762	SKIV2L/WDR61	2	CC
GO:0099053	activating signal cointegrator 1 complex	2/1412	3/18675	0.0162762	ASCC2/TRIP4	2	CC
GO:0006101	citrate metabolic process	7/1367	29/17910	0.0052135	FAHD1/IDH3B/IDH3G/MDH2/PDHA1/SDHB/SUCLG1	7	BP
GO:0035666	TRIF-dependent toll-like receptor signaling pathway	7/1367	29/17910	0.0052135	IKBKB/IKBKE/LY96/RIPK1/TICAM1/UBB/UBC	7	BP
GO:1905114	cell surface receptor signaling pathway involved in cell-cell signaling	63/1367	596/17910	0.00522486	AP2M1/ARRB2/ATP6V0C/BAIAP2/BCL7B/CBY1/CHD8/CSNK1D/CSNK1G2/CSNK1G3/CSNK2B/CTDNEP1/CUL3/DAPK3/EIF4A3/EMD/GRK6/IFT20/ILK/P2RX4/PAF1/PFN1/PLCB3/PORCN/PPP1CA/PPP2R1A/PSMA3/PSMA4/PSMA5/PSMA6/PSMA7/PSMB1/PSMB4/PSMB5/PSMB6/PSMB7/PSMB8/PSMB9/PSMC1/PSMC3/PSMC4/PSMC5/PSMC6/PSMD13/PSMD4/PSMD6/PSMD8/PSMD9/PSME1/PSME2/RBX1/RUVBL2/SDHAF2/SH3GL1/SMARCA4/TAX1BP3/TGFB1I1/TNRC6B/UBB/UBC/UBE2B/WDR61/ZNF703	63	BP
GO:0006732	coenzyme metabolic process	42/1367	366/17910	0.00524643	ABCD1/ACBD6/ACOT13/ACOT2/ACOT9/ACSS2/ALDOA/COASY/COQ4/COQ6/CYB5R3/EIF6/ENO1/FPGS/G6PD/GPI/GSTO1/GSTZ1/HMGCL/JMJD8/MDH2/MPC2/MTHFD1L/MTHFS/NADSYN1/NMRK1/NUP205/PCBD1/PDHA1/PFKL/PGLS/PKM/PRKAG1/PTS/RAE1/RPIA/SEC13/SIRT6/TALDO1/TPI1/TPK1/ZBTB20	42	BP
GO:0071806	protein transmembrane transport	9/1367	44/17910	0.00529748	CHCHD4/HSPA5/PAM16/PEX14/SEC61A1/TIMM10/TIMM22/TIMM9/TOMM7	9	BP
GO:1903214	regulation of protein targeting to mitochondrion	9/1367	44/17910	0.00529748	FBXW7/HAX1/HTRA2/PDCD5/TOMM7/UBE2J2/UBE2L3/UBL5/VPS11	9	BP
GO:1903573	negative regulation of response to endoplasmic reticulum stress	9/1367	44/17910	0.00529748	BCL2L1/DERL2/HSPA5/PARK7/PPP1R15A/SGTA/SYVN1/TXNDC12/UBAC2	9	BP
GO:0070085	glycosylation	30/1367	241/17910	0.00547554	ALG1/ALG3/ALG5/ALG8/B3GAT3/B4GALT3/B4GALT7/COG7/DAD1/DDOST/DPM2/DPM3/KRTCAP2/MGAT1/MGAT4B/OST4/PIGB/PLOD3/POMT2/RFNG/RPN1/SDF2/SLC35C1/SLC35C2/ST6GALNAC4/SYVN1/TMEM115/TMEM258/TMEM59/VEGFB	30	BP
GO:0099116	tRNA 5'-end processing	5/1367	16/17910	0.0055085	HSD17B10/POP4/POP5/POP7/RPP21	5	BP
GO:0006352	DNA-templated transcription, initiation	29/1367	231/17910	0.00554645	BAX/BRF1/FOSL1/GTF2E2/GTF2F1/GTF2H4/MED10/MED15/MED27/MED7/MED8/NR1H2/NR2C1/NR2C2AP/NR2F6/NRBP1/POLR2E/POLR2G/POLR2H/POLR2J/POLR2L/PPARD/SMARCA4/TAF10/TAF11/TAF9/TBP/TRIM28/ZNRD1	29	BP
GO:0050821	protein stabilization	23/1367	171/17910	0.0055837	ATP1B3/BAG6/CALR/CCT7/CCT8/COG7/FBXW7/FKBPL/FLOT1/FLOT2/PARK7/PFN1/PHB/PPIB/RPL11/SEC16A/SWSAP1/SYVN1/TAF9/TELO2/TNIP2/UBE2B/WDR81	23	BP
GO:0006790	sulfur compound metabolic process	40/1367	346/17910	0.00559643	ABCD1/ABHD14B/ACBD6/ACOT13/ACOT2/ACOT9/ACSS2/AKR1A1/B3GALT6/B4GALT3/CHPF2/CNDP2/COMT/ETHE1/G6PD/GGCT/GLRX2/GLRX3/GPX1/GPX4/GSS/GSTK1/GSTO1/GSTP1/GSTZ1/HEXA/HEXB/HMGCL/MGST2/MMS19/MPC2/NFU1/NUBP1/PARK7/PDHA1/SLC25A19/SLC35B2/SLC35D2/SOD1/TPK1	40	BP
GO:0016282	eukaryotic 43S preinitiation complex	4/1412	14/18675	0.0176281	EIF3CL/EIF3D/EIF3F/EIF3I	4	CC
GO:0031083	BLOC-1 complex	4/1412	14/18675	0.0176281	BLOC1S1/BLOC1S4/KXD1/SNAP47	4	CC
GO:0033290	eukaryotic 48S preinitiation complex	4/1412	14/18675	0.0176281	EIF3CL/EIF3D/EIF3F/EIF3I	4	CC
GO:0098799	outer mitochondrial membrane protein complex	4/1412	14/18675	0.0176281	SAMM50/TOMM40/TOMM6/TOMM7	4	CC
GO:0030027	lamellipodium	23/1412	191/18675	0.0179129	ARPC2/ARPC3/BRK1/CFL1/CIB1/CORO1B/CTNNA1/CTTN/DBNL/DYNLT1/FGD4/FLOT1/FLOT2/HAX1/ILK/ITGB1BP1/NRBP1/PARVB/PXN/RAB13/SLC9A1/STX4/TWF2	23	CC
GO:0031968	organelle outer membrane	23/1412	191/18675	0.0179129	AIFM2/BAK1/BAX/BCL2L1/COASY/CYB5R3/EMD/HAX1/NUTF2/PHB/PI4KB/PPP1R15A/RAB32/RHOT2/RTN4IP1/SAMM50/TMEM109/TOMM40/TOMM6/TOMM7/UBB/UBC/VDAC1	23	CC
GO:0005742	mitochondrial outer membrane translocase complex	3/1412	8/18675	0.0180963	TOMM40/TOMM6/TOMM7	3	CC
GO:0016600	flotillin complex	3/1412	8/18675	0.0180963	CTNNA1/FLOT1/FLOT2	3	CC
GO:0031371	ubiquitin conjugating enzyme complex	3/1412	8/18675	0.0180963	RNF40/UBE2B/UBE2V1	3	CC
GO:0097413	Lewy body	3/1412	8/18675	0.0180963	ATF4/GPX1/SQSTM1	3	CC
GO:0034404	nucleobase-containing small molecule biosynthetic process	27/1367	211/17910	0.005644	ABCD1/ALDOA/APRT/DNPH1/DTYMK/EIF6/ENO1/GPI/GPX1/GUK1/HINT1/IMPDH1/ITPA/JMJD8/NME4/NUDT5/NUP205/PFKL/PKM/PRKAG1/RAE1/SEC13/SIRT6/SMUG1/TPI1/UCKL1/ZBTB20	27	BP
GO:0004518	nuclease activity	25/1382	171/16967	0.00303092	ANG/DCPS/DIS3L2/DROSHA/DXO/ELAC2/ERCC1/ERCC5/EXOSC7/MUS81/NOB1/POP4/POP5/POP7/REXO2/RNASEK/RPP21/RPPH1/SETMAR/SLX1A/SMG6/SND1/TATDN2/TOE1/XRCC1	25	MF
GO:0005777	peroxisome	17/1412	130/18675	0.0186531	ABCD1/ABCD4/ACAA1/ACOT2/ARF1/DHRS4/ECH1/ECI2/GSTK1/HMGCL/NUDT19/PEX11B/PEX14/PRDX5/SOD1/TTC1/VIM	17	CC
GO:0042579	microbody	17/1412	130/18675	0.0186531	ABCD1/ABCD4/ACAA1/ACOT2/ARF1/DHRS4/ECH1/ECI2/GSTK1/HMGCL/NUDT19/PEX11B/PEX14/PRDX5/SOD1/TTC1/VIM	17	CC
GO:0006661	phosphatidylinositol biosynthetic process	17/1367	114/17910	0.00578501	ARF1/CDIPT/DPM2/DPM3/MTMR14/PI4K2B/PI4KB/PIGB/PIGC/PIGG/PIGH/PIGT/PIK3R6/PLEKHA4/PYURF/RUFY1/VAC14	17	BP
GO:0009967	positive regulation of signal transduction	148/1367	1591/17910	0.00587862	AGPAT1/AKAP13/AKR1B1/ARAP1/ARRB2/ATP6AP1/ATP6V0C/BAIAP2/BAK1/BAX/BCAP31/BCL2L1/C1QBP/CALR/CCDC22/CD63/CD81/CIB1/CMTM3/CSNK1D/CSNK2B/CTDNEP1/CTNNA1/DAPK3/DBNL/DDT/DEDD2/DYNLT1/EEF1E1/ENG/ERP29/FAF1/FAM162A/FBXW7/FKBP1A/FLOT1/GAS6/GIPC1/GNAI2/GPS2/GPX1/GSTO1/HAX1/HDAC3/HINT1/HSF1/HTRA2/HYAL2/IKBKB/IKBKE/IL10RB/ILK/ITGB1BP1/JMJD8/LAMTOR2/LAMTOR5/LGALS1/LY96/MAP2K3/MAP2K7/MAP3K12/MAPKAPK2/MLKL/MMS19/…	148	BP
GO:0006296	nucleotide-excision repair, DNA incision, 5'-to lesion	8/1367	37/17910	0.00591763	ERCC1/ERCC5/GTF2H4/POLD4/RBX1/RPA3/UBB/UBC	8	BP
GO:1905898	positive regulation of response to endoplasmic reticulum stress	8/1367	37/17910	0.00591763	BAG6/BAK1/BAX/BCAP31/EDEM2/PPP1R15A/PTPN2/SGTA	8	BP
GO:0046540	U4/U6 x U5 tri-snRNP complex	7/1412	37/18675	0.0192851	LSM2/LSM3/LSM4/LSM5/PRPF6/SNRPB/SNRPF	7	CC
GO:0097526	spliceosomal tri-snRNP complex	7/1412	37/18675	0.0192851	LSM2/LSM3/LSM4/LSM5/PRPF6/SNRPB/SNRPF	7	CC
GO:0044665	MLL1/2 complex	6/1412	29/18675	0.0194493	CHD8/INO80C/MCRS1/MGA/RUVBL2/TAF9	6	CC
GO:0071339	MLL1 complex	6/1412	29/18675	0.0194493	CHD8/INO80C/MCRS1/MGA/RUVBL2/TAF9	6	CC
GO:0043123	positive regulation of I-kappaB kinase/NF-kappaB signaling	23/1367	172/17910	0.00599349	AKAP13/CCDC22/FKBP1A/IKBKB/IKBKE/JMJD8/LGALS1/RBCK1/RELA/RHOC/RIPK1/S100A13/SHARPIN/SHISA5/SLC35B2/SLC44A2/TICAM1/TMEM101/TNFRSF1A/TNIP2/TRADD/TRAF3IP2/UBE2V1	23	BP
GO:0006733	oxidoreduction coenzyme metabolic process	25/1367	192/17910	0.00605465	ALDOA/COQ4/COQ6/EIF6/ENO1/G6PD/GPI/JMJD8/MDH2/MPC2/NADSYN1/NMRK1/NUP205/PDHA1/PFKL/PGLS/PKM/PRKAG1/RAE1/RPIA/SEC13/SIRT6/TALDO1/TPI1/ZBTB20	25	BP
GO:0032940	secretion by cell	136/1367	1449/17910	0.00606826	ACAA1/ACTR10/ALDH3B1/ALDOA/ANG/ANXA2/AP1M1/APRT/ARF1/ARFIP1/ARL8A/ARSA/ATP6AP1/ATP6V0C/BRI3/C1orf35/CAPN1/CAPN10/CCT8/CD59/CD63/CDK16/CHID1/CHMP2A/CKLF/COPS5/COTL1/CSNK2B/CSTB/CTSA/CYB5R3/CYSTM1/DBNL/DDOST/DYNC1H1/DYNLL1/DYNLT1/ENG/ENSA/ENY2/ERP29/FERMT3/FURIN/GAA/GAS6/GHDC/GIPC1/GLA/GNAI2/GPI/GSTP1/GUSB/HEBP2/HEXB/HLA-E/HYAL2/IL17RC/IMPDH1/JAGN1/LAMTOR2/LGALS3/LGALS3BP/LTA4H/M6PR/MAGED2/MANF/MPC…	136	BP
GO:0019867	outer membrane	23/1412	193/18675	0.0200243	AIFM2/BAK1/BAX/BCL2L1/COASY/CYB5R3/EMD/HAX1/NUTF2/PHB/PI4KB/PPP1R15A/RAB32/RHOT2/RTN4IP1/SAMM50/TMEM109/TOMM40/TOMM6/TOMM7/UBB/UBC/VDAC1	23	CC
GO:0018208	peptidyl-proline modification	9/1367	45/17910	0.00618318	FKBP1A/FKBP2/FKBP3/NTMT1/P4HB/PIN4/PPIA/PPIB/PPIE	9	BP
GO:0090502	RNA phosphodiester bond hydrolysis, endonucleolytic	12/1367	70/17910	0.00632471	DROSHA/ELAC2/NOB1/POP4/POP5/POP7/RNASEK/RPP21/RPPH1/SMG6/SND1/TSEN34	12	BP
GO:1903706	regulation of hemopoiesis	51/1367	468/17910	0.00635061	ANKRD54/ATP6AP1/CEBPB/CIB1/CLPTM1/DPY30/DROSHA/EIF6/FBXW7/FSTL3/GAS6/HAX1/LGALS3/NFKBIA/P4HTM/PAF1/PIK3R6/PRELID1/PRMT1/PSMA3/PSMA4/PSMA5/PSMA6/PSMA7/PSMB1/PSMB4/PSMB5/PSMB6/PSMB7/PSMB8/PSMB9/PSMC1/PSMC3/PSMC4/PSMC5/PSMC6/PSMD13/PSMD4/PSMD6/PSMD8/PSMD9/PSME1/PSME2/PTPN2/PTPN6/RIPK1/SOD1/SPI1/TGFB1/TNRC6B/WDR61	51	BP
GO:2001242	regulation of intrinsic apoptotic signaling pathway	22/1367	163/17910	0.00635783	BAX/BCAP31/BCL2L1/BCL2L12/ENO1/ERP29/FBXW7/GPX1/HTRA2/NDUFS3/P4HB/PARK7/PTPMT1/PTPN2/RPL11/SOD1/SYVN1/TAF9/TPT1/TRIAP1/TXNDC12/UBB	22	BP
GO:0009303	rRNA transcription	7/1367	30/17910	0.00636054	ANG/BRF1/GTF3C1/GTF3C6/IPPK/SIRT7/SMARCA4	7	BP
GO:0006458	de novo' protein folding	6/1367	23/17910	0.0063747	CHCHD4/DNAJB12/FKBP1A/GAK/TOR1A/TOR2A	6	BP
GO:0044389	ubiquitin-like protein ligase binding	37/1382	286/16967	0.00338885	ACTG1/ARRB2/ATP6V0C/BAG6/CALR/CEBPB/EIF4E2/FAF1/FBXW7/GABARAP/GPI/HSPA5/IKBKE/MAP1LC3A/NEDD8/NFKBIA/OTUB1/PML/PRDX6/PSMA3/PXN/RBX1/RELA/RIPK1/RNF40/RPL11/SLC22A18/SQSTM1/TNFRSF14/TPI1/TRIM28/TRIP4/TSG101/UBE2B/UBE2J2/UBE2L3/UQCRC1	37	MF
GO:0016462	pyrophosphatase activity	75/1382	675/16967	0.00352906	ABCD1/ABCD4/ABCF3/ADPRM/ARF1/ARF5/ARHGDIB/ARL8A/ATP1B3/ATP6AP1/ATP6V0C/ATP6V0E1/ATP6V1F/ATP6V1H/CCDC102A/CCT8/CHD6/CHD8/DCPS/DDX10/DDX28/DDX31/DDX39A/DDX39B/DDX41/DDX54/DHX30/DHX8/DRG2/DXO/DYNC1H1/DYNLRB1/DYNLT1/EEFSEC/EIF4A3/ENTPD6/GNB2/GNG10/GNG5/GTF2H4/HSPA5/ITPA/KIFC3/KLC4/LONP1/MMAA/MTG1/MTG2/MYL6/MYO9B/NTPCR/NUDT22/NUDT5/PSMC1/PSMC3/PSMC4/PSMC5/PSMC6/PSMD6/RAB11B/RAB32/RGS19/RHOG/RRAS/RUVBL…	75	MF
GO:0004540	ribonuclease activity	16/1382	94/16967	0.0036483	ANG/DCPS/DIS3L2/DROSHA/ELAC2/EXOSC7/NOB1/POP4/POP5/POP7/RNASEK/RPP21/RPPH1/SMG6/SND1/TOE1	16	MF
GO:0016817	hydrolase activity, acting on acid anhydrides	75/1382	676/16967	0.003663	ABCD1/ABCD4/ABCF3/ADPRM/ARF1/ARF5/ARHGDIB/ARL8A/ATP1B3/ATP6AP1/ATP6V0C/ATP6V0E1/ATP6V1F/ATP6V1H/CCDC102A/CCT8/CHD6/CHD8/DCPS/DDX10/DDX28/DDX31/DDX39A/DDX39B/DDX41/DDX54/DHX30/DHX8/DRG2/DXO/DYNC1H1/DYNLRB1/DYNLT1/EEFSEC/EIF4A3/ENTPD6/GNB2/GNG10/GNG5/GTF2H4/HSPA5/ITPA/KIFC3/KLC4/LONP1/MMAA/MTG1/MTG2/MYL6/MYO9B/NTPCR/NUDT22/NUDT5/PSMC1/PSMC3/PSMC4/PSMC5/PSMC6/PSMD6/RAB11B/RAB32/RGS19/RHOG/RRAS/RUVBL…	75	MF
GO:0016818	hydrolase activity, acting on acid anhydrides, in phosphorus-containing anhydrides	75/1382	676/16967	0.003663	ABCD1/ABCD4/ABCF3/ADPRM/ARF1/ARF5/ARHGDIB/ARL8A/ATP1B3/ATP6AP1/ATP6V0C/ATP6V0E1/ATP6V1F/ATP6V1H/CCDC102A/CCT8/CHD6/CHD8/DCPS/DDX10/DDX28/DDX31/DDX39A/DDX39B/DDX41/DDX54/DHX30/DHX8/DRG2/DXO/DYNC1H1/DYNLRB1/DYNLT1/EEFSEC/EIF4A3/ENTPD6/GNB2/GNG10/GNG5/GTF2H4/HSPA5/ITPA/KIFC3/KLC4/LONP1/MMAA/MTG1/MTG2/MYL6/MYO9B/NTPCR/NUDT22/NUDT5/PSMC1/PSMC3/PSMC4/PSMC5/PSMC6/PSMD6/RAB11B/RAB32/RGS19/RHOG/RRAS/RUVBL…	75	MF
GO:0017136	NAD-dependent histone deacetylase activity	5/1382	14/16967	0.00381654	HDAC3/HDAC7/HDAC8/SIRT6/SIRT7	5	MF
GO:0003755	peptidyl-prolyl cis-trans isomerase activity	7/1382	26/16967	0.00387525	FKBP1A/FKBP2/FKBP3/PIN4/PPIA/PPIB/PPIE	7	MF
[truncated: 700 more rows]
